# Supplementary material for: Programmable cell–cell adhesion in synthetic yeast communities for improved bioproduction
Source: Nat Chem Biol. 2026 Jan 5;22(7):1057–66. doi: 10.1038/s41589-025-02081-1 (PMC13303087; doi:10.1038/s41589-025-02081-1)
Supplement: Supplementary file 3 — Supplementary tables, including metabolite supplementation for cell growth assays with stock-solution preparation notes; standard curves converting sfGFP and mRuby2 fluorescence to OD and comprehensive lists of reagents and chemicals, plasmids, oligos and primers, and strains used in this study. [file 41589_2025_2081_MOESM3_ESM.xlsx]

## Sheet: Outline
	Supplementary Tables
	Supplementary Table 1 Metabolite supplementation in the cell growth assay and notes for preparing metabolite stock solutions.
	Supplementary Table 2 Standard curves of converting fluorescent intensities of two fluorescent proteins (including sfGFP and mRuby2) to OD values.
	Supplementary Table 3 Reagents and chemicals used in this study.
	Supplementary Table 4 All plasmids used in this study.
	Supplementary Table 5 All Oligos/primers used in this study.
	Supplementary Table 6 All strains used in this study.

## Sheet: Supplementary Table 1
Supplementary Table 1 Metabolite supplementation in the cell growth assay and notes for preparing metabolite stock solutions.
Strain No. （RLA ID）	Genotype	Supplemented amino acid and nucletoide concentation		Notes for preparing 50X or 100X stock solution
RLAs345	BY4741 met14Δ	HLUM, Methionine	20 mg/L L-methionine Sigma M5308	easy to dissolve in water at RT
RLAs23	BY4741 ade8Δ	HLUM, Adenine	10 mg /L adenine hemisulfate, in 100µM NaOH Sigma A9126	easy to dissolve in water at RT
RLAs347	BY4741 trp2Δ	HLUM, Tryptophan	40 mg /L tryptophan Sigma T0254	easy to dissolve in water at RT
RLAs348	BY4741 trp4Δ	HLUM, Tryptophan	40 mg /L tryptophan Sigma T0254	easy to dissolve in water at RT
RLAs18	BY4741 lys2Δ	HLUM, Lysine	50 mg/L L-lysine HCl Sigma L5626	easy to dissolve in water at RT
* RT, room temperature

## Sheet: Supplementary Table 2
Supplementary Table 2 The standard curves of converting fluorescent intensities of two fluorescent proteins (including sfGFP and mRuby2) to OD values
	Strain	sHC41 (RFP_mRuby2)			sHC40 (GFP_sfGFP)			Medium Blank					Average the measured values			Measured values after blank			Fluorescence intensities after blank
OD700nm	Time (h)	rep1	rep2	rep3	rep1	rep2	rep3	rep1	rep2	rep3		OD700nm	sHC41	sHC40	Blank	sHC41	sHC40		RFP (sHC41)	GFP (sHC40)
	0	0.148	0.1465	0.1472	0.1512	0.1552	0.155	0.1023	0.1119	0.1179			0.147233	0.1538	0.1107	0.0365333	0.0431		52	23.6667
	0.5	0.1447	0.1431	0.142	0.1508	0.1516	0.1524	0.1008	0.1102	0.1149			0.143267	0.1516	0.108633	0.0346333	0.0429667		55.3333	25.3333
	1	0.1467	0.1451	0.1454	0.1538	0.1563	0.1562	0.1007	0.1096	0.1146			0.145733	0.155433	0.1083	0.0374333	0.0471333		58.3333	27
	1.5	0.1528	0.1498	0.1498	0.1638	0.1641	0.1648	0.1005	0.1095	0.1145			0.1508	0.164233	0.108167	0.0426333	0.0560667		62	31.6667
	2	0.1579	0.158	0.158	0.173	0.1725	0.1734	0.1005	0.1096	0.1143			0.157967	0.172967	0.108133	0.0498333	0.0648333		65	37.3333
	2.5	0.1688	0.1693	0.1729	0.1841	0.1845	0.1851	0.1003	0.1091	0.1139			0.170333	0.184567	0.107767	0.0625667	0.0768		69.6667	44.6667
	3	0.1849	0.1868	0.1932	0.2053	0.2064	0.2106	0.1003	0.1093	0.1139			0.1883	0.207433	0.107833	0.0804667	0.0996		75.6667	55.3333
	3.5	0.2123	0.2201	0.2243	0.2471	0.2478	0.2499	0.1004	0.1092	0.1137			0.2189	0.248267	0.107767	0.111133	0.1405		83.6667	68.6667
	4	0.2437	0.2467	0.248	0.2725	0.2703	0.2727	0.1003	0.1089	0.1132			0.246133	0.271833	0.107467	0.138667	0.164367		91.6667	81
	4.5	0.2709	0.2758	0.2759	0.2998	0.2994	0.3072	0.1002	0.1089	0.1129			0.2742	0.302133	0.107333	0.166867	0.1948		101	97.3333
	5	0.2993	0.3026	0.3042	0.3404	0.3397	0.3438	0.1002	0.1092	0.1128			0.302033	0.3413	0.1074	0.194633	0.2339		112.333	115.333
	5.5	0.3341	0.3381	0.3379	0.3868	0.3841	0.3858	0.1005	0.1091	0.1124			0.3367	0.385567	0.107333	0.229367	0.278233		126.333	133.667
	6	0.3705	0.3773	0.3728	0.436	0.434	0.4323	0.1002	0.1089	0.1121			0.373533	0.4341	0.107067	0.266467	0.327033		140.333	156.333
	6.5	0.4161	0.4187	0.4186	0.4878	0.4824	0.4875	0.1003	0.1086	0.1115			0.4178	0.4859	0.1068	0.311	0.3791		153	182.333
	7	0.4651	0.4664	0.4657	0.5378	0.5388	0.5432	0.0995	0.1093	0.1115			0.465733	0.539933	0.106767	0.358967	0.433167		171	212.333
	7.5	0.5218	0.5205	0.5215	0.5979	0.5973	0.5957	0.0997	0.1096	0.1117			0.521267	0.596967	0.107	0.414267	0.489967		184.667	246.333
	8	0.5746	0.5775	0.5754	0.6576	0.6569	0.6544	0.0993	0.1096	0.1116			0.575833	0.6563	0.106833	0.469	0.549467		207	278
	8.5	0.6304	0.6313	0.6328	0.7137	0.7106	0.7127	0.0991	0.1093	0.1112			0.6315	0.712333	0.106533	0.524967	0.6058		224.333	308.333
	9	0.6855	0.6863	0.6852	0.7639	0.7661	0.7687	0.0991	0.1095	0.1111			0.685667	0.766233	0.106567	0.5791	0.659667		254.333	348.333
	9.5	0.7346	0.7416	0.7367	0.8089	0.8088	0.8119	0.0991	0.1095	0.1111			0.737633	0.809867	0.106567	0.631067	0.7033		282.667	375.667
	10	0.7823	0.7918	0.788	0.8579	0.8599	0.8583	0.0991	0.1095	0.1112			0.787367	0.8587	0.1066	0.680767	0.7521		309.667	396.333
	10.5	0.8296	0.8338	0.8287	0.9003	0.8987	0.8984	0.0992	0.1092	0.1109			0.8307	0.899133	0.106433	0.724267	0.7927		337.667	417
	11	0.8739	0.8779	0.8665	0.9394	0.9359	0.9362	0.0992	0.1092	0.1111			0.872767	0.937167	0.1065	0.766267	0.830667		371	442.333
	11.5	0.9031	0.9135	0.9013	0.9703	0.9652	0.9697	0.0994	0.1092	0.111			0.905967	0.9684	0.106533	0.799433	0.861867		404.333	466.333
	12	0.9402	0.9469	0.9377	1.0003	0.9972	0.9871	0.099	0.1092	0.1109			0.9416	0.994867	0.106367	0.835233	0.8885		432	487
	12.5	0.9726	0.9797	0.9677	1.0299	1.0296	1.0206	0.0992	0.109	0.1106			0.973333	1.0267	0.106267	0.867067	0.920433		466.333	508.333
	13	1.0017	0.9952	0.995	1.0473	1.0486	1.0435	0.0995	0.1089	0.1108			0.9973	1.04647	0.1064	0.8909	0.940067		506	525
	13.5	1.0248	1.0273	1.023	1.0554	1.0565	1.053	0.0998	0.1084	0.1103			1.02503	1.05497	0.106167	0.918867	0.9488		536.333	462.333
	14	1.0471	1.0489	1.0465	1.0483	1.0514	1.0481	0.0999	0.1088	0.1101			1.0475	1.04927	0.106267	0.941233	0.943		565.667	423
	14.5	1.0441	1.0428	1.0404	1.0406	1.0382	1.0336	0.0998	0.1088	0.1103			1.04243	1.03747	0.1063	0.936133	0.931167		587.667	407.667
	15	1.0414	1.0408	1.0379	1.0346	1.0369	1.0304	0.0999	0.1086	0.1103			1.04003	1.03397	0.106267	0.933767	0.9277		660	402
	15.5	1.036	1.0349	1.0327	1.0393	1.0371	1.0295	0.0999	0.1084	0.11			1.03453	1.0353	0.1061	0.928433	0.9292		746	395.667
	16	1.0316	1.0326	1.0273	1.0319	1.0308	1.0251	0.0998	0.1084	0.1101			1.0305	1.02927	0.1061	0.9244	0.923167		831.333	393
	16.5	1.0246	1.0263	1.0232	1.0304	1.032	1.0209	0.0996	0.1083	0.1101			1.0247	1.02777	0.106	0.9187	0.921767		905.333	388
	17	1.0244	1.0204	1.0152	1.0222	1.0212	1.0181	0.0997	0.1083	0.1101			1.02	1.0205	0.106033	0.913967	0.914467		984.667	382.333
	17.5	1.0193	1.0162	1.0121	1.0236	1.0224	1.0151	0.0996	0.1077	0.1096			1.01587	1.02037	0.105633	0.910233	0.914733		1057.67	381.333
	18	1.019	1.0159	1.0111	1.0248	1.0226	1.014	0.0997	0.1076	0.1097			1.01533	1.02047	0.105667	0.909667	0.9148		1115.33	373.333
	18.5	1.0159	1.0141	1.0057	1.0248	1.0243	1.0132	0.0994	0.1074	0.1096			1.0119	1.02077	0.105467	0.906433	0.9153		1172.67	366.667
	19	1.0164	1.0111	1.0053	1.0182	1.0174	1.0087	0.0996	0.1074	0.1094			1.01093	1.01477	0.105467	0.905467	0.9093		1219.33	365
	19.5	1.0126	1.01	1.0029	1.0175	1.0169	1.0044	0.0997	0.1074	0.1096			1.0085	1.01293	0.105567	0.902933	0.907367		1251.33	363.667
	20	1.013	1.0044	0.9996	1.0157	1.0171	1.0077	0.0995	0.1073	0.1093			1.00567	1.0135	0.105367	0.9003	0.908133		1285.33	362.667
	20.5	1.0078	1.0049	0.9965	1.0173	1.0119	1.0034	0.0994	0.1074	0.1094			1.00307	1.01087	0.1054	0.897667	0.905467		1322.33	355
	21	1.0072	0.9992	0.9955	1.0134	1.0095	0.9993	0.0994	0.107	0.1093			1.00063	1.0074	0.105233	0.8954	0.902167		1342.33	349.333
	21.5	1.0068	0.9962	0.9917	1.0106	1.0083	1.0008	0.0993	0.1068	0.1091			0.998233	1.00657	0.105067	0.893167	0.9015		1364.67	347.333
	22	1.0074	1.0004	0.9931	1.0108	1.011	1.0006	0.0994	0.1065	0.109			1.0003	1.00747	0.104967	0.895333	0.9025		1374	343.667
	22.5	1.0025	0.9952	0.9886	1.0091	1.0087	0.9987	0.0992	0.1067	0.109			0.995433	1.0055	0.104967	0.890467	0.900533		1386.67	340
	23	1.0043	0.9954	0.9888	1.0108	1.0092	0.999	0.0993	0.1068	0.1092			0.996167	1.00633	0.1051	0.891067	0.901233		1380	332
	23.5	1.0041	0.9935	0.9894	1.01	1.0097	0.9968	0.0992	0.1071	0.1091			0.995667	1.0055	0.105133	0.890533	0.900367		1368	330.333
	24	1.0054	0.9947	0.9883	1.0128	1.0082	0.9976	0.0991	0.1068	0.1092			0.996133	1.0062	0.105033	0.8911	0.901167		1393.33	327.667
	24.5	0.9997	0.9921	0.987	1.0106	1.0067	0.9958	0.099	0.1066	0.109			0.992933	1.00437	0.104867	0.888067	0.8995		1393	326.333
	25	1.0026	0.9923	0.9873	1.005	1.0094	0.9942	0.0992	0.1066	0.1089			0.994067	1.00287	0.1049	0.889167	0.897967		1392	326.333
	25.5	1.0026	0.9915	0.9864	1.0123	1.0086	0.9948	0.0991	0.1066	0.1092			0.9935	1.00523	0.104967	0.888533	0.900267		1409.67	310.667
	26	1.0002	0.9915	0.9855	1.0071	1.0047	0.9953	0.0986	0.1065	0.1088			0.9924	1.00237	0.104633	0.887767	0.897733		1361.33	305.667
	26.5	1.0025	0.9909	0.9868	1.0076	1.005	0.9937	0.099	0.1063	0.1089			0.9934	1.0021	0.104733	0.888667	0.897367		1360.67	295
	27	1.0016	0.9897	0.9836	1.0109	1.0089	0.9949	0.0987	0.1062	0.109			0.991633	1.0049	0.104633	0.887	0.900267		1363	296
	27.5	1.0008	0.9922	0.9833	1.0084	1.008	0.9957	0.0986	0.1062	0.1088			0.9921	1.00403	0.104533	0.887567	0.8995		1352.33	289.667
	28	0.9996	0.9897	0.9839	1.0076	1.0062	0.995	0.0987	0.1064	0.109			0.991067	1.00293	0.1047	0.886367	0.898233		1342.67	289
	28.5	1.0051	0.993	0.9861	1.0074	1.0073	0.999	0.0988	0.1061	0.1086			0.994733	1.00457	0.1045	0.890233	0.900067		1338	280.333
	29	1.0022	0.9899	0.9783	1.0111	1.0093	0.9978	0.0987	0.1063	0.1088			0.990133	1.00607	0.1046	0.885533	0.901467		1333.67	281
	29.5	1.0048	0.9911	0.9842	1.0061	1.008	0.9985	0.0986	0.1062	0.1087			0.993367	1.0042	0.1045	0.888867	0.8997		1306.33	275.333
	30	1.0025	0.9909	0.9836	1.0094	1.0084	0.9964	0.0985	0.106	0.1088			0.992333	1.00473	0.104433	0.8879	0.9003		1287.67	268.667
	30.5	1.0055	0.9958	0.984	1.0093	1.0102	1.0009	0.0985	0.1062	0.1088			0.9951	1.0068	0.1045	0.8906	0.9023		1287	266
	31	1.0031	0.9922	0.9859	1.0122	1.0111	1.0009	0.0987	0.1062	0.1087			0.993733	1.00807	0.104533	0.8892	0.903533		1273	265.333
	31.5	1.0033	0.9928	0.9853	1.0127	1.0086	0.998	0.0983	0.1061	0.1085			0.9938	1.00643	0.1043	0.8895	0.902133		1260.67	264.667
	32	1.0041	0.994	0.9858	1.0142	1.0085	0.9982	0.0986	0.1059	0.1085			0.994633	1.00697	0.104333	0.8903	0.902633		1265.67	265.333
	32.5	1.0058	0.9951	0.9871	1.0099	1.0098	0.9997	0.0986	0.106	0.1086			0.996	1.00647	0.1044	0.8916	0.902067		1266	260.333
	33	1.0076	0.9902	0.9859	1.013	1.0086	0.9988	0.0986	0.106	0.1086			0.994567	1.0068	0.1044	0.890167	0.9024		1251	257.333
	33.5	1.0067	0.995	0.9922	1.0067	1.01	0.9972	0.0988	0.1058	0.1082			0.997967	1.00463	0.104267	0.8937	0.900367		1234.67	259.667
	34	1.0054	0.9927	0.9929	1.0084	1.0092	0.9978	0.0985	0.106	0.1083			0.997	1.00513	0.104267	0.892733	0.900867		1246	257.333
	34.5	1.0037	0.9923	0.9948	1.0097	1.0063	0.9965	0.0983	0.1058	0.1081			0.996933	1.00417	0.104067	0.892867	0.9001		1231.67	255.667
	35	1.0062	0.9937	0.9996	1.0136	1.0074	0.9982	0.0987	0.106	0.1081			0.999833	1.0064	0.104267	0.895567	0.902133		1227.33	254.667
	35.5	1.0068	0.9985	1.0002	1.016	1.0102	0.9982	0.0986	0.1058	0.108			1.00183	1.00813	0.104133	0.8977	0.904		1219.33	254.333
	36	1.0079	0.9986	0.9958	1.0119	1.0143	1.0043	0.0986	0.1055	0.1078			1.00077	1.01017	0.103967	0.8968	0.9062		1201	255.333
	36.5	1.0034	0.9985	0.9943	1.0123	1.0119	0.9995	0.0985	0.1058	0.1079			0.998733	1.0079	0.104067	0.894667	0.903833		1211.33	252.667
	37	1.0023	0.9995	0.9998	1.0108	1.0115	1.0005	0.0986	0.1056	0.1078			1.00053	1.0076	0.104	0.896533	0.9036		1196.33	253.333
	37.5	1.0052	0.9976	0.9969	1.0118	1.0123	1.0038	0.0985	0.1056	0.1078			0.9999	1.0093	0.103967	0.895933	0.905333		1195.67	252.333
	38	1.006	0.9996	0.9976	1.0142	1.0124	1.0018	0.0985	0.1057	0.1081			1.00107	1.00947	0.1041	0.896967	0.905367		1183	251.667
	38.5	1.0061	0.9963	0.9898	1.0119	1.0106	1.001	0.0986	0.1057	0.108			0.9974	1.00783	0.1041	0.8933	0.903733		1177.33	249.667
	39	1.0038	0.9979	0.9907	1.0148	1.0135	1.0004	0.0988	0.1056	0.1076			0.997467	1.00957	0.104	0.893467	0.905567		1159	247
	39.5	1.0057	0.9988	0.9925	1.0125	1.0087	0.9985	0.0984	0.1055	0.1078			0.999	1.00657	0.1039	0.8951	0.902667		1155.33	249
	40	1.0025	0.9933	0.9953	1.014	1.0069	0.9997	0.0986	0.1056	0.1076			0.997033	1.00687	0.103933	0.8931	0.902933		1160	247.333
	40.5	1.0057	0.997	0.9989	1.012	1.0096	1.0026	0.0987	0.1055	0.1077			1.00053	1.00807	0.103967	0.896567	0.9041		1139	245
	41	1.0013	0.9966	0.9911	1.0141	1.0156	1.0022	0.0988	0.1054	0.1076			0.996333	1.01063	0.103933	0.8924	0.9067		1133	240
	41.5	1.0037	0.9958	0.9917	1.0152	1.0117	1.0027	0.0984	0.1053	0.1078			0.997067	1.00987	0.103833	0.893233	0.906033		1137	239.667
	42	0.9975	0.9895	0.9863	1.0124	1.0108	0.9934	0.0984	0.1053	0.1076			0.9911	1.00553	0.103767	0.887333	0.901767		1111.67	237.333
	42.5	1.0004	0.9904	0.9896	1.0137	1.0141	0.9975	0.0988	0.1053	0.1075			0.993467	1.00843	0.103867	0.8896	0.904567		1107.67	232.667
	43	1.0017	0.9948	0.9868	1.0186	1.0147	1.001	0.0984	0.1051	0.1074			0.994433	1.01143	0.103633	0.8908	0.9078		1103.33	232
	43.5	1.0023	0.9905	0.9907	1.0187	1.0154	1.0003	0.0982	0.1054	0.1076			0.9945	1.01147	0.103733	0.890767	0.907733		1106	231
	44	0.9975	0.989	0.9853	1.0163	1.0132	0.9982	0.0985	0.1053	0.1076			0.9906	1.00923	0.1038	0.8868	0.905433		1081	227.333
	44.5	0.9975	0.9896	0.9857	1.0189	1.0154	0.9996	0.0983	0.1051	0.1072			0.990933	1.0113	0.103533	0.8874	0.907767		1078.67	228
	45	0.9969	0.9872	0.9841	1.0173	1.0168	0.9984	0.0984	0.1051	0.1073			0.9894	1.01083	0.1036	0.8858	0.907233		1105	230
	45.5	1.0002	0.9907	0.9869	1.0186	1.0166	1.0013	0.0983	0.1052	0.1076			0.9926	1.01217	0.1037	0.8889	0.908467		1097	227.667
	46	0.9955	0.9905	0.9829	1.0196	1.0175	0.9996	0.0985	0.1052	0.1072			0.989633	1.01223	0.103633	0.886	0.9086		1093	225.333
	46.5	1.0009	0.9857	0.986	1.0219	1.0192	1.0026	0.0984	0.105	0.107			0.990867	1.01457	0.103467	0.8874	0.9111		1084.67	223
	47	0.997	0.9828	0.9812	1.0215	1.0193	1.0016	0.0987	0.1049	0.107			0.987	1.01413	0.103533	0.883467	0.9106		1075.67	214.333
	47.5	0.9918	0.9877	0.9792	1.0184	1.0164	1.002	0.0984	0.1049	0.107			0.986233	1.01227	0.103433	0.8828	0.908833		1052	212.333
	48	0.9949	0.9813	0.978	1.0169	1.0179	0.997	0.098	0.1052	0.1073			0.984733	1.0106	0.1035	0.881233	0.9071		1033	209
	48.5	0.995	0.9855	0.98	1.0194	1.0209	0.9974	0.0984	0.1049	0.1069			0.986833	1.01257	0.1034	0.883433	0.909167		1031	207
	49	0.9961	0.9849	0.9804	1.0172	1.019	0.9974	0.0983	0.1048	0.1072			0.987133	1.0112	0.103433	0.8837	0.907767		1009	202.667
	49.5	0.9976	0.9844	0.9775	1.0189	1.0209	0.9973	0.0984	0.1049	0.1071			0.9865	1.01237	0.103467	0.883033	0.9089		997.667	197.667
	50	0.9958	0.9828	0.9742	1.017	1.019	1.0001	0.0986	0.1049	0.107			0.984267	1.01203	0.1035	0.880767	0.908533		959	190.333
	50.5	0.9947	0.9812	0.9763	1.0183	1.0172	0.9951	0.0984	0.1049	0.1071			0.984067	1.0102	0.103467	0.8806	0.906733		966.667	189
	51	0.9948	0.9782	0.9714	1.0168	1.0173	0.9963	0.0984	0.1046	0.1068			0.981467	1.01013	0.103267	0.8782	0.906867		965	184.333
	51.5	0.9949	0.9822	0.973	1.0162	1.0167	0.9946	0.0985	0.1046	0.1069			0.983367	1.00917	0.103333	0.880033	0.905833		959.333	180
	52	0.9906	0.978	0.9713	1.0167	1.0182	0.9914	0.0988	0.1045	0.1067			0.979967	1.00877	0.103333	0.876633	0.905433		942	177.333
	52.5	0.9945	0.9802	0.9709	1.0134	1.017	0.9922	0.0984	0.1044	0.1066			0.981867	1.00753	0.103133	0.878733	0.9044		914.667	173
	53	0.9926	0.978	0.9729	1.0143	1.0195	0.9935	0.0992	0.1044	0.1066			0.981167	1.0091	0.1034	0.877767	0.9057		921	167.333
	53.5	0.9895	0.9765	0.9691	1.0126	1.0153	0.9914	0.0984	0.1048	0.1068			0.978367	1.00643	0.103333	0.875033	0.9031		903.667	164.333
	54	0.9898	0.974	0.9755	1.009	1.0156	0.9852	0.0987	0.1045	0.1065			0.979767	1.00327	0.103233	0.876533	0.900033		890.333	160
	54.5	0.9901	0.9743	0.9668	1.0083	1.0155	0.9843	0.0986	0.1046	0.1068			0.977067	1.0027	0.103333	0.873733	0.899367		875	156.333
	55	0.9885	0.9743	0.9685	1.0059	1.0138	0.9846	0.0986	0.1044	0.1067			0.9771	1.00143	0.103233	0.873867	0.8982		872.667	152.667
	55.5	0.9891	0.9716	0.9659	1.0031	1.013	0.9807	0.0988	0.1045	0.1066			0.975533	0.998933	0.1033	0.872233	0.895633		850.667	149.667
	56	0.9885	0.9723	0.9665	1.0024	1.0089	0.9794	0.0988	0.1044	0.1066			0.975767	0.9969	0.103267	0.8725	0.893633		834.667	144
	56.5	0.9891	0.9706	0.9635	1	1.0063	0.9752	0.0984	0.1042	0.1064			0.9744	0.993833	0.103	0.8714	0.890833		824	140
	57	0.9857	0.9674	0.9606	0.998	1.0051	0.9711	0.0986	0.1042	0.1064			0.971233	0.9914	0.103067	0.868167	0.888333		806.667	137.333
	57.5	0.9851	0.968	0.9604	0.9978	1.0061	0.9727	0.0987	0.1043	0.1065			0.971167	0.9922	0.103167	0.868	0.889033		788	133
	58	0.9829	0.9682	0.9573	0.9909	1.002	0.9651	0.0986	0.1043	0.1063			0.969467	0.986	0.103067	0.8664	0.882933		772.333	129
	58.5	0.9809	0.9642	0.9564	0.9887	1.0019	0.9625	0.0993	0.1043	0.1068			0.967167	0.984367	0.103467	0.8637	0.8809		754.667	124.667
	59	0.9818	0.9619	0.9605	0.9904	0.9993	0.9611	0.0993	0.104	0.1061			0.968067	0.9836	0.103133	0.864933	0.880467		734.333	121
	59.5	0.9744	0.9648	0.9542	0.9844	0.996	0.9568	0.0985	0.1041	0.1063			0.964467	0.979067	0.102967	0.8615	0.8761		717	118.333
	60	0.9751	0.954	0.951	0.9811	0.9943	0.9543	0.0988	0.1042	0.1064			0.960033	0.976567	0.103133	0.8569	0.873433		693.333	113.667
	60.5	0.9719	0.9582	0.9483	0.979	0.9887	0.9511	0.0989	0.104	0.106			0.959467	0.972933	0.102967	0.8565	0.869967		678.667	111
	61	0.9704	0.9527	0.9451	0.9706	0.9852	0.9465	0.0988	0.104	0.106			0.956067	0.967433	0.102933	0.853133	0.8645		652.667	107
	61.5	0.9685	0.9518	0.9436	0.9697	0.9845	0.9446	0.0989	0.104	0.1063			0.954633	0.966267	0.103067	0.851567	0.8632		636.667	103.667
	62	0.9682	0.9481	0.9404	0.967	0.9798	0.9388	0.0991	0.104	0.1061			0.952233	0.961867	0.103067	0.849167	0.8588		615	100.667
	62.5	0.9601	0.9458	0.9394	0.9644	0.9742	0.9413	0.0991	0.1038	0.1059			0.948433	0.959967	0.102933	0.8455	0.857033		596.333	96.6667
	63	0.9593	0.9434	0.9369	0.9615	0.9726	0.9355	0.0989	0.1039	0.1061			0.946533	0.956533	0.102967	0.843567	0.853567		568.333	94.3333
	63.5	0.9609	0.9459	0.9302	0.9566	0.9641	0.9314	0.099	0.1036	0.1059			0.945667	0.9507	0.102833	0.842833	0.847867		549.333	90.6667
	64	0.954	0.9421	0.9288	0.9526	0.9644	0.9264	0.0989	0.1037	0.106			0.941633	0.9478	0.102867	0.838767	0.844933		522.333	87.3333
	64.5	0.9514	0.9342	0.9245	0.9491	0.9584	0.9234	0.0994	0.1036	0.1059			0.9367	0.943633	0.102967	0.833733	0.840667		500.667	85
	65	0.9477	0.9357	0.9249	0.9464	0.9551	0.9245	0.0996	0.1035	0.106			0.9361	0.942	0.103033	0.833067	0.838967		488.667	83
	65.5	0.9412	0.9317	0.9185	0.9441	0.9487	0.9191	0.0999	0.1035	0.1059			0.930467	0.9373	0.1031	0.827367	0.8342		458.667	80
	66	0.9387	0.929	0.9169	0.9384	0.9503	0.912	0.099	0.1037	0.106			0.9282	0.933567	0.1029	0.8253	0.830667		441	78
	66.5	0.9331	0.9232	0.9098	0.9363	0.9445	0.9096	0.0993	0.1037	0.1058			0.922033	0.930133	0.102933	0.8191	0.8272		419.667	76.3333
	67	0.9337	0.9211	0.9089	0.9337	0.9465	0.907	0.099	0.1035	0.1055			0.921233	0.929067	0.102667	0.818567	0.8264		399.333	74
	67.5	0.9302	0.9223	0.9103	0.9291	0.9385	0.9048	0.0993	0.1036	0.1058			0.920933	0.924133	0.1029	0.818033	0.821233		376.667	71.6667
	68	0.9262	0.9172	0.9068	0.9265	0.9358	0.8968	0.0993	0.1033	0.1056			0.916733	0.9197	0.102733	0.814	0.816967		356.667	70
	68.5	0.9217	0.9088	0.9032	0.9264	0.9291	0.8943	0.0995	0.1034	0.1057			0.911233	0.9166	0.102867	0.808367	0.813733		332.333	68
	69	0.9222	0.9142	0.9024	0.9177	0.9303	0.8884	0.1	0.1036	0.1058			0.912933	0.912133	0.103133	0.8098	0.809		314	67.3333
	69.5	0.9172	0.9023	0.8916	0.911	0.9243	0.8825	0.0997	0.1033	0.1056			0.9037	0.905933	0.102867	0.800833	0.803067		295.333	65.3333
	70	0.9115	0.9006	0.8903	0.9076	0.9198	0.8812	0.0995	0.1031	0.1055			0.9008	0.902867	0.1027	0.7981	0.800167		276	63.3333
	70.5	0.9092	0.903	0.8826	0.903	0.9154	0.8744	0.0993	0.1031	0.1053			0.898267	0.8976	0.102567	0.7957	0.795033		258.667	63.3333
	71	0.9031	0.8936	0.8814	0.8965	0.9115	0.8661	0.1004	0.1029	0.1057			0.8927	0.891367	0.103	0.7897	0.788367		243	61.3333
GFP	Time (h)	rep1	rep2	rep3	rep1	rep2	rep3	rep1	rep2	rep3		GFP	sHC41	sHC40	Blank	sHC41	sHC40
	0	-6	-6	-6	17	17	18	-6	-6	-7			-6	17.3333	-6.33333	0.333333	23.6667
	0.5	-7	-6	-6	19	18	18	-7	-7	-7			-6.33333	18.3333	-7	0.666667	25.3333
	1	-7	-7	-7	20	19	19	-7	-8	-8			-7	19.3333	-7.66667	0.666667	27
	1.5	-7	-7	-7	24	23	24	-8	-8	-8			-7	23.6667	-8	1	31.6667
	2	-7	-7	-7	30	29	29	-8	-8	-8			-7	29.3333	-8	1	37.3333
	2.5	-7	-7	-7	37	37	36	-8	-8	-8			-7	36.6667	-8	1	44.6667
	3	-7	-7	-7	49	46	47	-8	-8	-8			-7	47.3333	-8	1	55.3333
	3.5	-7	-7	-6	61	60	59	-9	-8	-9			-6.66667	60	-8.66667	2	68.6667
	4	-6	-5	-6	74	72	72	-8	-9	-8			-5.66667	72.6667	-8.33333	2.66667	81
	4.5	-5	-6	-6	91	88	88	-8	-9	-8			-5.66667	89	-8.33333	2.66667	97.3333
	5	-5	-5	-5	108	106	106	-9	-9	-8			-5	106.667	-8.66667	3.66667	115.333
	5.5	-5	-5	-4	127	124	125	-8	-8	-9			-4.66667	125.333	-8.33333	3.66667	133.667
	6	-4	-4	-4	151	147	147	-8	-8	-8			-4	148.333	-8	4	156.333
	6.5	-3	-3	-3	175	174	173	-8	-9	-8			-3	174	-8.33333	5.33333	182.333
	7	-2	-3	-2	204	203	203	-9	-9	-9			-2.33333	203.333	-9	6.66667	212.333
	7.5	-1	-1	0	239	237	236	-9	-9	-9			-0.666667	237.333	-9	8.33333	246.333
	8	0	1	0	268	269	270	-9	-9	-9			0.333333	269	-9	9.33333	278
	8.5	1	2	1	300	300	298	-10	-8	-9			1.33333	299.333	-9	10.3333	308.333
	9	4	4	3	344	337	338	-9	-9	-8			3.66667	339.667	-8.66667	12.3333	348.333
	9.5	4	5	5	370	360	369	-9	-10	-9			4.66667	366.333	-9.33333	14	375.667
	10	6	6	6	386	390	389	-8	-8	-8			6	388.333	-8	14	396.333
	10.5	7	7	6	412	411	403	-9	-8	-8			6.66667	408.667	-8.33333	15	417
	11	8	8	8	433	431	437	-9	-8	-9			8	433.667	-8.66667	16.6667	442.333
	11.5	9	8	9	458	459	456	-9	-9	-8			8.66667	457.667	-8.66667	17.3333	466.333
	12	9	9	9	480	473	482	-9	-9	-8			9	478.333	-8.66667	17.6667	487
	12.5	9	9	9	500	505	494	-9	-8	-9			9	499.667	-8.66667	17.6667	508.333
	13	10	9	9	517	512	520	-8	-9	-9			9.33333	516.333	-8.66667	18	525
	13.5	10	10	9	452	456	453	-8	-9	-9			9.66667	453.667	-8.66667	18.3333	462.333
	14	10	10	10	416	415	411	-9	-9	-9			10	414	-9	19	423
	14.5	10	10	10	404	399	393	-9	-9	-9			10	398.667	-9	19	407.667
	15	10	10	10	395	393	392	-9	-8	-9			10	393.333	-8.66667	18.6667	402
	15.5	10	10	10	391	391	379	-9	-8	-9			10	387	-8.66667	18.6667	395.667
	16	11	10	10	390	387	378	-8	-8	-8			10.3333	385	-8	18.3333	393
	16.5	10	10	10	382	390	368	-8	-8	-8			10	380	-8	18	388
	17	11	10	10	383	380	360	-8	-8	-8			10.3333	374.333	-8	18.3333	382.333
	17.5	11	10	10	378	376	366	-8	-8	-8			10.3333	373.333	-8	18.3333	381.333
	18	10	10	10	375	364	357	-8	-8	-8			10	365.333	-8	18	373.333
	18.5	11	10	9	364	364	348	-8	-8	-8			10	358.667	-8	18	366.667
	19	11	10	10	361	359	351	-8	-8	-8			10.3333	357	-8	18.3333	365
	19.5	11	10	10	358	355	355	-8	-8	-7			10.3333	356	-7.66667	18	363.667
	20	11	10	10	358	358	349	-8	-8	-7			10.3333	355	-7.66667	18	362.667
	20.5	11	10	10	348	352	341	-8	-8	-8			10.3333	347	-8	18.3333	355
	21	11	10	10	344	346	335	-7	-8	-8			10.3333	341.667	-7.66667	18	349.333
	21.5	11	10	10	345	342	332	-8	-7	-8			10.3333	339.667	-7.66667	18	347.333
	22	11	10	10	341	336	331	-8	-8	-7			10.3333	336	-7.66667	18	343.667
	22.5	11	10	9	335	335	326	-8	-8	-8			10	332	-8	18	340
	23	10	10	9	326	326	320	-8	-8	-8			9.66667	324	-8	17.6667	332
	23.5	10	10	10	328	324	315	-8	-8	-8			10	322.333	-8	18	330.333
	24	10	10	9	324	323	311	-8	-8	-9			9.66667	319.333	-8.33333	18	327.667
	24.5	10	9	9	321	325	306	-9	-9	-9			9.33333	317.333	-9	18.3333	326.333
	25	10	9	9	328	322	302	-9	-9	-9			9.33333	317.333	-9	18.3333	326.333
	25.5	10	8	8	309	307	290	-8	-9	-9			8.66667	302	-8.66667	17.3333	310.667
	26	9	9	8	304	300	286	-9	-9	-9			8.66667	296.667	-9	17.6667	305.667
	26.5	10	8	8	290	291	276	-10	-9	-9			8.66667	285.667	-9.33333	18	295
	27	9	8	8	292	290	278	-10	-9	-9			8.33333	286.667	-9.33333	17.6667	296
	27.5	9	8	8	286	282	274	-9	-9	-9			8.33333	280.667	-9	17.3333	289.667
	28	9	9	9	282	281	276	-10	-9	-9			9	279.667	-9.33333	18.3333	289
	28.5	9	8	8	276	271	266	-9	-9	-10			8.33333	271	-9.33333	17.6667	280.333
	29	9	9	8	273	273	270	-9	-9	-9			8.66667	272	-9	17.6667	281
	29.5	9	9	8	272	265	262	-9	-9	-9			8.66667	266.333	-9	17.6667	275.333
	30	9	8	8	261	259	259	-9	-9	-9			8.33333	259.667	-9	17.3333	268.667
	30.5	8	8	8	259	256	255	-9	-10	-9			8	256.667	-9.33333	17.3333	266
	31	9	9	8	255	255	258	-9	-10	-9			8.66667	256	-9.33333	18	265.333
	31.5	9	9	8	258	256	253	-9	-9	-9			8.66667	255.667	-9	17.6667	264.667
	32	10	9	9	259	253	257	-9	-9	-9			9.33333	256.333	-9	18.3333	265.333
	32.5	9	9	9	251	251	252	-9	-9	-9			9	251.333	-9	18	260.333
	33	9	9	8	250	246	249	-9	-9	-9			8.66667	248.333	-9	17.6667	257.333
	33.5	10	9	9	249	251	252	-9	-9	-9			9.33333	250.667	-9	18.3333	259.667
	34	10	9	9	246	249	250	-9	-9	-9			9.33333	248.333	-9	18.3333	257.333
	34.5	10	9	9	251	243	246	-9	-9	-9			9.33333	246.667	-9	18.3333	255.667
	35	10	10	9	248	242	246	-9	-9	-10			9.66667	245.333	-9.33333	19	254.667
	35.5	10	9	9	247	243	246	-9	-9	-9			9.33333	245.333	-9	18.3333	254.333
	36	9	9	9	247	244	248	-9	-9	-9			9	246.333	-9	18	255.333
	36.5	10	9	9	245	240	245	-10	-9	-9			9.33333	243.333	-9.33333	18.6667	252.667
	37	10	9	9	244	242	246	-9	-9	-10			9.33333	244	-9.33333	18.6667	253.333
	37.5	10	9	9	244	242	243	-9	-10	-9			9.33333	243	-9.33333	18.6667	252.333
	38	11	10	10	243	238	247	-9	-9	-9			10.3333	242.667	-9	19.3333	251.667
	38.5	12	11	10	240	237	247	-9	-8	-8			11	241.333	-8.33333	19.3333	249.667
	39	11	11	10	238	238	241	-8	-8	-8			10.6667	239	-8	18.6667	247
	39.5	11	11	11	242	239	243	-7	-8	-8			11	241.333	-7.66667	18.6667	249
	40	12	12	11	240	239	242	-7	-7	-7			11.6667	240.333	-7	18.6667	247.333
	40.5	12	12	12	239	236	238	-8	-7	-7			12	237.667	-7.33333	19.3333	245
	41	12	12	12	233	232	234	-7	-7	-7			12	233	-7	19	240
	41.5	13	12	12	233	234	232	-6	-7	-7			12.3333	233	-6.66667	19	239.667
	42	13	12	12	230	227	234	-7	-7	-7			12.3333	230.333	-7	19.3333	237.333
	42.5	13	12	11	224	223	230	-7	-7	-7			12	225.667	-7	19	232.667
	43	13	12	11	224	224	227	-7	-7	-7			12	225	-7	19	232
	43.5	12	12	12	223	222	227	-7	-7	-7			12	224	-7	19	231
	44	12	12	12	219	219	223	-7	-7	-7			12	220.333	-7	19	227.333
	44.5	14	13	13	220	220	224	-7	-6	-7			13.3333	221.333	-6.66667	20	228
	45	14	13	13	221	221	226	-7	-7	-8			13.3333	222.667	-7.33333	20.6667	230
	45.5	14	13	12	219	219	222	-8	-8	-7			13	220	-7.66667	20.6667	227.667
	46	14	13	13	215	216	221	-8	-8	-8			13.3333	217.333	-8	21.3333	225.333
	46.5	14	13	13	213	215	218	-8	-7	-8			13.3333	215.333	-7.66667	21	223
	47	14	13	13	206	207	208	-8	-7	-7			13.3333	207	-7.33333	20.6667	214.333
	47.5	13	13	13	204	203	206	-8	-8	-8			13	204.333	-8	21	212.333
	48	13	13	13	198	203	203	-7	-8	-8			13	201.333	-7.66667	20.6667	209
	48.5	14	13	13	197	198	202	-8	-8	-8			13.3333	199	-8	21.3333	207
	49	14	13	12	191	196	197	-8	-8	-8			13	194.667	-8	21	202.667
	49.5	13	12	12	189	189	191	-8	-8	-8			12.3333	189.667	-8	20.3333	197.667
	50	13	12	12	180	182	185	-8	-8	-8			12.3333	182.333	-8	20.3333	190.333
	50.5	13	13	13	179	180	184	-8	-8	-8			13	181	-8	21	189
	51	14	12	12	174	176	179	-8	-8	-8			12.6667	176.333	-8	20.6667	184.333
	51.5	13	13	13	170	171	175	-8	-8	-8			13	172	-8	21	180
	52	13	13	12	165	172	170	-9	-8	-8			12.6667	169	-8.33333	21	177.333
	52.5	13	12	12	162	164	168	-8	-9	-8			12.3333	164.667	-8.33333	20.6667	173
	53	13	13	13	157	157	162	-9	-8	-9			13	158.667	-8.66667	21.6667	167.333
	53.5	13	12	12	154	156	157	-8	-9	-9			12.3333	155.667	-8.66667	21	164.333
	54	13	12	12	148	152	155	-8	-8	-9			12.3333	151.667	-8.33333	20.6667	160
	54.5	13	13	12	144	149	149	-9	-9	-9			12.6667	147.333	-9	21.6667	156.333
	55	13	12	12	141	143	146	-9	-9	-10			12.3333	143.333	-9.33333	21.6667	152.667
	55.5	14	13	13	140	141	141	-9	-9	-9			13.3333	140.667	-9	22.3333	149.667
	56	13	12	13	132	136	137	-9	-9	-9			12.6667	135	-9	21.6667	144
	56.5	13	13	12	131	131	132	-9	-9	-8			12.6667	131.333	-8.66667	21.3333	140
	57	13	13	12	128	128	129	-9	-9	-9			12.6667	128.333	-9	21.6667	137.333
	57.5	14	13	13	124	124	124	-9	-9	-9			13.3333	124	-9	22.3333	133
	58	14	13	13	120	121	119	-9	-9	-9			13.3333	120	-9	22.3333	129
	58.5	14	13	13	116	116	115	-9	-9	-9			13.3333	115.667	-9	22.3333	124.667
	59	14	13	13	111	115	111	-8	-9	-9			13.3333	112.333	-8.66667	22	121
	59.5	15	13	13	108	112	108	-9	-9	-9			13.6667	109.333	-9	22.6667	118.333
	60	14	13	13	104	107	103	-9	-9	-9			13.3333	104.667	-9	22.3333	113.667
	60.5	15	14	14	101	106	100	-9	-8	-9			14.3333	102.333	-8.66667	23	111
	61	15	14	14	98	101	96	-9	-8	-9			14.3333	98.3333	-8.66667	23	107
	61.5	16	14	14	95	98	93	-8	-9	-8			14.6667	95.3333	-8.33333	23	103.667
	62	16	15	14	93	96	89	-8	-8	-8			15	92.6667	-8	23	100.667
	62.5	16	15	14	88	93	86	-8	-7	-8			15	89	-7.66667	22.6667	96.6667
	63	18	16	16	87	91	83	-8	-7	-7			16.6667	87	-7.33333	24	94.3333
	63.5	17	16	16	83	87	79	-8	-8	-7			16.3333	83	-7.66667	24	90.6667
	64	17	16	15	80	85	75	-8	-7	-7			16	80	-7.33333	23.3333	87.3333
	64.5	18	16	16	78	82	74	-7	-7	-7			16.6667	78	-7	23.6667	85
	65	18	17	16	76	80	70	-7	-8	-8			17	75.3333	-7.66667	24.6667	83
	65.5	18	17	16	73	77	68	-7	-7	-8			17	72.6667	-7.33333	24.3333	80
	66	18	16	16	70	75	65	-8	-8	-8			16.6667	70	-8	24.6667	78
	66.5	18	17	16	69	73	64	-8	-8	-7			17	68.6667	-7.66667	24.6667	76.3333
	67	19	18	17	67	72	63	-7	-7	-6			18	67.3333	-6.66667	24.6667	74
	67.5	21	19	19	67	70	61	-6	-5	-6			19.6667	66	-5.66667	25.3333	71.6667
	68	21	20	19	66	69	61	-5	-5	-4			20	65.3333	-4.66667	24.6667	70
	68.5	21	20	19	64	67	58	-5	-5	-5			20	63	-5	25	68
	69	20	19	18	62	64	57	-6	-7	-6			19	61	-6.33333	25.3333	67.3333
	69.5	19	18	18	61	61	54	-7	-6	-7			18.3333	58.6667	-6.66667	25	65.3333
	70	18	17	17	58	59	52	-7	-7	-7			17.3333	56.3333	-7	24.3333	63.3333
	70.5	19	18	17	58	59	52	-7	-7	-7			18	56.3333	-7	25	63.3333
	71	19	18	17	56	57	50	-7	-7	-7			18	54.3333	-7	25	61.3333
RFP	Time (h)	rep1	rep2	rep3	rep1	rep2	rep3	rep1	rep2	rep3		RFP	sHC41	sHC40	Blank	sHC41	sHC40
	0	68	67	67	16	16	17	15	16	15			67.3333	16.3333	15.3333	52	1
	0.5	71	70	70	17	16	16	15	15	15			70.3333	16.3333	15	55.3333	1.33333
	1	73	73	72	15	15	15	15	14	14			72.6667	15	14.3333	58.3333	0.666667
	1.5	76	77	76	15	16	15	14	15	14			76.3333	15.3333	14.3333	62	1
	2	79	80	79	14	15	16	14	14	15			79.3333	15	14.3333	65	0.666667
	2.5	82	86	85	15	15	15	15	14	15			84.3333	15	14.6667	69.6667	0.333333
	3	91	90	89	14	14	15	15	14	14			90	14.3333	14.3333	75.6667	0
	3.5	97	97	99	14	15	14	14	14	14			97.6667	14.3333	14	83.6667	0.333333
	4	105	104	107	14	14	14	14	14	13			105.333	14	13.6667	91.6667	0.333333
	4.5	115	115	115	14	13	14	14	14	14			115	13.6667	14	101	-0.333333
	5	128	125	126	14	14	14	14	14	14			126.333	14	14	112.333	0
	5.5	141	139	141	13	14	13	14	14	14			140.333	13.3333	14	126.333	-0.666667
	6	155	154	153	13	14	14	14	14	13			154	13.6667	13.6667	140.333	0
	6.5	170	167	162	14	14	14	13	13	14			166.333	14	13.3333	153	0.666667
	7	187	182	183	14	14	15	13	13	13			184	14.3333	13	171	1.33333
	7.5	201	199	197	14	14	14	14	14	15			199	14	14.3333	184.667	-0.333333
	8	223	219	218	14	14	14	13	13	13			220	14	13	207	1
	8.5	242	238	235	14	14	15	14	14	14			238.333	14.3333	14	224.333	0.333333
	9	285	262	258	15	15	15	13	14	15			268.333	15	14	254.333	1
	9.5	303	295	293	15	14	16	15	14	14			297	15	14.3333	282.667	0.666667
	10	329	319	323	16	15	16	14	14	14			323.667	15.6667	14	309.667	1.66667
	10.5	356	350	348	15	15	16	14	14	13			351.333	15.3333	13.6667	337.667	1.66667
	11	386	376	391	15	15	16	13	13	14			384.333	15.3333	13.3333	371	2
	11.5	419	412	423	15	15	15	14	14	13			418	15	13.6667	404.333	1.33333
	12	447	446	443	15	15	16	13	13	14			445.333	15.3333	13.3333	432	2
	12.5	486	487	465	15	15	16	13	13	13			479.333	15.3333	13	466.333	2.33333
	13	524	547	489	17	16	17	14	14	14			520	16.6667	14	506	2.66667
	13.5	565	584	501	15	16	16	14	13	14			550	15.6667	13.6667	536.333	2
	14	597	616	524	16	16	17	13	13	14			579	16.3333	13.3333	565.667	3
	14.5	641	618	543	16	16	16	13	13	13			600.667	16	13	587.667	3
	15	732	685	605	16	16	17	14	14	14			674	16.3333	14	660	2.33333
	15.5	839	770	671	17	17	17	14	14	14			760	17	14	746	3
	16	941	841	754	17	17	17	13	14	15			845.333	17	14	831.333	3
	16.5	1046	900	813	17	17	17	15	14	14			919.667	17	14.3333	905.333	2.66667
	17	1116	987	894	17	18	18	15	14	14			999	17.6667	14.3333	984.667	3.33333
	17.5	1190	1069	958	17	18	17	15	14	15			1072.33	17.3333	14.6667	1057.67	2.66667
	18	1224	1128	1037	17	17	18	13	15	15			1129.67	17.3333	14.3333	1115.33	3
	18.5	1303	1175	1082	18	17	18	14	14	14			1186.67	17.6667	14	1172.67	3.66667
	19	1328	1227	1147	17	17	18	15	14	15			1234	17.3333	14.6667	1219.33	2.66667
	19.5	1365	1255	1178	17	18	18	14	15	15			1266	17.6667	14.6667	1251.33	3
	20	1389	1288	1223	17	17	18	14	15	15			1300	17.3333	14.6667	1285.33	2.66667
	20.5	1418	1334	1260	18	18	18	15	15	15			1337.33	18	15	1322.33	3
	21	1439	1352	1278	17	17	17	14	14	14			1356.33	17	14	1342.33	3
	21.5	1458	1378	1301	17	18	18	14	14	15			1379	17.6667	14.3333	1364.67	3.33333
	22	1462	1382	1320	18	18	18	14	14	14			1388	18	14	1374	4
	22.5	1491	1387	1324	18	18	19	14	14	14			1400.67	18.3333	14	1386.67	4.33333
	23	1467	1385	1330	17	18	18	14	14	14			1394	17.6667	14	1380	3.66667
	23.5	1438	1370	1337	17	18	17	14	13	14			1381.67	17.3333	13.6667	1368	3.66667
	24	1485	1394	1342	17	17	17	14	13	14			1407	17	13.6667	1393.33	3.33333
	24.5	1466	1405	1348	18	17	18	13	14	13			1406.33	17.6667	13.3333	1393	4.33333
	25	1445	1401	1370	17	17	17	13	14	13			1405.33	17	13.3333	1392	3.66667
	25.5	1469	1425	1374	17	17	18	13	13	13			1422.67	17.3333	13	1409.67	4.33333
	26	1430	1367	1326	17	16	17	13	13	13			1374.33	16.6667	13	1361.33	3.66667
	26.5	1433	1365	1323	18	17	17	13	13	13			1373.67	17.3333	13	1360.67	4.33333
	27	1435	1364	1328	16	16	17	12	14	12			1375.67	16.3333	12.6667	1363	3.66667
	27.5	1416	1355	1323	17	17	17	12	12	13			1364.67	17	12.3333	1352.33	4.66667
	28	1418	1348	1300	17	17	17	13	13	12			1355.33	17	12.6667	1342.67	4.33333
	28.5	1400	1346	1307	17	17	18	13	13	13			1351	17.3333	13	1338	4.33333
	29	1389	1345	1308	17	17	18	13	14	14			1347.33	17.3333	13.6667	1333.67	3.66667
	29.5	1359	1312	1287	17	17	18	13	13	13			1319.33	17.3333	13	1306.33	4.33333
	30	1348	1297	1256	17	17	17	13	13	12			1300.33	17	12.6667	1287.67	4.33333
	30.5	1335	1295	1270	16	16	16	13	13	13			1300	16	13	1287	3
	31	1312	1302	1243	16	17	17	12	13	13			1285.67	16.6667	12.6667	1273	4
	31.5	1303	1278	1240	18	17	17	13	13	13			1273.67	17.3333	13	1260.67	4.33333
	32	1318	1272	1246	17	17	17	14	12	13			1278.67	17	13	1265.67	4
	32.5	1321	1273	1242	17	18	18	12	13	13			1278.67	17.6667	12.6667	1266	5
	33	1296	1257	1238	17	17	17	12	13	13			1263.67	17	12.6667	1251	4.33333
	33.5	1288	1242	1216	18	17	17	14	14	14			1248.67	17.3333	14	1234.67	3.33333
	34	1293	1249	1234	18	18	17	13	12	13			1258.67	17.6667	12.6667	1246	5
	34.5	1280	1231	1223	17	18	18	13	13	13			1244.67	17.6667	13	1231.67	4.66667
	35	1268	1240	1214	18	17	19	13	13	14			1240.67	18	13.3333	1227.33	4.66667
	35.5	1256	1234	1206	17	18	18	13	13	12			1232	17.6667	12.6667	1219.33	5
	36	1232	1214	1195	18	17	17	12	13	13			1213.67	17.3333	12.6667	1201	4.66667
	36.5	1259	1210	1202	18	18	18	12	13	12			1223.67	18	12.3333	1211.33	5.66667
	37	1236	1209	1183	18	18	18	13	13	13			1209.33	18	13	1196.33	5
	37.5	1237	1204	1186	17	18	19	13	14	13			1209	18	13.3333	1195.67	4.66667
	38	1221	1195	1173	18	19	18	13	14	13			1196.33	18.3333	13.3333	1183	5
	38.5	1221	1195	1159	19	19	19	14	15	14			1191.67	19	14.3333	1177.33	4.66667
	39	1204	1167	1148	19	20	20	14	14	14			1173	19.6667	14	1159	5.66667
	39.5	1208	1164	1137	20	20	21	14	14	15			1169.67	20.3333	14.3333	1155.33	6
	40	1200	1179	1146	20	20	20	15	16	14			1175	20	15	1160	5
	40.5	1182	1145	1134	20	20	20	15	14	15			1153.67	20	14.6667	1139	5.33333
	41	1178	1147	1119	20	21	20	15	15	15			1148	20.3333	15	1133	5.33333
	41.5	1183	1151	1123	21	22	21	15	16	15			1152.33	21.3333	15.3333	1137	6
	42	1153	1123	1104	20	20	20	15	15	15			1126.67	20	15	1111.67	5
	42.5	1149	1126	1093	20	20	21	15	15	15			1122.67	20.3333	15	1107.67	5.33333
	43	1142	1113	1100	21	21	21	15	15	15			1118.33	21	15	1103.33	6
	43.5	1140	1124	1099	21	20	21	15	15	15			1121	20.6667	15	1106	5.66667
	44	1118	1092	1078	20	21	20	15	16	14			1096	20.3333	15	1081	5.33333
	44.5	1111	1103	1069	21	21	21	15	16	16			1094.33	21	15.6667	1078.67	5.33333
	45	1137	1129	1098	22	22	22	16	16	17			1121.33	22	16.3333	1105	5.66667
	45.5	1139	1119	1081	22	22	22	16	16	16			1113	22	16	1097	6
	46	1130	1114	1081	22	22	21	16	15	15			1108.33	21.6667	15.3333	1093	6.33333
	46.5	1123	1098	1080	21	22	22	16	16	15			1100.33	21.6667	15.6667	1084.67	6
	47	1102	1089	1082	22	22	22	16	15	15			1091	22	15.3333	1075.67	6.66667
	47.5	1100	1066	1035	21	22	22	15	15	15			1067	21.6667	15	1052	6.66667
	48	1068	1060	1017	21	22	23	16	15	15			1048.33	22	15.3333	1033	6.66667
	48.5	1066	1048	1025	22	22	22	15	16	15			1046.33	22	15.3333	1031	6.66667
	49	1037	1034	1001	21	21	22	15	15	15			1024	21.3333	15	1009	6.33333
	49.5	1027	1014	995	22	21	22	15	14	14			1012	21.6667	14.3333	997.667	7.33333
	50	991	971	959	21	21	21	15	15	14			973.667	21	14.6667	959	6.33333
	50.5	1002	984	960	22	21	21	15	15	16			982	21.3333	15.3333	966.667	6
	51	995	985	959	22	21	21	14	15	15			979.667	21.3333	14.6667	965	6.66667
	51.5	984	987	950	22	21	21	14	15	14			973.667	21.3333	14.3333	959.333	7
	52	978	960	930	21	22	21	14	14	14			956	21.3333	14	942	7.33333
	52.5	938	940	909	21	21	21	15	14	14			929	21	14.3333	914.667	6.66667
	53	943	949	912	21	22	21	14	14	13			934.667	21.3333	13.6667	921	7.66667
	53.5	923	925	905	21	22	22	14	14	14			917.667	21.6667	14	903.667	7.66667
	54	911	917	885	21	21	21	14	15	13			904.333	21	14	890.333	7
	54.5	892	901	874	22	22	21	14	14	14			889	21.6667	14	875	7.66667
	55	880	897	881	22	21	22	13	14	13			886	21.6667	13.3333	872.667	8.33333
	55.5	862	874	857	21	21	22	14	14	13			864.333	21.3333	13.6667	850.667	7.66667
	56	846	856	843	22	21	22	14	14	13			848.333	21.6667	13.6667	834.667	8
	56.5	832	846	835	22	22	22	14	14	13			837.667	22	13.6667	824	8.33333
	57	818	836	805	22	21	21	13	13	13			819.667	21.3333	13	806.667	8.33333
	57.5	796	814	795	22	23	22	14	14	13			801.667	22.3333	13.6667	788	8.66667
	58	788	793	776	22	22	21	13	14	13			785.667	21.6667	13.3333	772.333	8.33333
	58.5	760	782	762	22	22	22	14	13	13			768	22	13.3333	754.667	8.66667
	59	745	759	738	21	21	22	13	13	13			747.333	21.3333	13	734.333	8.33333
	59.5	722	741	729	22	21	22	14	14	13			730.667	21.6667	13.6667	717	8
	60	696	722	700	23	22	22	13	13	12			706	22.3333	12.6667	693.333	9.66667
	60.5	692	695	690	22	21	22	13	14	14			692.333	21.6667	13.6667	678.667	8
	61	654	681	663	23	23	23	13	14	13			666	23	13.3333	652.667	9.66667
	61.5	641	662	649	23	22	22	14	14	14			650.667	22.3333	14	636.667	8.33333
	62	618	646	624	23	22	22	14	15	14			629.333	22.3333	14.3333	615	8
	62.5	597	626	609	24	23	24	14	14	15			610.667	23.6667	14.3333	596.333	9.33333
	63	569	591	589	23	24	24	15	14	15			583	23.6667	14.6667	568.333	9
	63.5	562	572	559	24	25	24	15	15	15			564.333	24.3333	15	549.333	9.33333
	64	526	548	537	23	25	25	14	16	14			537	24.3333	14.6667	522.333	9.66667
	64.5	508	521	517	25	24	24	15	14	15			515.333	24.3333	14.6667	500.667	9.66667
	65	488	514	508	25	25	25	15	15	14			503.333	25	14.6667	488.667	10.3333
	65.5	464	484	473	25	25	25	15	15	15			473.667	25	15	458.667	10
	66	441	466	460	24	25	25	15	15	14			455.667	24.6667	14.6667	441	10
	66.5	418	445	440	26	25	26	14	15	15			434.333	25.6667	14.6667	419.667	11
	67	395	427	422	27	26	25	16	15	15			414.667	26	15.3333	399.333	10.6667
	67.5	383	399	399	28	28	28	17	17	17			393.667	28	17	376.667	11
	68	363	379	382	29	28	29	18	19	17			374.667	28.6667	18	356.667	10.6667
	68.5	333	357	358	29	29	29	17	17	17			349.333	29	17	332.333	12
	69	317	340	334	28	28	27	16	17	16			330.333	27.6667	16.3333	314	11.3333
	69.5	301	315	316	27	27	27	16	15	15			310.667	27	15.3333	295.333	11.6667
	70	281	294	297	27	26	26	15	15	14			290.667	26.3333	14.6667	276	11.6667
	70.5	262	279	280	27	26	27	15	15	15			273.667	26.6667	15	258.667	11.6667
	71	247	263	264	27	26	27	15	15	15			258	26.6667	15	243	11.6667

## Sheet: Supplementary Table 3
	Supplementary Table 3 Reagents and chemicals used in this study
	Reagents and chemicals	Source/supplier	Catalog number
	Ampicillin sodium salt	Sigma-Aldrich	A0166-5G
	Chloramphenicol	Sigma-Aldrich	C3175-100MG
	Kanamycin disulfate salt	Sigma-Aldrich	K1876-5G
	Lysogeny Broth (LB)	VWR	J106-500G
	Yeast extract	Thermo Fisher	H26769.36
	Bacto™ Peptone	Thermo Fisher	211677
	Glucose	Thermo Fisher	15023021
	Yeast nitrogen base without amino acids	Sigma-Aldrich	Y0626-250g
	Yeast synthetic drop-out medium supplement without histidine, leucine, tryptophan and uracil	Sigma-Aldrich	Y2001-20G
	L-Histidine	Sigma-Aldrich	H8000-5G
	L-Leucine	Sigma-Aldrich	L8912-25G
	L-Tryptophan	Sigma-Aldrich	T8941-25G
	Uracil	Sigma-Aldrich	U1128-25G
	L-Amino acids	Sigma-Aldrich	LAA21-1KT
	Bacteriological agar	VWR	AAA10752-36
	Phire Plant Direct PCR Master Mix	Thermo Fisher	F160L
	p-Coumaric acid	Sigma-Aldrich	C9008-5G
	Resveratrol	Sigma-Aldrich	34092-100MG

## Sheet: Supplementary Table 4
Supplementary Table 4 All plasmids used in this study.
	Plasmid no.	Description	Parts info for Golden Gate assembly						Vector		E.coli Marker	E.coli	Comments
RLA ID			Part 2		Part 3		Part 4
1912	pHC001	pYTK001-SAG1			SAG1				pYTK001		CamR	Turbo E.coli	-
1913	pHC002	pCCW12-SAG1-tENO2- 1/E [cas]	pCCW12	pYTK010	SAG1	pHC001	tENO2	pYTK055	pWS042 - 1/E [cas]	pWS042	AmpR	Turbo E.coli	-
1914	pHC003	sfGFP, SAG1 vLeu2	pHP217, pHC002						LEU2 Integration Vector	pWS064	KanR	Turbo E.coli	SAG1 surface display
1915	pHC004	pYTK001-ScCCW12 promoter			ScCCW12 promoter				pYTK001		CamR	Turbo E.coli	-
1916	pHC005	pYTK001-ScEN02 terminator			ScEN02 terminator				pYTK001		CamR	Turbo E.coli	-
1917	pHC006	pYTK001-FLO5			FLO5				pYTK001		CamR	Turbo E.coli	-
1918	pHC007	pYTK001-FLO5m			FLO5m				pHC006		CamR	Turbo E.coli	-
1919	pHC008	pYTK001-FLO11S+FLO5A+GS			FLO11S+FLO5A+GS				pYTK001		CamR	Turbo E.coli	-
1920	pHC009	pCCW12-FLO5m-tENO2- 1/E [cas]	pCCW12	pYTK010	FLO5m	pHC007	tENO2	pYTK055	pWS042 - 1/E [cas]	pWS042	AmpR	Turbo E.coli	-
1921	pHC010	pYTK001-GS repeat-SpyCather (BsaI)			GS repeat+pWS957				pYTK001 fragment		CamR	Turbo E.coli	-
1922	pHC011	pYTK001-GS repeat-SpyTag (BsaI)			GS repeat+pKK015				pYTK001 fragment		CamR	Turbo E.coli	-
1923	pHC012	pYTK001-GS repeat-Ag3 (BsaI)			GS repeat+pKK003				pYTK001 fragment		CamR	Turbo E.coli	-
1924	pHC013	pYTK001-GS repeat-Nb3 (BsaI)			GS repeat+pKK006				pYTK001 fragment		CamR	Turbo E.coli	-
1925	pHC014	pYTK001-GS repeat-AcCoh (BsaI)			GS repeat+pKK007				pYTK001 fragment		CamR	Turbo E.coli	-
1926	pHC015	pYTK001-GS repeat-AcDoc (BsaI)			GS repeat+pKK010				pYTK001 fragment		CamR	Turbo E.coli	-
1927	pHC016	pCCW12-FLO5 N terminal-GS-SpyCather-tENO2-1/E[cas]	pCCW12	pYTK010	pHC008+pWS957		tENO2	pYTK055	pWS042 - 1/E [cas]		AmpR	Turbo E.coli	-
1928	pHC017	pCCW12-FLO5 N terminal-GS-SpyTag-tENO2-1/E[cas]	pCCW12	pYTK010	pHC008+pKK015		tENO2	pYTK055	pWS042 - 1/E [cas]		AmpR	Turbo E.coli	-
1929	pHC018	pCCW12-FLO5 N terminal-GS-Ag3-tENO2-1/E[cas]	pCCW12	pYTK010	pHC008+pKK003		tENO2	pYTK055	pWS042 - 1/E [cas]		AmpR	Turbo E.coli	-
1930	pHC019	pCCW12-FLO5 N terminal-GS-Nb3-tENO2-1/E[cas]	pCCW12	pYTK010	pHC008+pKK006		tENO2	pYTK055	pWS042 - 1/E [cas]		AmpR	Turbo E.coli	-
1931	pHC020	pCCW12-FLO5 N terminal-GS-AcCoh-tENO2-1/E[cas]	pCCW12	pYTK010	pHC008+pKK007		tENO2	pYTK055	pWS042 - 1/E [cas]		AmpR	Turbo E.coli	-
1932	pHC021	pCCW12-FLO5 N terminal-GS-AcDoc-tENO2-1/E[cas]	pCCW12	pYTK010	pHC008+pKK010		tENO2	pYTK055	pWS042 - 1/E [cas]		AmpR	Turbo E.coli	-
1933	pHC022	pRPL18B-FLO5m-tENO2- 1/E [cas]	pRPL18B	pYTK017	FLO5m	pHC007	tENO2	pYTK055	pWS042 - 1/E [cas]	pWS042	AmpR	Turbo E.coli	-
1934	pHC023	pYTK001-GS repeat-FLO1 C terminal			GS repeat+pHC028				pYTK001		CamR	Turbo E.coli	-
1937	pHC026	GS-C terminal ScEN02 Terminator			GS repeat-FLO1 C terminal				pYTK055		CamR	Turbo E.coli	-
1938	pHC027	ScCCW12 promoter-AGA2 Signal			AGA2 Signal				pYTK010		CamR	Turbo E.coli	-
1941	pHC030	sfGFP, FLO1 vLeu2			FLO1				pHP227		KanR	Turbo E.coli	FLO1 surface display
1942	pHC031	mRuby2, FLO1 vLeu2			FLO1				pHP234		KanR	Turbo E.coli
1943	pHC032	pRET2-FLO5m-tENO2- 1/E [cas]	pRET2	pYTK020	FLO5m	pHC007	tENO2	pYTK055	pWS042 - 1/E [cas]	pWS042	AmpR	Turbo E.coli	-
1944	pHC033	mRuby2, SAG1 vLeu2	pHP218, pHC002						LEU2 Integration Vector	pWS064	KanR	Turbo E.coli	SAG1 surface display
1945	pHC034	sfGFP, pScCCW12 FLO5 vLeu2	pHP217, pHC007						LEU2 Integration Vector	pWS064	KanR	Turbo E.coli	FLO5 surface display
1946	pHC035	mRuby2, pScCCW12 FLO5 vLeu2	pHP218, pHC007						LEU2 Integration Vector	pWS064	KanR	Turbo E.coli
1947	pHC036	mRuby2, FLO5N-SpyCather, vLeu2	pHP218, pHC016						LEU2 Integration Vector	pWS064	KanR	Turbo E.coli	FLO5N terminal surface display
1948	pHC037	sfGFP, FLO5N-SpyTag, vLeu2	pHP217, pHC017						LEU2 Integration Vector	pWS064	KanR	Turbo E.coli
1949	pHC038	mRuby2, FLO5N-SpyTag, vLeu2	pHP218, pHC017						LEU2 Integration Vector	pWS064	KanR	Turbo E.coli
1950	pHC039	sfGFP, FLO5N-Ag3, vLeu2	pHP217, pHC018						LEU2 Integration Vector	pWS064	KanR	Turbo E.coli
1951	pHC040	mRuby2, FLO5N-Nb3, vLeu2	pHP218, pHC019						LEU2 Integration Vector	pWS064	KanR	Turbo E.coli
1952	pHC041	sfGFP, FLO5N-AcCoh, vLeu2	pHP217, pHC020						LEU2 Integration Vector	pWS064	KanR	Turbo E.coli
1953	pHC042	mRuby2, FLO5N-AcDoc, vLeu2	pHP218, pHC021						LEU2 Integration Vector	pWS064	KanR	Turbo E.coli
1954	pHC043	pLD7, Obtain from Universidade do Minho		https://reader.elsevier.com/reader/sd/pii/S0960852411018530?token=3A861754E4BACED1D10EC0626197E613E9667EA0C95DCFFD53718A0825A63A539D994656DE260AEDE6F55A9969E12FB2&originRegion=eu-west-1&originCreation=20211104135823							AmpR	Turbo E.coli	Obtain from Universidade do Minho
1955	pHC044	pWS042 ScCCW12 promoter AGA2s AcDoc FLO5C ScENo2	pHC027, pHC026, pKK010						pWS042 - 1/E [cas]		AmpR	Turbo E.coli	-
1956	pHC045	pWS042 ScCCW12 promoter AGA2s AcCoh FLO5C ScENo2	pHC027, pHC026, pKK007						pWS042 - 1/E [cas]		AmpR	Turbo E.coli	-
1957	pHC046	pWS042 ScCCW12 promoter AGA2s Ag3 FLO5C ScENo2	pHC027, pHC026, pKK003						pWS042 - 1/E [cas]		AmpR	Turbo E.coli	-
1958	pHC047	pWS042 ScCCW12 promoter AGA2s Nb3 FLO5C ScENo2	pHC027, pHC026, pKK006						pWS042 - 1/E [cas]		AmpR	Turbo E.coli	-
1959	pHC048	pWS042 ScCCW12 promoter AGA2s spycather FLO5C ScENo2	pHC027, pHC026, pWS957						pWS042 - 1/E [cas]		AmpR	Turbo E.coli	-
1960	pHC049	pWS042 ScCCW12 promoter AGA2s SpyTag FLO5C ScENo2	pHC027, pHC026, pKK015						pWS042 - 1/E [cas]		AmpR	Turbo E.coli	-
1961	pHC050	sfGFP, AcCoh-FLO5C, vLeu2	pHP217, pHC045						LEU2 Integration Vector	pWS064	KanR	Turbo E.coli	FLO5C terminal surface display
1962	pHC051	mRuby2, AcDoc-FLO5C, vLeu2	pHP218, pHC044						LEU2 Integration Vector	pWS064	KanR	Turbo E.coli
1963	pHC052	sfGFP, Ag3-FLO5C, vLeu2	pHP217, pHC046						LEU2 Integration Vector	pWS064	KanR	Turbo E.coli
1964	pHC053	mRuby2, Nb3-FLO5C, vLeu2	pHP218, pHC047						LEU2 Integration Vector	pWS064	KanR	Turbo E.coli
1965	pHC054	sfGFP, SpyTag-FLO5C, vLeu2	pHP217, pHC049						LEU2 Integration Vector	pWS064	KanR	Turbo E.coli
1966	pHC055	mRuby2, SpyTag-FLO5C, vLeu2	pHP218, pHC049						LEU2 Integration Vector	pWS064	KanR	Turbo E.coli
1967	pHC056	mRuby2, SpyCather-FLO5C, vLeu2	pHP218, pHC048						LEU2 Integration Vector	pWS064	KanR	Turbo E.coli
1968	pHC057	sfGFP, pRPL18B FLO5 vLeu2	pHP217, pHC022						LEU2 Integration Vector	pWS064	KanR	Turbo E.coli
1969	pHC058	mRuby2, pRPL18B FLO5 vLeu2	pHP218, pHC022						LEU2 Integration Vector	pWS064	KanR	Turbo E.coli	gRNA PHA2
1970	pHC059	sfGFP, pRET2 FLO5 vLeu2	pHP217, pHC032						LEU2 Integration Vector	pWS064	KanR	Turbo E.coli
1971	pHC060	mRuby2, pRET2 FLO5 vLeu2	pHP218, pHC032						LEU2 Integration Vector	pWS064	KanR	Turbo E.coli	gRNA SER1
1972	pHC061	pWS041 pTDH3 mTagBFP2 tADH1	pTDH3	pYTK009	mTagBFP2	pWS2547	tADH1	pYTK053	pWS041 - S/1 [cas]		AmpR	Turbo E.coli
1973	pHC062	mTagBFP2, FLO5N-SpyTag, vLeu2	pHC061, pHC017						LEU2 Integration Vector	pWS064	KanR	Turbo E.coli	gRNA THR4
1974	pHC063	mTagBFP2, SpyTag-FLO5C, vLeu2	pHC061, pHC049						LEU2 Integration Vector	pWS064	KanR	Turbo E.coli
1975	pHC064	mTagBFP2, AGA1, AGA2 vLeu2	pHC061, 219, 220						LEU2 Integration Vector	pWS064	KanR	Turbo E.coli	genes/plasmids in resveratrol synthesis pathway
1976	pHC065	pPGK1-FjTAL-tENO1-His3	pYTK011, pHP235, pYTK051						His3 Integration Vector	pWS065 - HIS3 Integration Vector at HO [cas]	KanR	Turbo E.coli
1977	pHC066	At4CL-VvVST1-His3	pHP241, pHP242						His3 Integration Vector	pWS065 - HIS3 Integration Vector at HO [cas]	KanR	Turbo E.coli	mutated ILV6 under different promoters in Ura3 vector
1684	pHP217	pTDH3-sfGFP-tADH1-S/1 [cas]	pTDH3	pYTK009	SfGFP	pWS033	tADH1	pYTK053	pWS041 - S/1 [cas]	pWS041	AmpR	Turbo E.coli	-
1685	pHP218	pTDH3-mRuby2-tADH1-S/1 [cas]	pTDH3	pYTK009	mRuby2	pYTK034	tADH1	pYTK053	pWS041 - S/1 [cas]	pWS041	AmpR	Turbo E.coli	-
1686	pHP219	pCCW12-AGA1-tENO2- 1/2 [cas]	pCCW12	pYTK010	AGA1	pKK013	tENO2	pYTK055	pWS043 - 1/2 [cas]	pWS043	AmpR	Turbo E.coli	-
1687	pHP220	pTEF1-AGA2-tPGK1-2/E [cas]	pTEF1	pYTK013	AGA2	pKK018	tPGK1	pYTK054	pWS044 - 2/E [cas]	pWS044	AmpR	Turbo E.coli	-
1688	pHP221	pTEF1-AGA2-AcCoh-tPGK1-2/E [cas]	pTEF1	pYTK013	AGA2+AcCoh	pKK014+pKK007	tPGK1	pYTK054	pWS044 - 2/E [cas]	pWS044	AmpR	Turbo E.coli	-
1689	pHP222	pTEF1-AGA2-AcDoc-tPGK1-2/E [cas]	pTEF1	pYTK013	AGA2+AcDoc	pKK014+pKK010	tPGK1	pYTK054	pWS044 - 2/E [cas]	pWS044	AmpR	Turbo E.coli	-
1690	pHP223	pTEF1-AGA2+Ag3-tPGK1-2/E [cas]	pTEF1	pYTK013	AGA2+Ag3	pKK014+pKK003	tPGK1	pYTK054	pWS044 - 2/E [cas]	pWS044	AmpR	Turbo E.coli	-
1691	pHP224	pTEF1-AGA2+Nb3-tPGK1-2/E [cas]	pTEF1	pYTK013	AGA2+Nb3	pKK014+pKK006	tPGK1	pYTK054	pWS044 - 2/E [cas]	pWS044	AmpR	Turbo E.coli	-
1692	pHP225	pTEF1-AGA2+SpyTag-tPGK1-2/E [cas]	pTEF1	pYTK013	AGA2+SpyTag	pKK014+pKK015	tPGK1	pYTK054	pWS044 - 2/E [cas]	pWS044	AmpR	Turbo E.coli	-
1693	pHP226	pTEF1-AGA2+SpyCatcher-tPGK1-2/E [cas]	pTEF1	pYTK013	AGA2+SpyCatcher	pKK014+pWS957	tPGK1	pYTK054	pWS044 - 2/E [cas]	pWS044	AmpR	Turbo E.coli	-
1694	pHP227	sfGFP, AGA1, AGA2 vLeu2	pHP217, 219, 220						LEU2 Integration Vector	pWS064	KanR	Turbo E.coli	AGA1, AGA2 surface display
1695	pHP228	sfGFP, AGA1, AGA2-AcCoh vLeu2	pHP217, 219, 221						LEU2 Integration Vector	pWS064	KanR	Turbo E.coli
1696	pHP229	mRuby2, AGA1, AGA2-AcDoc vLeu2	pHP218, 219, 222						LEU2 Integration Vector	pWS064	KanR	Turbo E.coli
1697	pHP230	sfGFP, AGA1, AGA2-Ag3 vLeu2	pHP217, 219, 223						LEU2 Integration Vector	pWS064	KanR	Turbo E.coli
1698	pHP231	mRuby2, AGA1, AGA2-Nb3 vLeu2	pHP218, 219, 224						LEU2 Integration Vector	pWS064	KanR	Turbo E.coli
1699	pHP232	sfGFP, AGA1, AGA2-SpyTag vLeu2	pHP217, 219, 225						LEU2 Integration Vector	pWS064	KanR	Turbo E.coli
1700	pHP233	mRuby2, AGA1, AGA2-SpyCatcher vLeu2	pHP218, 219, 226						LEU2 Integration Vector	pWS064	KanR	Turbo E.coli
1701	pHP234	mRuby2, AGA1, AGA2 vLeu2	pHP218, 219, 220						LEU2 Integration Vector	pWS064	KanR	Turbo E.coli
1707	pHP240	pPGK1-FjTAL-tENO1-vLeu2	pPGK1	pYTK011	FjTAL	pHP235	tENO1	pYTK051	LEU2 Integration Vector	pWS064	KanR	Turbo E.coli
1708	pHP241	pTEF1-At4CL-tSSA1-S/1 [cas]	pTEF1	pYTK013	At4CL	pHP236	tSSA1	pYTK052	WS041 - S/1 [cas]	pWS041	AmpR	Turbo E.coli
1709	pHP242	pTDH3-VvVST1-tADH1-1/E [cas]	pTDH3	pYTK009	vvVST1	pHP237	tADH1	pYTK053	pWS042 - 1/E [cas]	pWS042	AmpR	Turbo E.coli
1710	pHP243	At4CL-VvVST1-vLeu2	cas pHP241 + cas pHP242						LEU2 Integration Vector	pWS064	KanR	Turbo E.coli
1711	pHP244	pPGK1-FjTAL-tENO1-S/1 [cas]	pPGK1	pYTK011	FjTAL	pHP235	tENO1	pYTK051	WS041 - S/1 [cas]	pWS041	AmpR	Turbo E.coli
1712	pHP245	pTEF1-At4CL-tSSA1-- 1/2 [cas]	pTEF1	pYTK013	At4CL	pHP236	tSSA1	pYTK052	pWS043 - 1/2 [cas]	pWS043	AmpR	Turbo E.coli
1713	pHP246	pTDH3-VvVST1-tADH1 - 2/E [cas]	pTDH3	pYTK009	vvVST1	pHP237	tADH1	pYTK053	pWS044 - 2/E [cas]	pWS044	AmpR	Turbo E.coli
1714	pHP247	FjTAL-At4Cl-VvVST1-vLeu2	cas pHP244 + cas pHP245 + cas pHP246						LEU2 Integration Vector	pWS064	KanR	Turbo E.coli
	gdHC001	FLO1 donor DNA	pYTK001								CamR	Turbo E.coli	donor DNA to knockout FLO1
	gdHC002	FLO5 donor DNA	pYTK001								CamR	Turbo E.coli	donor DNA to knockout FLO5
	gdHC003	FLO10 donor DNA	pYTK001								CamR	Turbo E.coli	donor DNA to knockout FLO10
	gdHC004	FLO11 donor DNA	pYTK001								CamR	Turbo E.coli	donor DNA to knockout FLO11
	gdHC005	SAG1 donor DNA	pYTK001								CamR	Turbo E.coli	donor DNA to knockout SAG1
	gdHC006	gRNA1 FLO1 KO	pWS2069								AmpR	Turbo E.coli	gRNA FLO1
	gdHC007	gRNA2 FLO1 KO	pWS2069								AmpR	Turbo E.coli
	gdHC008	gRNA1 FLO5 KO	pWS2069								AmpR	Turbo E.coli	gRNA FLO5
	gdHC009	gRNA2 FLO5 KO	pWS2069								AmpR	Turbo E.coli
	gdHC010	gRNA1 FLO10 KO	pWS2069								AmpR	Turbo E.coli	gRNA FLO10
	gdHC011	gRNA2 FLO10 KO	pWS2069								AmpR	Turbo E.coli
	gdHC012	gRNA1 FLO11 KO	pWS2069								AmpR	Turbo E.coli	gRNA FLO11
	gdHC013	gRNA2 FLO11 KO	pWS2069								AmpR	Turbo E.coli
	gdHC014	gRNA1 SAG1 KO	pWS2069								AmpR	Turbo E.coli	gRNA SAG1
	gdHC015	gRNA2 SAG1 KO	pWS2069								AmpR	Turbo E.coli
	gdHC016	gRNA1 AGA1 KO	pWS2070								AmpR	Turbo E.coli	gRNA AGA1
	gdHC017	gRNA2 AGA1 KO	pWS2071								AmpR	Turbo E.coli
	gdHC018	gRNA1 AGA2 KO	pWS2072								AmpR	Turbo E.coli	gRNA AGA2
	gdHC019	gRNA2 AGA2 KO	pWS2073								AmpR	Turbo E.coli

## Sheet: Supplementary Table 5
Supplementary Table 5 All Oligos/primers used in this study.
No.	Primer name	Sequences	Notes
oHP492	oHP492 aga1 gRNA1 F	agatTGTAGTGACTCCACTAACAG	gRNA design for KO Aga1
oHP493	oHP493 aga1 gRNA1 R	aaacCTGTTAGTGGAGTCACTACA
oHP494	oHP494 aga1 gRNA2 F	agatGTGGATGTGGAGACTAGCGC
oHP495	oHP495 aga1 gRNA2 R	aaacGCGCTAGTCTCCACATCCAC
oHP496	oHP496 aga1 dDNA up F	TGTTCCCGTCTCCtcggGCGGCCGCCTTAATTTTAACAGCAGTTAC	Donor Aga1 up
oHP497	oHP497 aga1 dDNA up R	TGTTCCCGTCTCCACTACGATTGCATTTCTGAAAttttttggtttttttagc
oHP498	oHP498 aga1 dDNA dn F	TGTTCCCGTCTCGTAGTCCACCTCGGCACCTCAACGGTTGAATCC	Donor Aga1 down
oHP499	oHP499 aga1 dDNA dn R	TGTTCCCGTCTCGggtcGCGGCCGCGAGATAGATGTTGCGGAA
oHP500	oHP500 aga1 ko verify F	GGATGGGACAAGAAATTTACTACTG	Verify Aga1
oHP501	oHP501 aga1 ko verify R	CTTTCCTAATGGCAAACGCG
oHP502	oHP502 aga2 gRNA1 F	agatCACCCCTCAACAACTAGCAA	gRNA design for KO Aga2
oHP503	oHP503 aga2 gRNA1 R	aaacTTGCTAGTTGTTGAGGGGTG
oHP504	oHP504 aga2 gRNA2 F	agatCGTCGATTCTAAAGTTGGTG
oHP505	oHP505 aga2 gRNA2 R	aaacCACCAACTTTAGAATCGACG
oHP506	oHP506 aga2 dDNA up F	CCGATTCGTCTCGtcggGCGGCCGCCTCCCATATTTTTTTATTC	Donor Aga2 up
oHP507	oHP507 aga2 dDNA up R	CCGATTCGTCTCGGTGTCACCATGCTACTTAATTGAAAATGTATGAAGTAGG
oHP508	oHP508 aga2 dDNA dn F	CCGATTCGTCTCGACACAAGCAGCGGGCCTTCCCCCCCAAGTTT	Donor Aga2 down
oHP509	oHP509 aga2 dDNA dn R	CCGATTCGTCTCGggtcGCGGCCGCGAACCTGAAAATGAAGAT
oHP510	oHP510 aga2 ko verify F	GGCCCAAAGACCAATTACCGGT	Verify Aga2
oHP511	oHP511 aga2 ko verify R	GAAACGCATAGTGTCTAAAACCTTCGG
oHP512	oHP512 aga1 ko Assemble F	CTTAATTTTAACAGCAGTTACCACTTGAATGAGAAAC	Donor Aga1 assemble
oHP513	oHP513 aga1 Ko Assemble R	GAGATAGATGTTGCGGAAAGTGATGATG
oHP514	oHP514 aga2 ko Assemble F	CTCCCATATTTTTTTATTCACAGGCTAGACAATGG	Donor Aga2 assemble
oHP515	oHP515 aga2 ko Assemble R	GAACCTGAAAATGAAGATCTCCTAACAATCATTG
oHC001	oHC001 FLO1 ko Assemble F	CTCATTAATTGCCCTCACAAGAATTTGG	Donor FLO1 assemble
oHC002	oHC002 FLO1 ko Assemble R	aatgactggagaagaagtgaatagagaagaag
oHC003	oHC003 FLO5 ko Assemble F	GCAGCCATCAAGTCCGGC	Donor FLO5 assemble
oHC004	oHC004 FLO5 ko Assemble R	GATGGATTCAGTACACACATGAGATTCG
oHC005	oHC005 FLO10 ko Assemble F	CTTTATAATTCTTTTCAGGAATTATACCTTACTTCAATTTAGAAGC	Donor FLO10 assemble
oHC006	oHC006 FLO10 ko Assemble R	ATTGATGGTAGTGGTGGCCGT
oHC007	oHC007 FLO11 ko Assemble F	AGTACCAACAGATGACTCAGTGGTAATAAC	Donor FLO11 assemble
oHC008	oHC008 FLO11 ko Assemble R	TCCTTTCGCTTCTATTTAACTCGGCT
oHC009	oHC009 Sga1 ko Assemble F	GACGCTTTACCTTCATAGGTTGAAATCATG	Donor SAG1 assemble
oHC010	oHC010 Sga1 ko Assemble R	GCCACGAGGCAAGTGTAGGT
oHC011	oHC011 FLO1 ko verify F	CCGATAGGGAGGCATCATGGTACT	Verify the deletion genes including FLO1, FLO5, FLO10, FLO11, and SAG1. Landing pads are used as barcodes, foward, reversed primers are selected at around 500 upstream or downstream bps. So, the correct deletion strains should have around 1000 bp PCR product.
oHC012	oHC012 FLO1 ko verify R	CTCTCAGAAGAACCAGAGGTGGAAC
oHC013	oHC013 FLO5 ko verify F	GCCTCGAGCTTCTGGATTCTCAC
oHC014	oHC014 FLO5 ko verify R	gtctctgtggtAGAAATAGGGCACC
oHC015	oHC015 FLO10 ko verify F	AGGAGGTGTGGCCATGATGGAC
oHC016	oHC016 FLO10 ko verify R	AAGCAGTTTCGGAACAGACACCA
oHC017	oHC017 FLO11 ko verify F	TGTGGCCACAGTTTCGTAATTCTTGG
oHC018	oHC018 FLO11 ko verify R	GCGCTCTCTTCTAGTTCAAGAACGG
oHC019	oHC019 SAG1 ko verify F	ACCCGTTTTAGAATAGCAGGTACGAC
oHC020	oHC020 SAG1 ko verify R	GGAGTAAACAGTTTCAACACTGAGTGGTG
oHC021	oHC021 FLO1 dDNA up F	AAGAGCCGTCTCGtcggGCGGCCGCCTCATTAATTGCCCTCACAAG	Donor FLO1 up
oHC022	oHC022 FLO1 dDNA up R	AAGAGCCGTCTCGGTGTCACCATGCTATTTTGGATGTTCTGTTTACTGGTGA
oHC023	oHC023 FLO1 dDNA dn F	AAGAGCCGTCTCGACACAAGCAGCGGctggaaccaacggtcaac	Donor FLO1 down
oHC024	oHC024 FLO1 dDNA dn R	AAGAGCCGTCTCGggtcGCGGCCGCaatgactggagaagaagtgaa
oHC025	oHC025 FLO5 dDNA up F	GACCTTCGTCTCGtcggGCGGCCGCGCAGCCATCAAGTCCGGC	Donor FLO5 up
oHC026	oHC026 FLO5 dDNA up R	GACCTTCGTCTCGGTGTCACCATGCTAGCCAAGATTACCAAAAATATGCAGTGGT
oHC027	oHC027 FLO5 dDNA dn F	GACCTTCGTCTCGACACAAGCAGCGGCCATCTCATCCAGTTTGTCA	Donor FLO5 down
oHC028	oHC028 FLO5 dDNA dn R	GACCTTCGTCTCGggtcGCGGCCGCGATGGATTCAGTACACACATG
oHC029	oHC029 FLO10 dDNA up F	TGCGTACGTCTCCtcggGCGGCCGCCTTTATAATTCTTTTCAGGAATTATACCT	Donor FLO10 up
oHC030	oHC030 FLO10 dDNA up R	TGCGTACGTCTCCGTGTCACCATGCTATATCGAGCAGCCACAGGC
oHC031	oHC031 FLO10 dDNA dn F	TGCGTACGTCTCGACACAAGCAGCGGGTTCCTCAGAATCTTCTGAATCA	Donor FLO10 down
oHC032	oHC032 FLO10 dDNA dn R	TGCGTACGTCTCGggtcGCGGCCGCATTGATGGTAGTGGTGGC
oHC033	oHC033 FLO11 dDNA up F	TCAGTCCGTCTCGtcggGCGGCCGCAGTACCAACAGATGACTCAG	Donor FLO11 up
oHC034	oHC034 FLO11 dDNA up R	TCAGTCCGTCTCGGTGTCACCATGCTATCACCCCAACCACTATTAC
oHC035	oHC035 FLO11 dDNA dn F	TCAGTCCGTCTCGACACAAGCAGCGGAGTAGACAAATCAAAAGATGTAGTT	Donor FLO11 down
oHC036	oHC036 FLO11 dDNA dn R	TCAGTCCGTCTCGggtcGCGGCCGCTCCTTTCGCTTCTATTTAACTC
oHC037	oHC037 SAG1 dDNA up F	AGTCACCGTCTCGtcggGCGGCCGCGACGCTTTACCTTCATAGGT	Donor SAG1 up
oHC038	oHC038 SAG1 dDNA dn R	AGTCACCGTCTCGGTGTCACCATGCTAATAATCTCTTCATCAGCAGTATTTGAAACCTCA
oHC039	oHC039 SAG1 dDNA up F	AGTCACCGTCTCGACACAAGCAGCGGATTTCTAAATTGGAAAATGTGATATCGTTGATA	Donor SAG1 down
oHC040	oHC040 SAG1 dDNA dn R	AGTCACCGTCTCGggtcGCGGCCGCGCCACGAGGCAAGTGTAG
oHC041	oHC041 FLO1 gRNA1 F	agattttcacttcgacttccactg	gRNA design for KO FLO1
oHC042	oHC042 FLO1 gRNA1 R	aaaccagtggaagtcgaagtgaaa
oHC043	oHC043 FLO1 gRNA2 F	agatGCCAAAAACATATAGCGATG
oHC044	oHC044 FLO1 gRNA2 R	aaacCATCGCTATATGTTTTTGGC
oHC045	oHC045 FLO5 gRNA1 F	agatCTTTCTGGCACTAATTAATG	gRNA design for KO FLO5
oHC046	oHC046 FLO5 gRNA1 R	aaacCATTAATTAGTGCCAGAAAG
oHC047	oHC047 FLO5 gRNA2 F	agatactgaggttaccaccatcac
oHC048	oHC048 FLO5 gRNA2 R	aaacgtgatggtggtaacctcagt
oHC049	oHC049 FLO10 gRNA1 F	agatTGTTGCTCTAGGTACTACAG	gRNA design for KO FLO10
oHC050	oHC050 FLO10 gRNA1 R	aaacCTGTAGTACCTAGAGCAACA
oHC051	oHC051 FLO10 gRNA2 F	agatTTGACCGTTTGAACTAACGA
oHC052	oHC052 FLO10 gRNA2 R	aaacTCGTTAGTTCAAACGGTCAA
oHC053	oHC053 FLO11 gRNA1 F	agatCTGGGAAATCCGTTTGAGAG	gRNA design for KO FLO11
oHC054	oHC054 FLO11 gRNA1 R	aaacCTCTCAAACGGATTTCCCAG
oHC055	oHC055 FLO11 gRNA2 F	agatTCCAACTCCATCAGTCACTA
oHC056	oHC056 FLO11 gRNA2 R	aaacTAGTGACTGATGGAGTTGGA
oHC057	oHC057 SAG1 gRNA1 F	agatCTCCAACCTCAACAACTGGA	gRNA design for KO SAG1
oHC058	oHC058 SAG1 gRNA1 R	aaacTCCAGTTGTTGAGGTTGGAG
oHC059	oHC059 SAG1 gRNA2 F	agatATAAACAACCTGATCAAGGT
oHC060	oHC060 SAG1 gRNA2 R	aaacACCTTGATCAGGTTGTTTAT
oHC061	oHC061 FLO1 OE F	actatatcaataaagatctatgACAATGCCTCATCGCTATAT	FLO1 overexpression
oHC062	oHC062 FLO1 OE R	tcaatctcgagttaGGATCCAATAATTGCCAGCAATAAGGAC
oHC063	oHC063 BackBone FLO1 OE F	CCTTATTGCTGGCAATTATTGGATCCtaactcgagattga
oHC064	oHC064 BackBone FLO1 OE R	ATATAGCGATGAGGCATTGTcatagatctttattgatatagtgtttaagc
oHC065	oHC065 SAG1 OE F	tatatcaataaagatctatgTTCACTTTTCTCAAAATTATTCTGTGGC	SAG1 overexpression
oHC066	oHC066 SAG1 OE R	tcaatctcgagttaGGATCCGAATAGCAGGTACGACAAAAG
oHC067	oHC067 BackBone SAG1 OE F	TTTTGTCGTACCTGCTATTCGGATCCtaactcgagattga
oHC068	oHC068 BackBone SAG1 OE R	ATAATTTTGAGAAAAGTGAAcatagatctttattgatatagtgtttaagcg
oHC069	oHC069 FLO1 CL F	atgACAATGCCTCATCGCTATATGTTTTTGG	PCR FLO1
oHC070	oHC070 FLO1 CL R	AATAATTGCCAGCAATAAGGACGCAAT
oHC071	oHC071 SAG1 CL F	atgTTCACTTTTCTCAAAATTATTCTGTGGCT	PCR SAG1
oHC072	oHC072 SAG1 CL R	GAATAGCAGGTACGACAAAAGCAGAAAAATG
oHC073	oHC073 SAG1 pYTK001 F	GCATCGTCTCATCGGTCTCATATGTTCACTTTTCTCAAAATTATTCTGTGGCT
oHC074	oHC074 SAG1 pYTK001 R	ATGCCGTCTCAGGTCTCAGGATCCGAATAGCAGGTACGACAAAAGCAGAAAA
oHC096	oHC096 ScCCw12 promoter F	GCATCGTCTCATCGGGAAGACGaaacgcacccatgaaccacacggttagt	PCR ScCCw12 promoter
oHC097	oHC097 ScCCW12 promoter R	ATGCCGTCTCAGGTCGAAGACGacatagatctttattgatatagtgtttaagcgaatgac
oHC098	oHC098 ScNE02 Terminator F	GCATCGTCTCATCGGAAGACGaatcctaactcgagagtgcttttaactaagaattattag	PCR ScCCw12 Terminator
oHC099	oHC099 ScNE02 Terminator R	ATGCCGTCTCAGGTCGAAGACGacagcatttttcaaactgcaaattcaagaaaaag
oHC100	oHC100 pWS042-1/E backbone F	GCATGAAGACGagctgagcatgagacggaaatctgc	PCR pWS042-1
oHC101	oHC101 pWS042-1/E backbone R	ATGCGAAGACGacgttgtagctgtgttgacatctggtttg
oHC102	oHC102 GS repeat F	GCATGGTCTCATATGGAAGACGaGGTTCTGGTAGTGGGTCCGGTTCTGGTTCAGGCTC	PCR GS repeat
oHC103	oHC103 GS repeat R	ATGCGGTCTCAAGAACCTGAACCTGAGCCTGAACCAGAACCGGACCCACTACCAGAACC
oHC109	oHC109 Aga2 SS F	GCATGGTCTCATATGCAGTTACTTCGCTGTTTTTCAATATTTTCTGTTATTGC	PCR Aga2
oHC110	oHC110 Aga2 SS R	ATGCGGTCTCAagaaCCTGCTAAAACTGAAGCAATAACAGAAAATATTGAAAAAC
oHC113	oHC113 GS repeat2 F	GCATCGTCTCATCGGTCTCAatccGGTTCTGGTAGTGGGTCCGGTTCTGGTTC	PCR GS repeat
oHC114	oHC114 GS repeat2 R	ATGCCGTCTCAAGAACCTGAACCTGAGCCTGAACCAGAACCGGACCCACTACCA
oHC125	oHC125 pWS042 ForFLO1 F	ggtcgatggatccgaaatctgctcgtcagtggtgctc	PCR pWS042-1
oHC126	oHC126 pWS042 ForFLO1 R	tagatgcgaattcaggggcggc
oHC127	oHC127 pHC024-1 M F	ttggtaatagtctcagcagctacagtattggt	PCR pHC024-1
oHC128	oHC128 pHC024-1 M R	ctgagactattaccaatactggagctgctg
oHC129	oHC129 pHC025-1 M F	GACGCAATaAAGACACTTAAACCACTACCG	PCR pHC025-1
oHC130	oHC130 pHC025-1 M R	AGTGTCTTtATTGCGTCCTTATTGCTGG
oHC131	oHC131 pJET1.2 F	CGACTCACTATAGGGAGAGCGGC	PCR pJET1.2-1
oHC132	oHC132 pJET1.2 R	AAGAACATCGATTTTCCATGGCAG
oHC156	oHC156 FLO5 F	GCATCGTCTCATCGGTCTCATATGACAATTGCACACCACTGCATATTTTTGG	PCR FLO5
oHC157	oHC157 FLO5 R	ATGCCGTCTCAGGTCTCAGGATCCAATAATTGCCAGCAATAAGGACGCAATGAA
oHC158	oHC158 FLO5m F	ATGGAGGCCACAGACTACGAATGAACAG	PCR FLO5 BsaI/BsmBI mutation
oHC159	oHC159 FLO5m R	GTGGCCTCCATGTAGGATAGACCGTAACA
oHC160	oHC160 pYTK055 F	ctcgagagtgcttttaactaagaattattagtcttttctg	PCR pYTK055
oHC161	oHC161 pYTK055 R	ggattgagaccgactacggttatcca
oHC166	oHC166 FLO5A F	CGGCTTTGGGTTTTCCAACTGCATCAGGAGCCACAGAGGCGTG	PCR FLO5N terminal
oHC167	oHC167 FLO5A R	ATGTATTGAAGGATCAGGGATAGTACAATTTGACTGA
oHC168	oHC168 GS F	TCAGTCAAATTGTACTATCCCTGATCCTTCAATACATGGTTCTGGTAGTGGGTCCGGTTC	PCR GS repeat
oHC169	oHC169 GS R	ATGCCGTCTCAGGTCTCAagaaCCAGAACCTGAACCTGAGCCTGAACC
oHC174	oHC174 Aga2S F	cttaaacactatatcaataaagatctatgCAGTTACTTCGCTGTTTTTCAATATTTTCTG	PCR Aga2 signal
oHC175	oHC175 Aga2S R	cgggcgttttttattggtctggtctcaagaaCCTGCTAAAACTGAAGCAATAACAGA
oHC176	oHC176 GS-C terminal F	TTTCGGCGTCTCGtcggTCTCAATCCGGTTCTGGTAGTGGGTCC	PCR GS repeat+FLO5C terminal
oHC177	oHC177 GS-C terminal R	TTTCGGCGTCTCGctctcgagTTAAATAATTGCCAGC
oHC178	oHC178 ScEN02 Terminator F	TTTCGGCGTCTCCagagtgcttttaactaagaattattagtc	PCR ScEN02 Terminator
oHC179	oHC179 ScEN02 Terminator R	TTTCGGCGTCTCCggtcTCACAGCatttttcaaactgcaaattcaaga
oHC180	oHC180 ScCCW12 promoter F	AGCCATCGTCTCCtcggTCTCAAACGcacccatgaaccacacgg	PCR ScCCW12 promoter
oHC181	oHC181 ScCCW12 promoter R	AGCCATCGTCTCCctttattgatatagtgtttaagcgaatg
oHC182	oHC182 Aga2Signal F	AGCCATCGTCTCGaaagatctatgCAGTTACTTCGC	PCR Aga2 signal
oHC183	oHC183 Aga2Signal R	AGCCATCGTCTCGggtcTCAAGAACCTGCTAAAACTGAAGCAATAACA
oHC186	oHC186 FLO5BC F	CAGGCTCAGGTTCAGGTTCTACTACTAGCACTATCACAACTAC	PCR FLO5C terminal
oHC187	oHC187 FLO5BC R	ttaaaagcactctcgagTTAAATAATTGCCAGCAATAAGGAC

## Sheet: Supplementary Table 6
Supplementary Table 6 All strains used in this study.
RLA ID	Strain No.	Genotype	Marker	Parent strain+Plasmids	Description
2002	sHC001	BY4741 ade8Δ aga1Δ aga2Δ	-	BY4741 ade8Δ	KO by CRISPR-cas9, sequence verified
2003	sHC002	BY4741 lys2Δ aga1Δ aga2Δ	-	BY4741 lys2Δ	KO by CRISPR-cas9, sequence verified
2004	sHC003	BY4741 trp2Δ aga1Δ aga2Δ	-	BY4741 trp2Δ	KO by CRISPR-cas9, sequence verified
2005	sHC004	BY4741 trp4Δ aga1Δ aga2Δ	-	BY4741 trp4Δ	KO by CRISPR-cas9, sequence verified
2006	sHC005	BY4741 met14Δ aga1Δ aga2Δ	-	BY4741 met14Δ	KO by CRISPR-cas9, sequence verified
2007	sHC006 (007Δ ade8Δ)	BY4741 ade8Δ aga1Δ aga2Δ flo1Δ flo5Δ flo10Δ flo11Δ sag1Δ	-	sCH001	KO by CRISPR-cas9, sequence verified
2008	sHC007 (007Δ lys2Δ)	BY4741 lys2Δ aga1Δ aga2Δ flo1Δ flo5Δ flo10Δ flo11Δ sag1Δ	-	sCH002	KO by CRISPR-cas9, sequence verified
2009	sHC008 (007Δ trp2Δ)	BY4741 trp2Δ aga1Δ aga2Δ flo1Δ flo5Δ flo10Δ flo11Δ sag1Δ	-	sCH003	KO by CRISPR-cas9, sequence verified
2010	sHC009 (007Δ trp4Δ)	BY4741 trp4Δ aga1Δ aga2Δ flo1Δ flo5Δ flo10Δ flo11Δ sag1Δ	-	sCH004	KO by CRISPR-cas9, sequence verified
2011	sHC010 (007Δ met14Δ)	BY4741 met14Δ aga1Δ aga2Δ flo1Δ flo5Δ flo10Δ flo11Δ sag1Δ	-	sCH005	KO by CRISPR-cas9, sequence verified
2012	sHC011 (007Δ)	BY4741 aga1Δ aga2Δ flo1Δ flo5Δ flo10Δ flo11Δ sag1Δ	-	BY4741	KO by CRISPR-cas9, sequence verified
2013	sHC012	BY4741 flo1Δ flo5Δ flo10Δ flo11Δ sag1Δ	-	BY4741	KO by CRISPR-cas9, sequence verified
2014	sHC013	BY4741 lys2Δ aga1Δ aga2Δ flo1Δ flo5Δ flo10Δ flo11Δ sag1Δ -sfGFP-AGA1-AGA2-vLEU2-pHUM	-HLUM	sHC007 pHP227 sfGFP, AGA1, AGA2 vLEU2 pHUM	Control 1 Cell 1	lys2Δ-ade8Δ plus cell adhesion
2015	sHC014	BY4741 ade8Δ aga1Δ aga2Δ flo1Δ flo5Δ flo10Δ flo11Δ sag1Δ -mRuby2-AGA1-AGA2-vLEU2-pHUM	-HLUM	sHC006 pHP234 mRuby2, AGA1, AGA2 vLEU2 pHUM	Control 1 Cell 2
2016	sHC015	BY4741 lys2Δ aga1Δ aga2Δ flo1Δ flo5Δ flo10Δ flo11Δ sag1Δ -pTEF1-ADE4op-tPGK1-vURA3-sfGFP-vLEU2-pHM	-HLUM	sHC007 pHM pHP048 pTEF1-ADE4op-tPGK1-vURA3, pHP033 sfGFP vLEU2	Control 2 Cell 1
2017	sHC016	BY4741 ade8Δ aga1Δ aga2Δ flo1Δ flo5Δ flo10Δ flo11Δ sag1Δ -pTEF1-LYS21op-tENO2-vURA3-mRuby2-vLEU2-pHM	-HLUM	sHC006 pHM pHP053 pTEF1-LYS21op-tENO2-vURA3 pHP034 mRuby2 vLEU2	Control 2 Cell 2
2018	sHC017	BY4741 lys2Δ aga1Δ aga2Δ flo1Δ flo5Δ flo10Δ flo11Δ sag1Δ -pTEF1-ADE4op-tPGK1-vURA3-sfGFP-AGA1-AGA2-vLEU2-pHM	-HLUM	sHC007 pHM pHP048 pTEF1-ADE4op-tPGK1-vURA3, pHP227 sfGFP, AGA1, AGA2 vLEU2	Control 3 Cell 1
2019	sHC018	BY4741 ade8Δ aga1Δ aga2Δ flo1Δ flo5Δ flo10Δ flo11Δ sag1Δ -pTEF1-LYS21op-tENO2-vURA3-mRuby2-AGA1-AGA2-vLEU2-pHM	-HLUM	sHC006 pHM pHP053 pTEF1-LYS21op-tENO2-vURA3 pHP234 mRuby2, AGA1, AGA2 vLEU2	Control 3 Cell 2
2020	sHC019	BY4741 lys2Δ aga1Δ aga2Δ flo1Δ flo5Δ flo10Δ flo11Δ sag1Δ -pTEF1-ADE4op-tPGK1-vURA3-sfGFP-AGA1-AGA2-AcCoh-vLEU2-pHM	-HLUM	sHC007 pHM pHP048 pTEF1-ADE4op-tPGK1-vURA3, pHP228 sfGFP, AGA1, AGA2-AcCoh vLEU2	AcCoh-AcDoc Cell 1
2021	sHC020	BY4741 ade8Δ aga1Δ aga2Δ flo1Δ flo5Δ flo10Δ flo11Δ sag1Δ -pTEF1-LYS21op-tENO2-vURA3-mRuby2-AGA1-AGA2-AcDoc-vLEU2-pHM	-HLUM	sHC006 pHM pHP053 pTEF1-LYS21op-tENO2-vURA3 pHP229 mRuby2, AGA1, AGA2-AcDoc vLEU2	AcCoh-AcDoc Cell 2
2022	sHC021	BY4741 lys2Δ aga1Δ aga2Δ flo1Δ flo5Δ flo10Δ flo11Δ sag1Δ -pTEF1-ADE4op-tPGK1-vURA3-sfGFP-AGA1-AGA2-Ag3-vLEU2-pHM	-HLUM	sHC007 pHM pHP048 pTEF1-ADE4op-tPGK1-vURA3, pHP230 sfGFP, AGA1, AGA2-Ag3 vLEU2	Ag3-Nb3 Cell 1
2023	sHC022	BY4741 ade8Δ aga1Δ aga2Δ flo1Δ flo5Δ flo10Δ flo11Δ sag1Δ -pTEF1-LYS21op-tENO2-vURA3-mRuby2-AGA1-AGA2-Nb3-vLEU2-pHM	-HLUM	sHC006 pHM pHP053 pTEF1-LYS21op-tENO2-vURA3 pHP231 mRuby2, AGA1, AGA2-Nb3 vLEU2	Ag3-Nb3 Cell 2
2024	sHC023	BY4741 lys2Δ aga1Δ aga2Δ flo1Δ flo5Δ flo10Δ flo11Δ sag1Δ -pTEF1-ADE4op-tPGK1-vURA3-sfGFP-AGA1-AGA2-SpyTag-vLeu2-pHM	-HLUM	sHC007 pHM pHP048 pTEF1-ADE4op-tPGK1-vURA3, pHP232 sfGFP, AGA1, AGA2-SpyTag vLeu2	SpyTag-SpyCatcher Cell 1
2025	sHC024	BY4741 ade8Δ aga1Δ aga2Δ flo1Δ flo5Δ flo10Δ flo11Δ sag1Δ -pTEF1-LYS21op-tENO2-vURA3-mRuby2-AGA1-AGA2-SpyCatcher-vLeu2-pHM	-HLUM	sHC006 pHM pHP053 pTEF1-LYS21op-tENO2-vURA3 pHP233 mRuby2, AGA1, AGA2-SpyCatcher vLeu2	SpyTag-SpyCatcher Cell 2
2026	sHC025	BY4741 trp2Δ aga1Δ aga2Δ flo1Δ flo5Δ flo10Δ flo11Δ sag1Δ - sfGFP-vLEU2-pHUM	-HLUM	sHC008 pHP033 sfGFP vLEU2 pHUM	Control 1 Cell 1	trp2Δ-trp4Δ plus cell adhesion
2027	sHC026	BY4741 trp4Δ aga1Δ aga2Δ flo1Δ flo5Δ flo10Δ flo11Δ sag1Δ -mRuby2-vLEU2-pHUM	-HLUM	sHC009 pHP034 mRuby2 vLEU2 pHUM	Control 1 Cell 2
2028	sHC027	BY4741 trp2Δ aga1Δ aga2Δ flo1Δ flo5Δ flo10Δ flo11Δ sag1Δ -sfGFP-AGA1-AGA2-vLEU2-pHUM	-HLUM	sHC008 pHP227 sfGFP, AGA1, AGA2 vLEU2 pHUM	Control 2 Cell 1
2029	sHC028	BY4741 trp4Δ aga1Δ aga2Δ flo1Δ flo5Δ flo10Δ flo11Δ sag1Δ -mRuby2-AGA1-AGA2-vLEU2-pHUM	-HLUM	sHC009 pHP234 mRuby2, AGA1, AGA2 vLEU2 pHUM	Control 2 Cell 2
2030	sHC029	BY4741 trp2Δ aga1Δ aga2Δ flo1Δ flo5Δ flo10Δ flo11Δ sag1Δ - sfGFP-AGA1-AGA2-AcCoh-vLEU2-pHUM	-HLUM	sHC008 pHP228 sfGFP, AGA1, AGA2-AcCoh vLEU2 pHUM	AcCoh-AcDoc Cell 1
2031	sHC030	BY4741 trp4Δ aga1Δ aga2Δ flo1Δ flo5Δ flo10Δ flo11Δ sag1Δ -mRuby2-AGA1-AGA2-AcDoc-vLEU2-pHUM	-HLUM	sHC009 pHP229 mRuby2, AGA1, AGA2-AcDoc vLEU2 pHUM	AcCoh-AcDoc Cell 2
2032	sHC031	BY4741 trp2Δ aga1Δ aga2Δ flo1Δ flo5Δ flo10Δ flo11Δ sag1Δ -sfGFP-AGA1-AGA2-Ag3-vLEU2-pHUM	-HLUM	sHC008 pHP230 sfGFP, AGA1, AGA2-Ag3 vLEU2 pHUM	Ag3-Nb3 Cell 1
2033	sHC032	BY4741 trp4Δ aga1Δ aga2Δ flo1Δ flo5Δ flo10Δ flo11Δ sag1Δ -mRuby2-AGA1-AGA2-Nb3-vLEU2-pHUM	-HLUM	sHC009 pHP231 mRuby2, AGA1, AGA2-Nb3 vLEU2 pHUM	Ag3-Nb3 Cell 2
2034	sHC033	BY4741 trp2Δ aga1Δ aga2Δ flo1Δ flo5Δ flo10Δ flo11Δ sag1Δ -sfGFP-AGA1-AGA2-SpyTag-vLeu2 -pHUM	-HLUM	sHC008 pHP232 sfGFP, AGA1, AGA2-SpyTag vLeu2 pHUM	SpyTag-SpyCatcher Cell 1
2035	sHC034	BY4741 trp4Δ aga1Δ aga2Δ flo1Δ flo5Δ flo10Δ flo11Δ sag1Δ -mRuby2-AGA1-AGA2-SpyCatcher-vLeu2 -pHUM	-HLUM	sHC009 pHP233 mRuby2, AGA1, AGA2-SpyCatcher vLeu2 pHUM	SpyTag-SpyCatcher Cell 2
2036	sHC035	BY4741 met14Δ aga1Δ aga2Δ flo1Δ flo5Δ flo10Δ flo11Δ sag1Δ -sfGFP-vLEU2-pHUM	-HLUM	sHC010 pHP033 sfGFP vLEU2 pHUM	Control 1 Cell 1	met14Δ-trp4Δ plus cell adhesion TRP4 cells using TRP2-4 pair
2037	sHC036	BY4741 met14Δ aga1Δ aga2Δ flo1Δ flo5Δ flo10Δ flo11Δ sag1Δ - sfGFP-AGA1-AGA2-vLEU2-pHUM	-HLUM	sHC010 pHP227 sfGFP, AGA1, AGA2 vLEU2 pHUM	Control 2 Cell 1
2038	sHC037	BY4741 met14Δ aga1Δ aga2Δ flo1Δ flo5Δ flo10Δ flo11Δ sag1Δ -sfGFP-AGA1-AGA2-AcCoh-vLEU2-pHUM	-HLUM	sHC010 pHP228 sfGFP, AGA1, AGA2-AcCoh vLEU2 pHUM	AcCoh-AcDoc Cell 1
2039	sHC038	BY4741 met14Δ aga1Δ aga2Δ flo1Δ flo5Δ flo10Δ flo11Δ sag1Δ -sfGFP-AGA1-AGA2-Ag3 -vLEU2-pHUM	-HLUM	sHC010 pHP230 sfGFP, AGA1, AGA2-Ag3 vLEU2 pHUM	Ag3-Nb3 Cell 1
2040	sHC039	BY4741 met14Δ aga1Δ aga2Δ flo1Δ flo5Δ flo10Δ flo11Δ sag1Δ - sfGFP-AGA1-AGA2-SpyTag-vLeu2 -pHUM	-HLUM	sHC010 pHP232 sfGFP, AGA1, AGA2-SpyTag vLeu2 pHUM	SpyTag-SpyCatcher Cell 1
2041	sHC040	BY4741 aga1Δ aga2Δ flo1Δ flo5Δ flo10Δ flo11Δ sag1Δ -sfGFP-vLEU2-pHUM	-HLUM	sHC011 pHP033 sfGFP vLEU2 pHUM	Control 1 Cell 1	BY4741-BY4741 plus cell adhesion
2042	sHC041	BY4741 aga1Δ aga2Δ flo1Δ flo5Δ flo10Δ flo11Δ sag1Δ -mRuby2 vLEU2-pHUM	-HLUM	sHC011 pHP034 mRuby2 vLEU2 pHUM	Control 1 Cell 2
2043	sHC042	BY4741 aga1Δ aga2Δ flo1Δ flo5Δ flo10Δ flo11Δ sag1Δ -sfGFP-AGA1-AGA2-vLEU2-pHUM	-HLUM	sHC011 pHP227 sfGFP, AGA1, AGA2 vLEU2 pHUM	Control 2 Cell 1
2044	sHC043	BY4741 aga1Δ aga2Δ flo1Δ flo5Δ flo10Δ flo11Δ sag1Δ -mRuby2-AGA1-AGA2-vLEU2-pHUM	-HLUM	sHC011 pHP234 mRuby2, AGA1, AGA2 vLEU2 pHUM	Control 2 Cell 2
2045	sHC044	BY4741 aga1Δ aga2Δ flo1Δ flo5Δ flo10Δ flo11Δ sag1Δ -sfGFP-AGA1-AGA2-AcCoh-vLEU2-pHUM	-HLUM	sHC011 pHP228 sfGFP, AGA1, AGA2-AcCoh vLEU2 pHUM	AcCoh-AcDoc Cell 1
2046	sHC045	BY4741 aga1Δ aga2Δ flo1Δ flo5Δ flo10Δ flo11Δ sag1Δ -mRuby2-AGA1-AGA2-AcDoc-vLEU2-pHUM	-HLUM	sHC011 pHP229 mRuby2, AGA1, AGA2-AcDoc vLEU2 pHUM	AcCoh-AcDoc Cell 2
2047	sHC046	BY4741 aga1Δ aga2Δ flo1Δ flo5Δ flo10Δ flo11Δ sag1Δ -sfGFP-AGA1-AGA2-Ag3-vLEU2-pHUM	-HLUM	sHC011 pHP230 sfGFP, AGA1, AGA2-Ag3 vLEU2 pHUM	Ag3-Nb3 Cell 1
2048	sHC047	BY4741 aga1Δ aga2Δ flo1Δ flo5Δ flo10Δ flo11Δ sag1Δ -mRuby2-AGA1-AGA2-Nb3-vLEU2-pHUM	-HLUM	sHC011 pHP231 mRuby2, AGA1, AGA2-Nb3 vLEU2 pHUM	Ag3-Nb3 Cell 2
2049	sHC048	BY4741 aga1Δ aga2Δ flo1Δ flo5Δ flo10Δ flo11Δ sag1Δ -sfGFP-AGA1-AGA2-SpyTag-vLeu2-pHUM	-HLUM	sHC011 pHP232 sfGFP, AGA1, AGA2-SpyTag vLeu2 pHUM	SpyTag-SpyCatcher Cell 1
2050	sHC049	BY4741 aga1Δ aga2Δ flo1Δ flo5Δ flo10Δ flo11Δ sag1Δ -mRuby2-AGA1-AGA2-SpyCatcher vLeu2-pHUM	-HLUM	sHC011 pHP233 mRuby2, AGA1, AGA2-SpyCatcher vLeu2 pHUM	SpyTag-SpyCatcher Cell 2
2051	sHC050	BY4741 lys2Δ aga1Δ aga2Δ flo1Δ flo5Δ flo10Δ flo11Δ sag1Δ -sfGFP-SAG1-vLeu2-pHUM	-HLUM	sHC007 pHC003 sfGFP, SAG1 vLeu2 pHUM	Aga1&Aga2-SAG1 Cell 1	lys2Δ-ade8Δ plus cell adhesion
2052	sHC051	BY4741 lys2Δ aga1Δ aga2Δ flo1Δ flo5Δ flo10Δ flo11Δ sag1Δ -pTEF1-ADE4op-tPGK1-vURA3-sfGFP-SAG1-vLeu2-pHM	-HLUM	sHC007 pHM pHP048 pTEF1-ADE4op-tPGK1-vURA3, pHC003 sfGFP, SAG1 vLeu2	Aga1&Aga2-SAG1 Cell 1
2053	sHC052	BY4741 trp2Δ aga1Δ aga2Δ flo1Δ flo5Δ flo10Δ flo11Δ sag1Δ - sfGFP-SAG1-vLeu2-pHUM	-HLUM	sHC008 pHC003 sfGFP, SAG1 vLeu2 pHUM	Aga1&Aga2-SAG1 Cell 1	trp2Δ-trp4Δ plus cell adhesion
2054	sHC053	BY4741 met14Δ aga1Δ aga2Δ flo1Δ flo5Δ flo10Δ flo11Δ sag1Δ -sfGFP-SAG1-vLeu2-pHUM	-HLUM	sHC010 pHC003 sfGFP, SAG1 vLeu2 pHUM	Aga1&Aga2-SAG1 Cell 1	met14Δ-trp4Δ plus cell adhesion trp4Δ cells using trp2Δ-trp4Δ pair
2055	sHC054	BY4741 aga1Δ aga2Δ flo1Δ flo5Δ flo10Δ flo11Δ sag1Δ -sfGFP-SAG1-vLeu2-pHUM	-HLUM	sHC011 pHC003 sfGFP, SAG1 vLeu2 pHUM	Aga1&Aga2-SAG1 Cell 1	BY4741-BY4741 plus cell adhesion
2056	sHC055	BY4741 ade8Δ aga1Δ aga2Δ flo1Δ flo5Δ flo10Δ flo11Δ sag1Δ -mRuby2-SAG1-vLeu2-pHUM	-HLUM	sHC006 pHC033 mRuby2, SAG1 vLeu2 pHUM	SAG1-SAG1 Cell 2	lys2Δ-ade8Δ plus cell adhesion
2057	sHC056	BY4741 ade8Δ aga1Δ aga2Δ flo1Δ flo5Δ flo10Δ flo11Δ sag1Δ -pTEF1-LYS21op-tENO2-vURA3-mRuby2-SAG1-vLeu2-pHM	-HLUM	sHC006 pHM pHP053 pTEF1-LYS21op-tENO2-vURA3 pHC033 mRuby2, SAG1 vLeu2	SAG1-SAG1 Cell 2
2058	sHC057	BY4741 trp4Δ aga1Δ aga2Δ flo1Δ flo5Δ flo10Δ flo11Δ sag1Δ -mRuby-SAG1-vLeu2 -pHUM	-HLUM	sHC009 pHC033 mRuby, SAG1 vLeu2 pHUM	SAG1-SAG1 Cell 2	trp2Δ-trp4Δ plus cell adhesion
2059	sHC058	BY4741 aga1Δ aga2Δ flo1Δ flo5Δ flo10Δ flo11Δ sag1Δ -mRuby-SAG1-vLeu2-pHUM	-HLUM	sHC011 pHC033 mRuby, SAG1 vLeu2 pHUM	SAG1-SAG1 Cell 2	BY4741-BY4741 plus cell adhesion
2060	sHC059	BY4741 lys2Δ aga1Δ aga2Δ flo1Δ flo5Δ flo10Δ flo11Δ sag1Δ -sfGFP-FLO5N-SpyTag-vLeu2-pHUM	-HLUM	sHC007 pHC037 sfGFP, Flo5N-SpyTag, vLeu2 pHUM	Control 1 Cell 1	lys2Δ-ade8Δ plus cell adhesion
2061	sHC060	BY4741 ade8Δ aga1Δ aga2Δ flo1Δ flo5Δ flo10Δ flo11Δ sag1Δ -mRuby2-FLO5N-SpyTag-vLeu2-pHUM	-HLUM	sHC006 pHC038 mRuby2, Flo5N-SpyTag, vLeu2 pHUM	Control 1 Cell 2
2062	sHC061	BY4741 lys2Δ aga1Δ aga2Δ flo1Δ flo5Δ flo10Δ flo11Δ sag1Δ -pTEF1-ADE4op-tPGK1-vURA3-sfGFP-FLO5N-SpyTag-vLeu2-pHM	-HLUM	sHC007 pHM pHP048 pTEF1-ADE4op-tPGK1-vURA3, pHC037 sfGFP, Flo5N-SpyTag, vLeu2	Control 3 Cell 1
2063	sHC062	BY4741 ade8Δ aga1Δ aga2Δ flo1Δ flo5Δ flo10Δ flo11Δ sag1Δ -pTEF1-LYS21op-tENO2-vURA3-mRuby2-FLO5N-SpyTag-vLeu2-pHM	-HLUM	sHC006 pHM pHP053 pTEF1-LYS21op-tENO2-vURA3 pHC038 mRuby2, Flo5N-SpyTag, vLeu2	Control 3 Cell 2
2064	sHC063	BY4741 lys2Δ aga1Δ aga2Δ flo1Δ flo5Δ flo10Δ flo11Δ sag1Δ -pTEF1-ADE4op-tPGK1-vURA3- sfGFP-FLO5N-AcCoh-vLeu2-pHM	-HLUM	sHC007 pHM pHP048 pTEF1-ADE4op-tPGK1-vURA3, pHC041 sfGFP, Flo5N-AcCoh, vLeu2	AcCoh-AcDoc Cell 1
2065	sHC064	BY4741 ade8Δ aga1Δ aga2Δ flo1Δ flo5Δ flo10Δ flo11Δ sag1Δ -pTEF1-LYS21op-tENO2-vURA3-mRuby2-FLO5N-AcDoc-vLeu2-pHM	-HLUM	sHC006 pHM pHP053 pTEF1-LYS21op-tENO2-vURA3 pHC042 mRuby2, Flo5N-AcDoc, vLeu2	AcCoh-AcDoc Cell 2
2066	sHC065	BY4741 lys2Δ aga1Δ aga2Δ flo1Δ flo5Δ flo10Δ flo11Δ sag1Δ -pTEF1-ADE4op-tPGK1-vURA3-sfGFP-FLO5N-Ag3-vLeu2-pHM	-HLUM	sHC007 pHM pHP048 pTEF1-ADE4op-tPGK1-vURA3, pHC039 sfGFP, Flo5N-Ag3, vLeu2	Ag3-Nb3 Cell 1
2067	sHC066	BY4741 ade8Δ aga1Δ aga2Δ flo1Δ flo5Δ flo10Δ flo11Δ sag1Δ -pTEF1-LYS21op-tENO2-vURA3-mRuby2-FLO5N-Nb3-vLeu2-pHM	-HLUM	sHC006 pHM pHP053 pTEF1-LYS21op-tENO2-vURA3 pHC040 mRuby2, Flo5N-Nb3, vLeu2	Ag3-Nb3 Cell 2
2068	sHC067	BY4741 ade8Δ aga1Δ aga2Δ flo1Δ flo5Δ flo10Δ flo11Δ sag1Δ -pTEF1-LYS21op-tENO2-vURA3-mRuby2-FLO5N-SpyCather-vLeu2-pHM	-HLUM	sHC006 pHM pHP053 pTEF1-LYS21op-tENO2-vURA3 pHC036 mRuby2, Flo5N-SpyCather, vLeu2	SpyTag-SpyCatcher Cell 2
2069	sHC068	BY4741 trp2Δ aga1Δ aga2Δ flo1Δ flo5Δ flo10Δ flo11Δ sag1Δ -sfGFP-FLO5N-SpyTag-vLeu2-pHUM	-HLUM	sHC008 pHC037 sfGFP, Flo5N-SpyTag, vLeu2 pHUM	Control 2 Cell 1	trp2Δ-trp4Δ plus cell adhesion
2070	sHC069	BY4741 trp4Δ aga1Δ aga2Δ flo1Δ flo5Δ flo10Δ flo11Δ sag1Δ -mRuby2-FLO5N-SpyTag-vLeu2-pHUM	-HLUM	sHC009 pHC038 mRuby2, Flo5N-SpyTag, vLeu2 pHUM	Control 2 Cell 2
2071	sHC070	BY4741 trp2Δ aga1Δ aga2Δ flo1Δ flo5Δ flo10Δ flo11Δ sag1Δ -sfGFP, Flo5N-AcCoh-vLeu2-pHUM	-HLUM	sHC008 pHC041 sfGFP, Flo5N-AcCoh, vLeu2 pHUM	AcCoh-AcDoc Cell 1
2072	sHC071	BY4741 trp4Δ aga1Δ aga2Δ flo1Δ flo5Δ flo10Δ flo11Δ sag1Δ -mRuby2-FLO5N-AcDoc-vLeu2-pHUM	-HLUM	sHC009 pHC042 mRuby2, Flo5N-AcDoc, vLeu2 pHUM	AcCoh-AcDoc Cell 2
2073	sHC072	BY4741 trp2Δ aga1Δ aga2Δ flo1Δ flo5Δ flo10Δ flo11Δ sag1Δ -sfGFP-FLO5N-Ag3-vLeu2-pHUM	-HLUM	sHC008 pHC039 sfGFP, Flo5N-Ag3, vLeu2 pHUM	Ag3-Nb3 Cell 1
2074	sHC073	BY4741 trp4Δ aga1Δ aga2Δ flo1Δ flo5Δ flo10Δ flo11Δ sag1Δ -mRuby2-FLO5N-Nb3-vLeu2-pHUM	-HLUM	sHC009 pHC040 mRuby2, Flo5N-Nb3, vLeu2 pHUM	Ag3-Nb3 Cell 2
2075	sHC074	BY4741 trp4Δ aga1Δ aga2Δ flo1Δ flo5Δ flo10Δ flo11Δ sag1Δ -mRuby2-FLO5N-SpyCather-vLeu2-pHUM	-HLUM	sHC009 pHC036 mRuby2, Flo5N-SpyCather, vLeu2 pHUM	SpyTag-SpyCatcher Cell 2
2076	sHC075	BY4741 met14Δ aga1Δ aga2Δ flo1Δ flo5Δ flo10Δ flo11Δ sag1Δ -sfGFP-FLO5N-SpyTag-vLeu2-pHUM	-HLUM	sHC010 pHC037 sfGFP, Flo5N-SpyTag, vLeu2 pHUM	Control 2 Cell 1	met14Δ-trp4Δ plus cell adhesion trp4Δ cells using trp2Δ-trp4Δ pair
2077	sHC076	BY4741 met14Δ aga1Δ aga2Δ flo1Δ flo5Δ flo10Δ flo11Δ sag1Δ -sfGFP-FLO5N-AcCoh-vLeu2-pHUM	-HLUM	sHC010 pHC041 sfGFP, Flo5N-AcCoh, vLeu2 pHUM	AcCoh-AcDoc Cell 1
2078	sHC077	BY4741 met14Δ aga1Δ aga2Δ flo1Δ flo5Δ flo10Δ flo11Δ sag1Δ - sfGFP-FLO5N-Ag3-vLeu2-pHUM	-HLUM	sHC010 pHC039 sfGFP, Flo5N-Ag3, vLeu2 pHUM	Ag3-Nb3 Cell 1
2079	sHC078	BY4741 aga1Δ aga2Δ flo1Δ flo5Δ flo10Δ flo11Δ sag1Δ -sfGFP-FLO5N-SpyTag-vLeu2-pHUM	-HLUM	sHC011 pHC037 sfGFP, Flo5N-SpyTag, vLeu2 pHUM	Control 2 Cell 1	BY4741-BY4741 plus cell adhesion
2080	sHC079	BY4741 aga1Δ aga2Δ flo1Δ flo5Δ flo10Δ flo11Δ sag1Δ -mRuby2-FLO5N-SpyTag-vLeu2-pHUM	-HLUM	sHC011 pHC038 mRuby2, Flo5N-SpyTag, vLeu2 pHUM	Control 2 Cell 2
2081	sHC080	BY4741 aga1Δ aga2Δ flo1Δ flo5Δ flo10Δ flo11Δ sag1Δ -sfGFP-FLO5N-AcCoh-vLeu2-pHUM	-HLUM	sHC011 pHC041 sfGFP, Flo5N-AcCoh, vLeu2 pHUM	AcCoh-AcDoc Cell 1
2082	sHC081	BY4741 aga1Δ aga2Δ flo1Δ flo5Δ flo10Δ flo11Δ sag1Δ -mRuby2-FLO5N-AcDoc-vLeu2-pHUM	-HLUM	sHC011 pHC042 mRuby2, Flo5N-AcDoc, vLeu2 pHUM	AcCoh-AcDoc Cell 2
2083	sHC082	BY4741 aga1Δ aga2Δ flo1Δ flo5Δ flo10Δ flo11Δ sag1Δ -sfGFP-FLO5N-Ag3-vLeu2-pHUM	-HLUM	sHC011 pHC039 sfGFP, Flo5N-Ag3, vLeu2 pHUM	Ag3-Nb3 Cell 1
2084	sHC083	BY4741 aga1Δ aga2Δ flo1Δ flo5Δ flo10Δ flo11Δ sag1Δ -mRuby2-FLO5N-Nb3-vLeu2-pHUM	-HLUM	sHC011 pHC040 mRuby2, Flo5N-Nb3, vLeu2 pHUM	Ag3-Nb3 Cell 2
2085	sHC084	BY4741 aga1Δ aga2Δ flo1Δ flo5Δ flo10Δ flo11Δ sag1Δ -mRuby2-FLO5N-SpyCather-vLeu2-pHUM	-HLUM	sHC011 pHC036 mRuby2, Flo5N-SpyCather, vLeu2 pHUM	SpyTag-SpyCatcher Cell 2
2086	sHC085	BY4741 lys2Δ aga1Δ aga2Δ flo1Δ flo5Δ flo10Δ flo11Δ sag1Δ -sfGFP-FLO1-vLeu2-pHUM	-HLUM	sHC007 pHC030 sfGFP, FLO1 vLeu2 pHUM	Flo1-FLO1 Cell 1	lys2Δ-ade8Δ plus cell adhesion
2087	sHC086	BY4741 ade8Δ aga1Δ aga2Δ flo1Δ flo5Δ flo10Δ flo11Δ sag1Δ -mRuby2-FLO1-vLeu2-pHUM	-HLUM	sHC006 pHC031 mRuby2, FLO1 vLeu2 pHUM	Flo1-FLO1 Cell 2
2088	sHC087	BY4741 lys2Δ aga1Δ aga2Δ flo1Δ flo5Δ flo10Δ flo11Δ sag1Δ -pTEF1-ADE4op-tPGK1-vURA3-sfGFP-FLO1-vLeu2-pHM	-HLUM	sHC007 pHM pHP048 pTEF1-ADE4op-tPGK1-vURA3, pHC030 sfGFP, FLO1 vLeu2	Flo1-FLO1 Cell 1
2089	sHC088	BY4741 ade8Δ aga1Δ aga2Δ flo1Δ flo5Δ flo10Δ flo11Δ sag1Δ -pTEF1-LYS21op-tENO2-vURA3-mRuby2-FLO1-vLeu2-pHM	-HLUM	sHC006 pHM pHP053 pTEF1-LYS21op-tENO2-vURA3 pHC031 mRuby2, FLO1 vLeu2	Flo1-FLO1 Cell 2
2090	sHC089	BY4741 trp2Δ aga1Δ aga2Δ flo1Δ flo5Δ flo10Δ flo11Δ sag1Δ -sfGFP-FLO1-vLeu2-pHUM	-HLUM	sHC008 pHC030 sfGFP, FLO1 vLeu2 pHUM	Flo1-FLO1 Cell 1	trp2Δ-trp4Δ plus cell adhesion
2091	sHC090	BY4741 trp4Δ aga1Δ aga2Δ flo1Δ flo5Δ flo10Δ flo11Δ sag1Δ -mRuby2-FLO1-vLeu2-pHUM	-HLUM	sHC009 pHC031 mRuby2, FLO1 vLeu2 pHUM	Flo1-FLO1 Cell 2
2092	sHC091	BY4741 met14Δ aga1Δ aga2Δ flo1Δ flo5Δ flo10Δ flo11Δ sag1Δ -sfGFP-FLO1-vLeu2-pHUM	-HLUM	sHC010 pHC030 sfGFP, FLO1 vLeu2 pHUM	Flo1-FLO1 Cell 1	met14Δ-trp4Δ plus cell adhesion trp4Δ cells using trp2Δ-trp4Δ pair
2093	sHC092	BY4741 aga1Δ aga2Δ flo1Δ flo5Δ flo10Δ flo11Δ sag1Δ -sfGFP-FLO1-vLeu2-pHUM	-HLUM	sHC011 pHC030 sfGFP, FLO1 vLeu2 pHUM	Flo1-FLO1 Cell 1	BY4741-BY4741 plus cell adhesion
2094	sHC093	BY4741 aga1Δ aga2Δ flo1Δ flo5Δ flo10Δ flo11Δ sag1Δ -mRuby2-FLO1-vLeu2-pHUM	-HLUM	sHC011 pHC031 mRuby2, FLO1 vLeu2 pHUM	Flo1-FLO1 Cell 2
2095	sHC094	BY4741 lys2Δ aga1Δ aga2Δ flo1Δ flo5Δ flo10Δ flo11Δ sag1Δ - sfGFP-FLO5-vLeu2-pHUM	-HLUM	sHC007 pHC034 sfGFP, Flo5 vLeu2 pHUM	Flo5-FLO5 Cell 1	lys2Δ-ade8Δ plus cell adhesion
2096	sHC095	BY4741 ade8Δ aga1Δ aga2Δ flo1Δ flo5Δ flo10Δ flo11Δ sag1Δ -mRuby2-FLO5-vLeu2-pHUM	-HLUM	sHC006 pHC035 mRuby2, Flo5 vLeu2 pHUM	Flo5-FLO5 Cell 2
2097	sHC096	BY4741 lys2Δ aga1Δ aga2Δ flo1Δ flo5Δ flo10Δ flo11Δ sag1Δ -pTEF1-ADE4op-tPGK1-vURA3-sfGFP-FLO5-vLeu2-pHM	-HLUM	sHC007 pHM pHP048 pTEF1-ADE4op-tPGK1-vURA3, pHC034 sfGFP, Flo5 vLeu2	Flo5-FLO5 Cell 1
2098	sHC097	BY4741 ade8Δ aga1Δ aga2Δ flo1Δ flo5Δ flo10Δ flo11Δ sag1Δ -pTEF1-LYS21op-tENO2-vURA3-mRuby2-FLO5-vLeu2-pHM	-HLUM	sHC006 pHM pHP053 pTEF1-LYS21op-tENO2-vURA3 pHC035 mRuby2, Flo5 vLeu2	Flo5-FLO5 Cell 2
2099	sHC098	BY4741 trp2Δ aga1Δ aga2Δ flo1Δ flo5Δ flo10Δ flo11Δ sag1Δ -sfGFP-FLO5-vLeu2-pHUM	-HLUM	sHC008 pHC034 sfGFP, Flo5 vLeu2 pHUM	Flo5-FLO5 Cell 1	trp2Δ-trp4Δ plus cell adhesion
2100	sHC099	BY4741 trp4Δ aga1Δ aga2Δ flo1Δ flo5Δ flo10Δ flo11Δ sag1Δ -mRuby2-FLO5-vLeu2-pHUM	-HLUM	sHC009 pHC035 mRuby2, Flo5 vLeu2 pHUM	Flo5-FLO5 Cell 2
2101	sHC100	BY4741 met14Δ aga1Δ aga2Δ flo1Δ flo5Δ flo10Δ flo11Δ sag1Δ -sfGFP-FLO5-vLeu2-pHUM	-HLUM	sHC010 pHC034 sfGFP, Flo5 vLeu2 pHUM	Flo5-FLO5 Cell 1	met14Δ-trp4Δ plus cell adhesion trp4Δ cells using trp2Δ-trp4Δ pair
2102	sHC101	BY4741 aga1Δ aga2Δ flo1Δ flo5Δ flo10Δ flo11Δ sag1Δ -sfGFP-FLO5-vLeu2-pHUM	-HLUM	sHC011 pHC034 sfGFP, Flo5 vLeu2 pHUM	Flo5-FLO5 Cell 1	BY4741-BY4741 plus cell adhesion
2103	sHC102	BY4741 aga1Δ aga2Δ flo1Δ flo5Δ flo10Δ flo11Δ sag1Δ -mRuby2-FLO5-vLeu2-pHUM	-HLUM	sHC011 pHC035 mRuby2, Flo5 vLeu2 pHUM	Flo5-FLO5 Cell 2
2104	sHC103	BY4741 lys2Δ aga1Δ aga2Δ flo1Δ flo5Δ flo10Δ flo11Δ sag1Δ -sfGFP-SpyTag-FLO5C-vLeu2-pHUM	-HLUM	sHC007 pHC054 sfGFP, SpyTag-FLO5C, vLeu2 pHUM	Control 1 Cell 1	lys2Δ-ade8Δ plus cell adhesion
2105	sHC104	BY4741 ade8Δ aga1Δ aga2Δ flo1Δ flo5Δ flo10Δ flo11Δ sag1Δ -mRuby2-SpyTag-FLO5C-vLeu2-pHUM	-HLUM	sHC006 pHC055 mRuby2, SpyTag-FLO5C, vLeu2 pHUM	Control 1 Cell 2
2106	sHC105	BY4741 lys2Δ aga1Δ aga2Δ flo1Δ flo5Δ flo10Δ flo11Δ sag1Δ -pTEF1-ADE4op-tPGK1-vURA3-sfGFP-SpyTag-FLO5C-vLeu2-pHM	-HLUM	sHC007 pHM pHP048 pTEF1-ADE4op-tPGK1-vURA3, pHC054 sfGFP, SpyTag-FLO5C, vLeu2	Control 3 Cell 1
2107	sHC106	BY4741 ade8Δ aga1Δ aga2Δ flo1Δ flo5Δ flo10Δ flo11Δ sag1Δ -pTEF1-LYS21op-tENO2-vURA3-mRuby2-SpyTag-FLO5C-vLeu2-pHM	-HLUM	sHC006 pHM pHP053 pTEF1-LYS21op-tENO2-vURA3 pHC055 mRuby2, SpyTag-FLO5C, vLeu2	Control 3 Cell 2
2108	sHC107	BY4741 lys2Δ aga1Δ aga2Δ flo1Δ flo5Δ flo10Δ flo11Δ sag1Δ -pTEF1-ADE4op-tPGK1-vURA3-sfGFP-AcCoh-FLO5C-vLeu2-pHM	-HLUM	sHC007 pHM pHP048 pTEF1-ADE4op-tPGK1-vURA3, pHC050 sfGFP, AcCoh-FLO5C, vLeu2	AcCoh-AcDoc Cell 1
2109	sHC108	BY4741 ade8Δ aga1Δ aga2Δ flo1Δ flo5Δ flo10Δ flo11Δ sag1Δ -pTEF1-LYS21op-tENO2-vURA3-mRuby2-AcDoc-FLO5C-vLeu2-pHM	-HLUM	sHC006 pHM pHP053 pTEF1-LYS21op-tENO2-vURA3 pHC051 mRuby2, AcDoc-FLO5C, vLeu2	AcCoh-AcDoc Cell 2
2110	sHC109	BY4741 lys2Δ aga1Δ aga2Δ flo1Δ flo5Δ flo10Δ flo11Δ sag1Δ - pTEF1-ADE4op-tPGK1-vURA3-sfGFP-Ag3-FLO5C-vLeu2-pHM	-HLUM	sHC007 pHM pHP048 pTEF1-ADE4op-tPGK1-vURA3, pHC052 sfGFP, Ag3-FLO5C, vLeu2	Ag3-Nb3 Cell 1
2111	sHC110	BY4741 ade8Δ aga1Δ aga2Δ flo1Δ flo5Δ flo10Δ flo11Δ sag1Δ -pTEF1-LYS21op-tENO2-vURA3-mRuby2-Nb3-FLO5C-vLeu2-pHM	-HLUM	sHC006 pHM pHP053 pTEF1-LYS21op-tENO2-vURA3 pHC053 mRuby2, Nb3-FLO5C, vLeu2	Ag3-Nb3 Cell 2
2112	sHC111	BY4741 ade8Δ aga1Δ aga2Δ flo1Δ flo5Δ flo10Δ flo11Δ sag1Δ -pTEF1-LYS21op-tENO2-vURA3-mRuby2- SpyCather-FLO5C-vLeu2	-HLUM	sHC006 pHM pHP053 pTEF1-LYS21op-tENO2-vURA3 pHC056 mRuby2, SpyCather-FLO5C, vLeu2	SpyTag-SpyCatcher Cell 2
2113	sHC112	BY4741 trp2Δ aga1Δ aga2Δ flo1Δ flo5Δ flo10Δ flo11Δ sag1Δ -sfGFP-SpyTag-FLO5C-vLeu2-pHUM	-HLUM	sHC008 pHC054 sfGFP, SpyTag-FLO5C, vLeu2 pHUM	Control 2 Cell 1	trp2Δ-trp4Δ plus cell adhesion
2114	sHC113	BY4741 trp4Δ aga1Δ aga2Δ flo1Δ flo5Δ flo10Δ flo11Δ sag1Δ -mRuby2-SpyTag-FLO5C-vLeu2-pHUM	-HLUM	sHC009 pHC055 mRuby2, SpyTag-FLO5C, vLeu2 pHUM	Control 2 Cell 2
2115	sHC114	BY4741 trp2Δ aga1Δ aga2Δ flo1Δ flo5Δ flo10Δ flo11Δ sag1Δ -sfGFP-AcCoh-FLO5C-vLeu2-pHUM	-HLUM	sHC008 pHC050 sfGFP, AcCoh-FLO5C, vLeu2 pHUM	AcCoh-AcDoc Cell 1
2116	sHC115	BY4741 trp4Δ aga1Δ aga2Δ flo1Δ flo5Δ flo10Δ flo11Δ sag1Δ -mRuby2-AcDoc-FLO5C-vLeu2-pHUM	-HLUM	sHC009 pHC051 mRuby2, AcDoc-FLO5C, vLeu2 pHUM	AcCoh-AcDoc Cell 2
2117	sHC116	BY4741 trp2Δ aga1Δ aga2Δ flo1Δ flo5Δ flo10Δ flo11Δ sag1Δ - sfGFP-Ag3-FLO5C-vLeu2-pHUM	-HLUM	sHC008 pHC052 sfGFP, Ag3-FLO5C, vLeu2 pHUM	Ag3-Nb3 Cell 1
2118	sHC117	BY4741 trp4Δ aga1Δ aga2Δ flo1Δ flo5Δ flo10Δ flo11Δ sag1Δ -mRuby2-Nb3-FLO5C-vLeu2-pHUM	-HLUM	sHC009 pHC053 mRuby2, Nb3-FLO5C, vLeu2 pHUM	Ag3-Nb3 Cell 2
2119	sHC118	BY4741 trp4Δ aga1Δ aga2Δ flo1Δ flo5Δ flo10Δ flo11Δ sag1Δ -mRuby2-SpyCather-FLO5C-vLeu2-pHUM	-HLUM	sHC009 pHC056 mRuby2, SpyCather-FLO5C, vLeu2 pHUM	SpyTag-SpyCatcher Cell 2
2120	sHC119	BY4741 met14Δ aga1Δ aga2Δ flo1Δ flo5Δ flo10Δ flo11Δ sag1Δ -sfGFP-SpyTag-FLO5C-vLeu2-pHUM	-HLUM	sHC010 pHC054 sfGFP, SpyTag-FLO5C, vLeu2 pHUM	Control 2 Cell 1	met14Δ-trp4Δ plus cell adhesion trp4Δ cells using trp2Δ-trp4Δ pair
2121	sHC120	BY4741 met14Δ aga1Δ aga2Δ flo1Δ flo5Δ flo10Δ flo11Δ sag1Δ - sfGFP-AcCoh-FLO5C-vLeu2-pHUM	-HLUM	sHC010 pHC050 sfGFP, AcCoh-FLO5C, vLeu2 pHUM	AcCoh-AcDoc Cell 1
2122	sHC121	BY4741 met14Δ aga1Δ aga2Δ flo1Δ flo5Δ flo10Δ flo11Δ sag1Δ - sfGFP-Ag3-FLO5C-vLeu2-pHUM	-HLUM	sHC010 pHC052 sfGFP, Ag3-FLO5C, vLeu2 pHUM	Ag3-Nb3 Cell 1
2123	sHC122	BY4741 aga1Δ aga2Δ flo1Δ flo5Δ flo10Δ flo11Δ sag1Δ -sfGFP-SpyTag-FLO5C-vLeu2-pHUM	-HLUM	sHC011 pHC054 sfGFP, SpyTag-FLO5C, vLeu2 pHUM	Control 2 Cell 1	BY4741-BY4743 plus cell adhesion
2124	sHC123	BY4741 aga1Δ aga2Δ flo1Δ flo5Δ flo10Δ flo11Δ sag1Δ -mRuby2-SpyTag-FLO5C-vLeu2-pHUM	-HLUM	sHC011 pHC055 mRuby2, SpyTag-FLO5C, vLeu2 pHUM	Control 2 Cell 2
2125	sHC124	BY4741 aga1Δ aga2Δ flo1Δ flo5Δ flo10Δ flo11Δ sag1Δ -sfGFP-AcCoh-FLO5C-vLeu2-pHUM	-HLUM	sHC011 pHC050 sfGFP, AcCoh-FLO5C, vLeu2 pHUM	AcCoh-AcDoc Cell 1
2126	sHC125	BY4741 aga1Δ aga2Δ flo1Δ flo5Δ flo10Δ flo11Δ sag1Δ - mRuby2-AcDoc-FLO5C-vLeu2-pHUM	-HLUM	sHC011 pHC051 mRuby2, AcDoc-FLO5C, vLeu2 pHUM	AcCoh-AcDoc Cell 2
2127	sHC126	BY4741 aga1Δ aga2Δ flo1Δ flo5Δ flo10Δ flo11Δ sag1Δ -sfGFP-Ag3-FLO5C-vLeu2-pHUM	-HLUM	sHC011 pHC052 sfGFP, Ag3-FLO5C, vLeu2 pHUM	Ag3-Nb3 Cell 1
2128	sHC127	BY4741 aga1Δ aga2Δ flo1Δ flo5Δ flo10Δ flo11Δ sag1Δ -mRuby2-Nb3-FLO5C-vLeu2-pHUM	-HLUM	sHC011 pHC053 mRuby2, Nb3-FLO5C, vLeu2 pHUM	Ag3-Nb3 Cell 2
2129	sHC128	BY4741 aga1Δ aga2Δ flo1Δ flo5Δ flo10Δ flo11Δ sag1Δ -mRuby2-SpyCather-FLO5C-vLeu2-pHUM	-HLUM	sHC011 pHC056 mRuby2, SpyCather-FLO5C, vLeu2 pHUM	SpyTag-SpyCatcher Cell 2
2130	sHC129	BY4741 aga1Δ aga2Δ flo1Δ flo5Δ flo10Δ flo11Δ sag1Δ -mTagBFP2-FLO5N-SpyTag-vLeu2	-L	sHC011 pHC062 mTagBFP2, Flo5N-SpyTag, vLeu2
2131	sHC130	BY4741 aga1Δ aga2Δ flo1Δ flo5Δ flo10Δ flo11Δ sag1Δ -mTagBFP2-SpyTag-FLO5C-vLeu2	-L	sHC011 pHC063 mTagBFP2, SpyTag-FLO5C, vLeu2
2132	sHC131	BY4741 aga1Δ aga2Δ flo1Δ flo5Δ flo10Δ flo11Δ sag1Δ -mTagBFP2-AGA1-AGA2-vLeu2	-L	sHC011 pHC064 mTagBFP2, AGA1, AGA2 vLeu2
2133	sHC132	BY4741 aga1Δ aga2Δ flo1Δ flo5Δ flo10Δ flo11Δ sag1Δ -mTagBFP2-tADH1-vLEU2	-L	sHC011 pHP035 pTDH3-mTagBFP2-tADH1-vLEU2
2134	sHC133	BY4741 lys2Δ aga1Δ aga2Δ flo1Δ flo5Δ flo10Δ flo11Δ sag1Δ -pTEF1-ADE4op-tPGK1-vURA3-pPGK1-FjTAL-tENO1-His3	-UH	sHC007 pHP048 pTEF1-ADE4op-tPGK1-vURA3, pHC065 pPGK1-FjTAL-tENO1-His3	Cell 1	lys2Δ-ade8Δ plus cell
2135	sHC134	BY4741 ade8Δ aga1Δ aga2Δ flo1Δ flo5Δ flo10Δ flo11Δ sag1Δ -At4CL-VvVST1-His3	-H	sHC006 pHC066 At4CL-VvVST1-His3	Cell 2
2136	sHC135	BY4741 trp2Δ aga1Δ aga2Δ flo1Δ flo5Δ flo10Δ flo11Δ sag1Δ -pPGK1-FjTAL-tENO1-His3	-H	sHC008 pHC065 pPGK1-FjTAL-tENO1-His3	Cell 1	trp2Δ-trp4Δ plus cell
2137	sHC136	BY4741 trp4Δ aga1Δ aga2Δ flo1Δ flo5Δ flo10Δ flo11Δ sag1Δ -At4CL-VvVST1-His3	-H	sHC009 pHC066 At4CL-VvVST1-His3	Cell 2
2138	sHC137	BY4741 met14Δ aga1Δ aga2Δ flo1Δ flo5Δ flo10Δ flo11Δ sag1Δ -pPGK1-FjTAL-tENO1-His3	-H	sHC010 pHC065 pPGK1-FjTAL-tENO1-His3	Cell 1	met14Δ-trp4Δ plus cell trp4Δ cells using trp2Δ-trp4Δ pair
2139	sHC138	BY4741 lys2Δ aga1Δ aga2Δ flo1Δ flo5Δ flo10Δ flo11Δ sag1Δ -pTEF1-ADE4op-tPGK1-vURA3-pPGK1-FjTAL-tENO1-His3-pLM	-HLUM	sHC133 pLM	Cell 1	lys2Δ-ade8Δ plus cell
2140	sHC139	BY4741 ade8Δ aga1Δ aga2Δ flo1Δ flo5Δ flo10Δ flo11Δ sag1Δ -pTEF1-LYS21op-tENO2-vURA3-At4CL-VvVST1-His3-pLM	-HLUM	sHC134 pLM pHP053 pTEF1-LYS21op-tENO2-vURA3	Cell 2
2141	sHC140	BY4741 trp2Δ aga1Δ aga2Δ flo1Δ flo5Δ flo10Δ flo11Δ sag1Δ -pPGK1-FjTAL-tENO1-His3-pULM	-HLUM	sHC135 pULM	Cell 1	trp2Δ-trp4Δ plus cell
2142	sHC141	BY4741 trp4Δ aga1Δ aga2Δ flo1Δ flo5Δ flo10Δ flo11Δ sag1Δ -At4CL-VvVST1-His3-pULM	-HLUM	sHC136 pULM	Cell 2
2143	sHC142	BY4741 met14Δ aga1Δ aga2Δ flo1Δ flo5Δ flo10Δ flo11Δ sag1Δ -pPGK1-FjTAL-tENO1-His3-pULM	-HLUM	sHC137 pULM	Cell 1	met14Δ-trp4Δ plus cell trp4Δ cells using trp2Δ-trp4Δ pair
2144	sHC143	BY4741 lys2Δ aga1Δ aga2Δ flo1Δ flo5Δ flo10Δ flo11Δ sag1Δ -pTEF1-ADE4op-tPGK1-vURA3-pPGK1-FjTAL-tENO1-His3- sfGFP-FLO1-vLeu2-pM	-HLUM	sHC133 pM pHC030 sfGFP, FLO1 vLeu2	Cell 1	lys2Δ-ade8Δ plus cell
2145	sHC144	BY4741 ade8Δ aga1Δ aga2Δ flo1Δ flo5Δ flo10Δ flo11Δ sag1Δ -At4CL-VvVST1-His3- pTEF1-LYS21op-tENO2-vURA3-mRuby2-FLO1-vLeu2-pM	-HLUM	sHC134 pM pHP053 pTEF1-LYS21op-tENO2-vURA3 pHC031 mRuby2, FLO1 vLeu2	Cell 2
2146	sHC145	BY4741 trp2Δ aga1Δ aga2Δ flo1Δ flo5Δ flo10Δ flo11Δ sag1Δ -pPGK1-FjTAL-tENO1-His3-sfGFP-FLO1-vLeu2-pUM	-HLUM	sHC135 pUM pHC030 sfGFP, FLO1 vLeu2	Cell 1	trp2Δ-trp4Δ plus cell
2147	sHC146	BY4741 trp4Δ aga1Δ aga2Δ flo1Δ flo5Δ flo10Δ flo11Δ sag1Δ -At4CL-VvVST1-His3-mRuby2-FLO1-vLeu2-pUM	-HLUM	sHC136 pUM pHC031 mRuby2, FLO1 vLeu2	Cell 2
2148	sHC147	BY4741 met14Δ aga1Δ aga2Δ flo1Δ flo5Δ flo10Δ flo11Δ sag1Δ -pPGK1-FjTAL-tENO1-His3-sfGFP-FLO1-vLeu2-pUM	-HLUM	sHC137 pUM pHC030 sfGFP, FLO1 vLeu2	Cell 1	met14Δ-trp4Δ plus cell trp4Δ cells using trp2Δ-trp4Δ pair
2149	sHC148	BY4741 lys2Δ aga1Δ aga2Δ flo1Δ flo5Δ flo10Δ flo11Δ sag1Δ -pTEF1-ADE4op-tPGK1-vURA3-pPGK1-FjTAL-tENO1-His3-sfGFP-SAG1-vLeu2-pM	-HLUM	sHC133 pM pHC003 sfGFP, SAG1 vLeu2	Cell 1	lys2Δ-ade8Δ plus cell
2150	sHC149	BY4741 ade8Δ aga1Δ aga2Δ flo1Δ flo5Δ flo10Δ flo11Δ sag1Δ -At4CL-VvVST1-His3-pTEF1-LYS21op-tENO2-vURA3-mRuby2-AGA1-AGA2-vLEU2-pM	-HLUM	sHC134 pM pHP053 pTEF1-LYS21op-tENO2-vURA3 pHP234 mRuby2, AGA1, AGA2 vLEU2	Cell 2
2151	sHC150	BY4741 trp2Δ aga1Δ aga2Δ flo1Δ flo5Δ flo10Δ flo11Δ sag1Δ -pPGK1-FjTAL-tENO1-His3-mRuby2-SpyTag-FLO5C-vLeu2-pUM	-HLUM	sHC135 pUM pHC055 mRuby2, SpyTag-FLO5C, vLeu2	Cell 1	trp2Δ-trp4Δ plus cell
2152	sHC151	BY4741 trp4Δ aga1Δ aga2Δ flo1Δ flo5Δ flo10Δ flo11Δ sag1Δ -At4CL-VvVST1-His3-mRuby2-SpyCather-FLO5C-vLeu2-pUM	-HLUM	sHC136 pUM pHC056 mRuby2, SpyCather-FLO5C, vLeu2	Cell 2
2153	sHC152	BY4741 met14Δ aga1Δ aga2Δ flo1Δ flo5Δ flo10Δ flo11Δ sag1Δ -pPGK1-FjTAL-tENO1-His3-mRuby2, SpyCather-FLO5C, vLeu2-pUM	-HLUM	sHC137 pUM pHC056 mRuby2, SpyCather-FLO5C, vLeu2	Cell 1	met14Δ-trp4Δ plus cell trp4Δ cells using trp2Δ-trp4Δ pair
2154	sHC153	BY4741 lys2Δ aga1Δ aga2Δ flo1Δ flo5Δ flo10Δ flo11Δ sag1Δ -pTEF1-ADE4op-tPGK1-vURA3-At4CL-VvVST1-His3-pLM	-HLUM	sHC007 pLM pHP048 pTEF1-ADE4op-tPGK1-vURA3, pHC066 At4CL-VvVST1-His3	Cell 1	lys2Δ-ade8Δ plus cell
2155	sHC154	BY4741 ade8Δ aga1Δ aga2Δ flo1Δ flo5Δ flo10Δ flo11Δ sag1Δ -pPGK1-FjTAL-tENO1-His3-pTEF1-LYS21op-tENO2-vURA3-pLM	-HLUM	sHC006 pLM pHC065 pPGK1-FjTAL-tENO1-His3 pHP053 pTEF1-LYS21op-tENO2-vURA3	Cell 2
2156	sHC155	BY4741 trp2Δ aga1Δ aga2Δ flo1Δ flo5Δ flo10Δ flo11Δ sag1Δ -At4CL-VvVST1-His3-pULM	-HLUM	sHC008 pULM pHC066 At4CL-VvVST1-His3	Cell 1	trp2Δ-trp4Δ plus cell
2157	sHC156	BY4741 trp4Δ aga1Δ aga2Δ flo1Δ flo5Δ flo10Δ flo11Δ sag1Δ -pPGK1-FjTAL-tENO1-His3-pULM	-HLUM	sHC009 pULM pHC065 pPGK1-FjTAL-tENO1-His3	Cell 2
2158	sHC157	BY4741 met14Δ aga1Δ aga2Δ flo1Δ flo5Δ flo10Δ flo11Δ sag1Δ -At4CL-VvVST1-His3-At4CL-VvVST1-His3 -pULM	-HLUM	sHC010 pULM pHC066 At4CL-VvVST1-His3	Cell 1	met14Δ-trp4Δ plus cell trp4Δ cells using trp2Δ-trp4Δ pair
2159	sHC158	BY4741 lys2Δ aga1Δ aga2Δ flo1Δ flo5Δ flo10Δ flo11Δ sag1Δ -pTEF1-ADE4op-tPGK1-vURA3- sfGFP-FLO1-vLeu2-At4CL-VvVST1-His3-pM	-HLUM	sHC007 pM pHP048 pTEF1-ADE4op-tPGK1-vURA3, pHC030 sfGFP, FLO1 vLeu2 pHC066 At4CL-VvVST1-His3	Cell 1	lys2Δ-ade8Δ plus cell
2160	sHC159	BY4741 ade8Δ aga1Δ aga2Δ flo1Δ flo5Δ flo10Δ flo11Δ sag1Δ -pTEF1-LYS21op-tENO2-vURA3-pPGK1-FjTAL-tENO1-His3-mRuby2-FLO1-vLeu2-pM	-HLUM	sHC006 pM pHP053 pTEF1-LYS21op-tENO2-vURA3 pHC065 pPGK1-FjTAL-tENO1-His3 pHC031 mRuby2, FLO1 vLeu2	Cell 2
2161	sHC160	BY4741 trp2Δ aga1Δ aga2Δ flo1Δ flo5Δ flo10Δ flo11Δ sag1Δ -sfGFP-FLO1-vLeu2-At4CL-VvVST1-His3-pUM	-HLUM	sHC008 pUM pHC030 sfGFP, FLO1 vLeu2 pHC066 At4CL-VvVST1-His3	Cell 1	trp2Δ-trp4Δ plus cell
2162	sHC161	BY4741 trp4Δ aga1Δ aga2Δ flo1Δ flo5Δ flo10Δ flo11Δ sag1Δ -mRuby2-FLO1-vLeu2-pPGK1-FjTAL-tENO1-His3-pUM	-HLUM	sHC009 pUM pHC031 mRuby2, FLO1 vLeu2 pHC065 pPGK1-FjTAL-tENO1-His3	Cell 2
2163	sHC162	BY4741 met14Δ aga1Δ aga2Δ flo1Δ flo5Δ flo10Δ flo11Δ sag1Δ -sfGFP-FLO1-vLeu2-At4CL-VvVST1-His3-pUM	-HLUM	sHC010 pUM pHC030 sfGFP, FLO1 vLeu2 pHC066 At4CL-VvVST1-His3	Cell 1	met14Δ-trp4Δ plus cell trp4Δ cells using trp2Δ-trp4Δ pair
2164	sHC163	BY4741 lys2Δ aga1Δ aga2Δ flo1Δ flo5Δ flo10Δ flo11Δ sag1Δ -sfGFP-SAG1-vLeu2-pTEF1-ADE4op-tPGK1-vURA3-At4CL-VvVST1-His3-pM	-HLUM	sHC007 pM pHC003 sfGFP, SAG1 vLeu2 pHP048 pTEF1-ADE4op-tPGK1-vURA3, pHC066 At4CL-VvVST1-His3	Cell 1	lys2Δ-ade8Δ plus cell
2165	sHC164	BY4741 ade8Δ aga1Δ aga2Δ flo1Δ flo5Δ flo10Δ flo11Δ sag1Δ -pTEF1-LYS21op-tENO2-vURA3-pPGK1-FjTAL-tENO1-His3-mRuby2-AGA1-AGA2-vLEU2-pM	-HLUM	sHC006 pM pHP053 pTEF1-LYS21op-tENO2-vURA3 pHC065 pPGK1-FjTAL-tENO1-His3 pHP234 mRuby2, AGA1, AGA2 vLEU2	Cell 2
2166	sHC165	BY4741 trp2Δ aga1Δ aga2Δ flo1Δ flo5Δ flo10Δ flo11Δ sag1Δ -At4CL-VvVST1-His3-mRuby2, SpyTag-FLO5C-vLeu2-pUM	-HLUM	sHC008 pUM pHC066 At4CL-VvVST1-His3 pHC055 mRuby2, SpyTag-FLO5C, vLeu2	Cell 1	trp2Δ-trp4Δ plus cell
2167	sHC166	BY4741 trp4Δ aga1Δ aga2Δ flo1Δ flo5Δ flo10Δ flo11Δ sag1Δ -pPGK1-FjTAL-tENO1-His3-mRuby2-SpyCather-FLO5C-vLeu2-pUM	-HLUM	sHC009 pUM pHC065 pPGK1-FjTAL-tENO1-His3 pHC056 mRuby2, SpyCather-FLO5C, vLeu2	Cell 2
2168	sHC167	BY4741 met14Δ aga1Δ aga2Δ flo1Δ flo5Δ flo10Δ flo11Δ sag1Δ -At4CL-VvVST1-His3-mRuby2-SpyTag-FLO5C-vLeu2-pUM	-HLUM	sHC010 pUM pHC066 At4CL-VvVST1-His3 pHC055 mRuby2, SpyTag-FLO5C, vLeu2	Cell 1	met14Δ-trp4Δ plus cell trp4Δ cells using trp2Δ-trp4Δ pair
2169	sHC168	BY4741 aga1Δ aga2Δ flo1Δ flo5Δ flo10Δ flo11Δ sag1Δ -sfGFP-FLO1-vLeu2-At4CL-VvVST1-His3-pUM	-HLUM	sHC011 pUM pHC030 sfGFP, FLO1 vLeu2 pHC066 At4CL-VvVST1-His3		BY4741 plus cell
2170	sHC169	BY4741 aga1Δ aga2Δ flo1Δ flo5Δ flo10Δ flo11Δ sag1Δ -mRuby2-FLO1-vLeu2-pPGK1-FjTAL-tENO1-His3-pUM	-HLUM	sHC011 pUM pHC031 mRuby2, FLO1 vLeu2 pHC065 pPGK1-FjTAL-tENO1-His3
2171	sHC170	BY4741 aga1Δ aga2Δ flo1Δ flo5Δ flo10Δ flo11Δ sag1Δ -sfGFP-SAG1-vLeu2-At4CL-VvVST1-His3 -pUM	-HLUM	sHC011 pUM pHC003 sfGFP, SAG1 vLeu2 pHC066 At4CL-VvVST1-His3
2172	sHC171	BY4741 aga1Δ aga2Δ flo1Δ flo5Δ flo10Δ flo11Δ sag1Δ -pPGK1-FjTAL-tENO1-His3 -mRuby2-AGA1-AGA2-vLEU2-pUM	-HLUM	sHC011 pUM pHC065 pPGK1-FjTAL-tENO1-His3 pHP234 mRuby2, AGA1, AGA2 vLEU2
2173	sHC172	BY4741 aga1Δ aga2Δ flo1Δ flo5Δ flo10Δ flo11Δ sag1Δ -pPGK1-FjTAL-tENO1-His3-sfGFP-SAG1-vLeu2-pUM	-HLUM	sHC011 pUM pHC065 pPGK1-FjTAL-tENO1-His3 pHC003 sfGFP, SAG1 vLeu2
2174	sHC173	BY4741 aga1Δ aga2Δ flo1Δ flo5Δ flo10Δ flo11Δ sag1Δ -mRuby2-AGA1-AGA2-vLEU2-At4CL-VvVST1-His3-pUM	-HLUM	sHC011 pUM pHP234 mRuby2, AGA1, AGA2 vLEU2 pHC066 At4CL-VvVST1-His3
2175	sHC174	BY4741 aga1Δ aga2Δ flo1Δ flo5Δ flo10Δ flo11Δ sag1Δ -At4CL-VvVST1-His3-mRuby2- SpyTag-FLO5C-vLeu2-pUM	-HLUM	sHC011 pUM pHC066 At4CL-VvVST1-His3 pHC055 mRuby2, SpyTag-FLO5C, vLeu2
2176	sHC175	BY4741 aga1Δ aga2Δ flo1Δ flo5Δ flo10Δ flo11Δ sag1Δ -pPGK1-FjTAL-tENO1-His3-mRuby2-SpyTag-FLO5C-vLeu2-pUM	-HLUM	sHC011 pUM pHC065 pPGK1-FjTAL-tENO1-His3 pHC055 mRuby2, SpyTag-FLO5C, vLeu2
2177	sHC176	BY4741 aga1Δ aga2Δ flo1Δ flo5Δ flo10Δ flo11Δ sag1Δ -pPGK1-FjTAL-tENO1-His3-mRuby2-SpyCather-FLO5C-vLeu2-pUM	-HLUM	sHC011 pUM pHC065 pPGK1-FjTAL-tENO1-His3 pHC056 mRuby2, SpyCather-FLO5C, vLeu2
2178	sHC177	BY4741 aga1Δ aga2Δ flo1Δ flo5Δ flo10Δ flo11Δ sag1Δ - At4CL-VvVST1-His3-mRuby2-SpyCather-FLO5C-vLeu2-pUM	-HLUM	sHC011 pUM pHC066 At4CL-VvVST1-His3 pHC056 mRuby2, SpyCather-FLO5C, vLeu2
2179	sHC178	BY4741 aga1Δ aga2Δ flo1Δ flo5Δ flo10Δ flo11Δ sag1Δ -pPGK1-FjTAL-tENO1-His3-pLUM	-HLUM	sHC011 pLUM pHC065 pPGK1-FjTAL-tENO1-His3	Cell 1
2180	sHC179	BY4741 aga1Δ aga2Δ flo1Δ flo5Δ flo10Δ flo11Δ sag1Δ -At4CL-VvVST1-His3-pLUM	-HLUM	sHC011 pLUM pHC066 At4CL-VvVST1-His3	Cell 2
1586	sHP414	BY4741-pHP247, pHUM	-HLUM	BY4741-pHP247, pHUM	Resveratrol full pathway
