# Supplementary material for: Programmable cell–cell adhesion in synthetic yeast communities for improved bioproduction
Source: Nat Chem Biol. 2026 Jan 5;22(7):1057–66. doi: 10.1038/s41589-025-02081-1 (PMC13303087; doi:10.1038/s41589-025-02081-1)
Supplement: Supplementary file 12 — Statistical source data for Supplementary Figs. 3d, 7b and 8–13. [file 41589_2025_2081_MOESM12_ESM.xlsx]

## Sheet: Outline
	Source data list
	Supplementary Fig. 3d Proportion analysis of cell adhesion types across different adhesion systems (Strategy 1, Strategy 2.1 and Strategy 2.2), with percentages indicated on bars.
	Supplementary Fig. 7b Quantification of cell fold increase after introducing FLO1 in Lys-Ade, Trp2-Trp4, and Met-Trp4 cross-feeding co-cultures from 0 to 24 hours in time-lapse microscopy observations.
	Supplementary Fig. 8 Impact of cross-feeding pairs and inoculation ratios on the growth dynamics of Lys-Ade co-cultures with engineered adhesion.
	Supplementary Fig. 9 Impact of intercellular adhesion pairs on the Lys-Ade co-culture system under dynamic condition.
	Supplementary Fig. 10 Impact of cross-feeding pairs and inoculation ratios on the growth dynamics of Trp2-Trp4 co-cultures with engineered adhesion.
	Supplementary Fig. 11 Impact of intercellular adhesion pairs on the Trp2-Trp4 co-culture system under dynamic condition.
	Supplementary Fig. 12 Impact of cross-feeding pairs and inoculation ratios on the growth dynamics of Met-Trp4 co-cultures with engineered adhesion.
	Supplementary Fig. 13 Impact of intercellular adhesion pairs on the Met-Trp4 co-culture system under dynamic condition.

## Sheet: Supplementary Fig. 3d
	Supplementary Fig.3d
	Sample	Proportion (%)
	Category	Multicellular with Red and Green	Multicellular with Red or Green	Tri-/Bicellular with Red and Green	Tri-/Bicellular with Red or Green	Single cell
	FLO5C-Spyco	25	13	7	32	23
	FLO5C-Anco	69	16	0	10	5
	FLO5C-Acco	60	23	2	7	8
	FLO5Cco	4	31	0	45	20
	FLO5N-Spyco	21	48	0	23	8
	FLO5N-Anco	19	41	3	32	5
	FLO5N-Acco	24	45	3	22	6
	FLO5Nco	3	56	0	33	8
	AGA1&2-Spyco	52	32	4	7	5
	AGA1&2-Anco	62	24	3	8	3
	AGA1&2-Acco	78	8	4	7	3
	SAG1-AGA1&2co	73	6	3	12	6
	SAG1co	15	21	3	48	13
	AGA1&2co	5	8	2	64	21
	FLO5co	64	19	3	10	4
	FLO1co	87	5	0	4	4
	Control	3	5	2	53	37

## Sheet: Supplementary Fig. 7b
	Supplementary Fig.7b
	Sample		Cell density increase fold
	replicate		repl.1	repl.2	repl.3
	Lys-Ade	Control	0.120578	0.2034	0.15077
		FLO1co	0.777319	1.8483	1.52546
	Trp2-Trp4	Control	0.204429	0.3874	0.2437
		FLO1co	5.0115	4.0581	4.5537
	Met-Trp4	Control	0.150665	0.221	0.1273
		FLO1co	4.20308	3.8688	4.57803

## Sheet: Supplementary Fig. 8
	Supplementary Fig. 8a Lys-Ade ODi = 1:1
	Time/h	Control			FLO1co			FLO5co				Time/h	Control			AGA1&2co			SAG1co			SAG1-AGA1&2co				Time/h	Control			AGA1&2co			AGA1&2-Acco			AGA1&2-Anco			AGA1&2-Spyco				Time/h	Control			FLO5Nco
	replicate	repl.1	repl.2	repl.3	repl.1	repl.2	repl.3	repl.1	repl.2	repl.3		replicate	repl.1	repl.2	repl.3	repl.1	repl.2	repl.3	repl.1	repl.2	repl.3	repl.1	repl.2	repl.3		replicate	repl.1	repl.2	repl.3	repl.1	repl.2	repl.3	repl.1	repl.2	repl.3	repl.1	repl.2	repl.3	repl.1	repl.2	repl.3		replicate	repl.1	repl.2	repl.3	repl.1	repl.2	repl.3
	0	0.1699	0.1723	0.1733	0.1771	0.1801	0.1803	0.1849	0.1853	0.2068		0	0.1699	0.1723	0.1733	0.1871	0.1854	0.1803	0.1638	0.1679	0.1801	0.1588	0.1639	0.1826		0	0.1699	0.1723	0.1733	0.1871	0.1854	0.1803	0.1652	0.1728	0.1621	0.209	0.1906	0.1916	0.1997	0.1956	0.1826		0	0.1699	0.1723	0.1733	0.232	0.2452	0.2395
	24	0.4331	0.4162	0.4105	0.2834	0.3011	0.2803	0.3336	0.3575	0.4032		0.5	0.1552	0.152	0.1505	0.1817	0.1751	0.1666	0.1696	0.1716	0.1718	0.1424	0.1476	0.1475		0.5	0.1552	0.152	0.1505	0.1817	0.1751	0.1666	0.1657	0.1667	0.161	0.2133	0.1939	0.1893	0.1857	0.1765	0.1711		0.5	0.1552	0.152	0.1505	0.2041	0.2211	0.2113
	48	0.6578	0.6512	0.6511	0.5814	0.6044	0.6008	0.7527	0.8623	0.8075		1	0.1725	0.1575	0.1569	0.1849	0.1778	0.1708	0.1771	0.1765	0.1797	0.156	0.1579	0.1603		1	0.1725	0.1575	0.1569	0.1849	0.1778	0.1708	0.1727	0.1761	0.1681	0.2183	0.199	0.1967	0.1925	0.1831	0.1782		1	0.1725	0.1575	0.1569	0.2022	0.2391	0.2171
	72	0.6222	0.623	0.6126	1.0464	0.8404	1.0149	1.0425	1.0533	1.1802		1.5	0.1663	0.1814	0.1748	0.1905	0.1808	0.1738	0.1826	0.1815	0.1833	0.1589	0.16	0.1594		1.5	0.1663	0.1814	0.1748	0.1905	0.1808	0.1738	0.1801	0.1828	0.1748	0.2238	0.2049	0.2015	0.1946	0.1884	0.1818		1.5	0.1663	0.1814	0.1748	0.2015	0.2077	0.2011
												2	0.1654	0.1752	0.1884	0.1918	0.1867	0.1786	0.1826	0.183	0.1834	0.163	0.1633	0.1666		2	0.1654	0.1752	0.1884	0.1918	0.1867	0.1786	0.1841	0.187	0.1827	0.231	0.2082	0.2075	0.1992	0.193	0.1861		2	0.1654	0.1752	0.1884	0.2038	0.2148	0.2034
												2.5	0.1738	0.1757	0.1801	0.1962	0.1934	0.1843	0.1858	0.1842	0.1895	0.1683	0.1725	0.171		2.5	0.1738	0.1757	0.1801	0.1962	0.1934	0.1843	0.1952	0.197	0.1898	0.2351	0.212	0.2102	0.2079	0.199	0.1923		2.5	0.1738	0.1757	0.1801	0.2058	0.2165	0.208
												3	0.1794	0.1767	0.1784	0.1975	0.193	0.1861	0.1921	0.1866	0.1915	0.176	0.1802	0.1742		3	0.1794	0.1767	0.1784	0.1975	0.193	0.1861	0.1977	0.204	0.1932	0.2377	0.2169	0.2152	0.2115	0.2045	0.1991		3	0.1794	0.1767	0.1784	0.2046	0.2137	0.2101
												3.5	0.1865	0.1812	0.1814	0.1994	0.1952	0.1891	0.1958	0.1901	0.1932	0.1807	0.1803	0.1822		3.5	0.1865	0.1812	0.1814	0.1994	0.1952	0.1891	0.1981	0.2035	0.2017	0.2411	0.2197	0.2202	0.2162	0.2099	0.2041		3.5	0.1865	0.1812	0.1814	0.205	0.2114	0.2073
												4	0.1939	0.1843	0.182	0.202	0.1968	0.1914	0.2021	0.1979	0.1968	0.1826	0.1832	0.187		4	0.1939	0.1843	0.182	0.202	0.1968	0.1914	0.2078	0.2086	0.1992	0.244	0.2239	0.2229	0.2224	0.2164	0.2085		4	0.1939	0.1843	0.182	0.2045	0.2114	0.2112
												4.5	0.196	0.1878	0.1828	0.2035	0.1985	0.1933	0.2089	0.204	0.2031	0.1882	0.1896	0.1898		4.5	0.196	0.1878	0.1828	0.2035	0.1985	0.1933	0.2177	0.2174	0.2091	0.2485	0.2275	0.225	0.2257	0.2182	0.2112		4.5	0.196	0.1878	0.1828	0.2088	0.2142	0.2101
												5	0.2003	0.1919	0.1909	0.2066	0.2036	0.1966	0.2168	0.2155	0.2156	0.1956	0.1969	0.195		5	0.2003	0.1919	0.1909	0.2066	0.2036	0.1966	0.2231	0.2241	0.2178	0.253	0.231	0.23	0.2309	0.225	0.218		5	0.2003	0.1919	0.1909	0.2117	0.2219	0.2135
												5.5	0.2022	0.1953	0.1928	0.2099	0.2041	0.1991	0.215	0.2123	0.2152	0.2	0.2039	0.2002		5.5	0.2022	0.1953	0.1928	0.2099	0.2041	0.1991	0.2252	0.2318	0.2216	0.2578	0.2349	0.2317	0.2339	0.2281	0.2215		5.5	0.2022	0.1953	0.1928	0.2167	0.2247	0.2182
												6	0.2059	0.2008	0.1961	0.2151	0.2088	0.2027	0.2209	0.2142	0.2206	0.2023	0.208	0.2043		6	0.2059	0.2008	0.1961	0.2151	0.2088	0.2027	0.2329	0.2367	0.2288	0.2584	0.237	0.2355	0.2405	0.2336	0.2255		6	0.2059	0.2008	0.1961	0.2166	0.2255	0.2175
												6.5	0.2101	0.2037	0.2006	0.218	0.2117	0.203	0.2285	0.2222	0.2257	0.2089	0.213	0.2082		6.5	0.2101	0.2037	0.2006	0.218	0.2117	0.203	0.2396	0.2449	0.2358	0.2639	0.2403	0.2373	0.2453	0.2398	0.2312		6.5	0.2101	0.2037	0.2006	0.2226	0.2268	0.2245
												7	0.2102	0.2072	0.2042	0.2221	0.2155	0.2066	0.2329	0.231	0.2325	0.213	0.2184	0.214		7	0.2102	0.2072	0.2042	0.2221	0.2155	0.2066	0.2461	0.2504	0.241	0.2677	0.2441	0.2411	0.2519	0.2452	0.2374		7	0.2102	0.2072	0.2042	0.2232	0.2271	0.2226
												7.5	0.2142	0.2097	0.2097	0.2262	0.221	0.2102	0.2401	0.2361	0.2363	0.2182	0.221	0.2178		7.5	0.2142	0.2097	0.2097	0.2262	0.221	0.2102	0.2529	0.2568	0.2483	0.2712	0.2477	0.2439	0.2582	0.249	0.2429		7.5	0.2142	0.2097	0.2097	0.2292	0.2328	0.2264
												8	0.2201	0.2132	0.2113	0.2308	0.2241	0.2149	0.2454	0.239	0.2409	0.2217	0.2236	0.2238		8	0.2201	0.2132	0.2113	0.2308	0.2241	0.2149	0.2615	0.2643	0.2556	0.2764	0.2515	0.2484	0.2619	0.2554	0.2485		8	0.2201	0.2132	0.2113	0.2315	0.2394	0.2307
												8.5	0.2196	0.219	0.2127	0.2318	0.2263	0.218	0.25	0.2456	0.2467	0.2262	0.2298	0.2253		8.5	0.2196	0.219	0.2127	0.2318	0.2263	0.218	0.2679	0.2704	0.2584	0.2812	0.2565	0.252	0.2683	0.2599	0.2548		8.5	0.2196	0.219	0.2127	0.2329	0.2421	0.2338
												9	0.222	0.2217	0.2195	0.2363	0.2309	0.2221	0.2543	0.2493	0.2518	0.2293	0.2317	0.2346		9	0.222	0.2217	0.2195	0.2363	0.2309	0.2221	0.2731	0.2759	0.2641	0.2844	0.2609	0.2571	0.2743	0.2644	0.259		9	0.222	0.2217	0.2195	0.2381	0.2506	0.2358
												9.5	0.2262	0.2249	0.2194	0.2446	0.2369	0.2251	0.2611	0.254	0.2559	0.2326	0.2387	0.2308		9.5	0.2262	0.2249	0.2194	0.2446	0.2369	0.2251	0.2787	0.2804	0.2701	0.2878	0.2633	0.2618	0.2794	0.2705	0.2657		9.5	0.2262	0.2249	0.2194	0.2377	0.2456	0.2432
												10	0.2296	0.2306	0.2257	0.2475	0.239	0.2294	0.2656	0.2585	0.2615	0.2398	0.2382	0.2367		10	0.2296	0.2306	0.2257	0.2475	0.239	0.2294	0.2877	0.2884	0.2807	0.2943	0.2684	0.2648	0.2832	0.2739	0.2689		10	0.2296	0.2306	0.2257	0.2461	0.2487	0.2463
												10.5	0.2357	0.2325	0.2286	0.2492	0.2437	0.2352	0.2716	0.2628	0.265	0.243	0.2462	0.2423		10.5	0.2357	0.2325	0.2286	0.2492	0.2437	0.2352	0.2938	0.2952	0.2843	0.2962	0.2731	0.2699	0.2886	0.281	0.2739		10.5	0.2357	0.2325	0.2286	0.2502	0.255	0.2481
												11	0.2372	0.2376	0.2333	0.253	0.2485	0.237	0.276	0.2669	0.2704	0.247	0.25	0.2457		11	0.2372	0.2376	0.2333	0.253	0.2485	0.237	0.2995	0.3005	0.2891	0.3016	0.2776	0.2733	0.294	0.2852	0.2792		11	0.2372	0.2376	0.2333	0.2546	0.2591	0.2527
												11.5	0.2449	0.242	0.2346	0.2579	0.252	0.2393	0.282	0.2744	0.2741	0.2528	0.2556	0.2503		11.5	0.2449	0.242	0.2346	0.2579	0.252	0.2393	0.3054	0.3084	0.2896	0.3047	0.2815	0.2788	0.3	0.291	0.2843		11.5	0.2449	0.242	0.2346	0.2588	0.2669	0.2556
												12	0.2482	0.2444	0.241	0.2646	0.2553	0.246	0.2885	0.2773	0.2788	0.2597	0.2611	0.2545		12	0.2482	0.2444	0.241	0.2646	0.2553	0.246	0.3115	0.3137	0.2941	0.3117	0.287	0.2822	0.304	0.2973	0.2918		12	0.2482	0.2444	0.241	0.2625	0.2651	0.2567
												12.5	0.2494	0.25	0.2449	0.2672	0.2604	0.2492	0.2901	0.2839	0.2867	0.2628	0.2668	0.256		12.5	0.2494	0.25	0.2449	0.2672	0.2604	0.2492	0.3183	0.3182	0.3013	0.3154	0.291	0.2862	0.31	0.3002	0.2973		12.5	0.2494	0.25	0.2449	0.2658	0.2675	0.2605
												13	0.2624	0.2547	0.249	0.272	0.2651	0.2531	0.2982	0.2901	0.2881	0.2664	0.2709	0.2623		13	0.2624	0.2547	0.249	0.272	0.2651	0.2531	0.3225	0.3227	0.3059	0.318	0.2951	0.2912	0.3115	0.305	0.3006		13	0.2624	0.2547	0.249	0.2734	0.289	0.2661
												13.5	0.2653	0.2622	0.2558	0.2773	0.2696	0.2583	0.3038	0.2934	0.2935	0.2748	0.2746	0.2669		13.5	0.2653	0.2622	0.2558	0.2773	0.2696	0.2583	0.3303	0.3313	0.3124	0.3223	0.298	0.2939	0.3211	0.3127	0.3056		13.5	0.2653	0.2622	0.2558	0.2766	0.2839	0.2726
												14	0.2703	0.2631	0.26	0.283	0.2755	0.2627	0.309	0.2996	0.2986	0.2794	0.2815	0.2709		14	0.2703	0.2631	0.26	0.283	0.2755	0.2627	0.3393	0.3382	0.3188	0.3262	0.3008	0.2985	0.3257	0.3181	0.3126		14	0.2703	0.2631	0.26	0.2842	0.2858	0.278
												14.5	0.2772	0.2704	0.2652	0.2888	0.2809	0.2678	0.3139	0.3045	0.3041	0.2848	0.2881	0.2774		14.5	0.2772	0.2704	0.2652	0.2888	0.2809	0.2678	0.3438	0.3447	0.326	0.3333	0.3072	0.3029	0.329	0.3229	0.3143		14.5	0.2772	0.2704	0.2652	0.2897	0.2898	0.2876
												15	0.285	0.2759	0.271	0.2977	0.2874	0.2728	0.3177	0.307	0.3068	0.291	0.2946	0.2826		15	0.285	0.2759	0.271	0.2977	0.2874	0.2728	0.3531	0.3506	0.3336	0.3344	0.3118	0.3088	0.3333	0.3261	0.3217		15	0.285	0.2759	0.271	0.3013	0.303	0.2946
												15.5	0.2907	0.2792	0.2746	0.3009	0.2912	0.2809	0.3233	0.3129	0.3133	0.2992	0.3014	0.2933		15.5	0.2907	0.2792	0.2746	0.3009	0.2912	0.2809	0.3572	0.3599	0.3391	0.3395	0.3187	0.3134	0.3418	0.3331	0.3272		15.5	0.2907	0.2792	0.2746	0.3095	0.3116	0.3072
												16	0.2976	0.2858	0.2848	0.3092	0.2978	0.2863	0.3268	0.3163	0.316	0.3072	0.3099	0.2996		16	0.2976	0.2858	0.2848	0.3092	0.2978	0.2863	0.3668	0.3677	0.3492	0.3436	0.3219	0.317	0.3489	0.3414	0.3344		16	0.2976	0.2858	0.2848	0.3259	0.3266	0.317
												16.5	0.3024	0.295	0.2888	0.3125	0.3074	0.2934	0.3333	0.3219	0.3228	0.3164	0.3146	0.3071		16.5	0.3024	0.295	0.2888	0.3125	0.3074	0.2934	0.3748	0.3757	0.3602	0.3477	0.3254	0.3223	0.3542	0.3474	0.3421		16.5	0.3024	0.295	0.2888	0.3355	0.3417	0.3279
												17	0.3115	0.3015	0.2987	0.3219	0.3133	0.2999	0.3373	0.3251	0.3238	0.3254	0.3225	0.3163		17	0.3115	0.3015	0.2987	0.3219	0.3133	0.2999	0.3842	0.3844	0.3673	0.3528	0.3317	0.3259	0.3618	0.3512	0.3472		17	0.3115	0.3015	0.2987	0.3505	0.35	0.343
												17.5	0.3239	0.3095	0.3059	0.3308	0.322	0.3062	0.3436	0.3328	0.3309	0.3383	0.3304	0.3251		17.5	0.3239	0.3095	0.3059	0.3308	0.322	0.3062	0.389	0.3885	0.3752	0.3582	0.3357	0.3328	0.3666	0.3623	0.3544		17.5	0.3239	0.3095	0.3059	0.3623	0.3633	0.3576
												18	0.331	0.3188	0.316	0.3385	0.3277	0.3153	0.3481	0.3337	0.3354	0.3482	0.3463	0.3338		18	0.331	0.3188	0.316	0.3385	0.3277	0.3153	0.3976	0.4011	0.3799	0.3627	0.3409	0.3371	0.3782	0.3736	0.3637		18	0.331	0.3188	0.316	0.3736	0.3798	0.3706
												18.5	0.3418	0.3257	0.3275	0.346	0.336	0.3221	0.3531	0.3376	0.3372	0.3645	0.3576	0.3451		18.5	0.3418	0.3257	0.3275	0.346	0.336	0.3221	0.4081	0.4096	0.3891	0.3718	0.3488	0.3458	0.3865	0.3796	0.3729		18.5	0.3418	0.3257	0.3275	0.3795	0.3884	0.3825
												19	0.3457	0.3342	0.3353	0.3559	0.3486	0.3298	0.3629	0.3408	0.3419	0.371	0.3749	0.3675		19	0.3457	0.3342	0.3353	0.3559	0.3486	0.3298	0.4168	0.4178	0.3958	0.3736	0.3545	0.348	0.3935	0.3832	0.3754		19	0.3457	0.3342	0.3353	0.3958	0.4012	0.3921
												19.5	0.3579	0.3456	0.3401	0.3615	0.3546	0.3373	0.3677	0.3503	0.3455	0.3837	0.3863	0.372		19.5	0.3579	0.3456	0.3401	0.3615	0.3546	0.3373	0.4283	0.4243	0.4052	0.3805	0.3598	0.3574	0.3968	0.3913	0.3824		19.5	0.3579	0.3456	0.3401	0.4084	0.4114	0.4054
												20	0.3664	0.3557	0.3471	0.3691	0.362	0.3482	0.3705	0.3575	0.3486	0.3931	0.4051	0.3906		20	0.3664	0.3557	0.3471	0.3691	0.362	0.3482	0.4339	0.4338	0.4167	0.3865	0.3658	0.361	0.4066	0.4023	0.3958		20	0.3664	0.3557	0.3471	0.4127	0.4277	0.4199
												20.5	0.3755	0.3635	0.3595	0.3791	0.3709	0.3531	0.3761	0.3612	0.3547	0.4055	0.4083	0.3999		20.5	0.3755	0.3635	0.3595	0.3791	0.3709	0.3531	0.4406	0.4408	0.4238	0.3912	0.3696	0.3671	0.4105	0.407	0.3997		20.5	0.3755	0.3635	0.3595	0.4337	0.4377	0.4286
												21	0.3847	0.3726	0.368	0.3896	0.3823	0.3667	0.3822	0.3774	0.3622	0.4137	0.4185	0.4107		21	0.3847	0.3726	0.368	0.3896	0.3823	0.3667	0.4519	0.4519	0.4327	0.3968	0.3783	0.373	0.4187	0.4141	0.4048		21	0.3847	0.3726	0.368	0.442	0.4484	0.4394
												21.5	0.3932	0.3828	0.3757	0.3977	0.3895	0.3768	0.385	0.3824	0.3692	0.4214	0.4286	0.4157		21.5	0.3932	0.3828	0.3757	0.3977	0.3895	0.3768	0.4588	0.4555	0.442	0.4052	0.3841	0.3767	0.4236	0.4201	0.4104		21.5	0.3932	0.3828	0.3757	0.4515	0.4602	0.4551
												22	0.4072	0.3948	0.3872	0.4081	0.3996	0.3803	0.4094	0.393	0.3757	0.4265	0.4399	0.4264		22	0.4072	0.3948	0.3872	0.4081	0.3996	0.3803	0.4697	0.4672	0.4491	0.4092	0.3915	0.3854	0.4303	0.4286	0.4189		22	0.4072	0.3948	0.3872	0.4654	0.4727	0.4651
												22.5	0.4145	0.3976	0.3952	0.4134	0.4043	0.388	0.4105	0.3972	0.3943	0.437	0.4414	0.4349		22.5	0.4145	0.3976	0.3952	0.4134	0.4043	0.388	0.4765	0.4723	0.4582	0.4178	0.3956	0.3941	0.4379	0.4348	0.4255		22.5	0.4145	0.3976	0.3952	0.4772	0.4865	0.4807
												23	0.4251	0.4052	0.4038	0.4184	0.4119	0.4006	0.4165	0.3993	0.4038	0.4482	0.4537	0.4415		23	0.4251	0.4052	0.4038	0.4184	0.4119	0.4006	0.4839	0.4838	0.4675	0.4262	0.4056	0.3988	0.4456	0.4429	0.4356		23	0.4251	0.4052	0.4038	0.4938	0.5019	0.4929
												23.5	0.4331	0.4162	0.4105	0.4277	0.4217	0.4091	0.4226	0.4037	0.4075	0.4542	0.4633	0.4516		23.5	0.4331	0.4162	0.4105	0.4277	0.4217	0.4091	0.4909	0.4907	0.4723	0.4319	0.4132	0.4056	0.4475	0.448	0.4427		23.5	0.4331	0.4162	0.4105	0.5049	0.5105	0.5038
												24	0.4406	0.4292	0.4212	0.4383	0.4309	0.4174	0.4288	0.4086	0.4115	0.4672	0.4679	0.4567		24	0.4406	0.4292	0.4212	0.4383	0.4309	0.4174	0.4982	0.5041	0.4855	0.4368	0.4196	0.4111	0.4562	0.4529	0.4486		24	0.4406	0.4292	0.4212	0.5143	0.5236	0.5153
												24.5	0.4441	0.4333	0.4289	0.443	0.4343	0.4248	0.4323	0.4111	0.4151	0.4723	0.4765	0.4665		24.5	0.4441	0.4333	0.4289	0.443	0.4343	0.4248	0.5076	0.5113	0.4925	0.4468	0.4241	0.418	0.4656	0.4633	0.4569		24.5	0.4441	0.4333	0.4289	0.5293	0.5335	0.5251
												25	0.4562	0.4425	0.4362	0.4501	0.4441	0.4314	0.4291	0.4134	0.4229	0.4808	0.4814	0.4717		25	0.4562	0.4425	0.4362	0.4501	0.4441	0.4314	0.514	0.5196	0.5017	0.4529	0.4305	0.4253	0.4657	0.4651	0.4606		25	0.4562	0.4425	0.4362	0.5397	0.545	0.5415
												25.5	0.4681	0.4532	0.4474	0.4587	0.455	0.4408	0.436	0.4173	0.4262	0.4869	0.4939	0.4809		25.5	0.4681	0.4532	0.4474	0.4587	0.455	0.4408	0.5213	0.5245	0.5102	0.4595	0.4354	0.4314	0.4774	0.4728	0.4691		25.5	0.4681	0.4532	0.4474	0.5537	0.5641	0.551
												26	0.4748	0.4602	0.4529	0.4677	0.4587	0.4504	0.4427	0.4187	0.4266	0.4908	0.4984	0.4907		26	0.4748	0.4602	0.4529	0.4677	0.4587	0.4504	0.5307	0.5334	0.5171	0.463	0.4438	0.438	0.4813	0.4791	0.4738		26	0.4748	0.4602	0.4529	0.5672	0.574	0.5677
												26.5	0.4823	0.4769	0.4583	0.4713	0.4728	0.4574	0.4461	0.4236	0.4323	0.5025	0.5085	0.4988		26.5	0.4823	0.4769	0.4583	0.4713	0.4728	0.4574	0.5339	0.5426	0.5228	0.4698	0.4452	0.4431	0.4853	0.4873	0.4823		26.5	0.4823	0.4769	0.4583	0.5779	0.588	0.5794
												27	0.4962	0.482	0.4701	0.4813	0.4798	0.4641	0.4519	0.4288	0.4327	0.5073	0.5126	0.5031		27	0.4962	0.482	0.4701	0.4813	0.4798	0.4641	0.54	0.5495	0.5292	0.475	0.4563	0.4507	0.4879	0.49	0.4866		27	0.4962	0.482	0.4701	0.5873	0.5956	0.5905
												27.5	0.5021	0.4914	0.4832	0.4954	0.4884	0.4747	0.4542	0.4287	0.4371	0.5163	0.5191	0.5083		27.5	0.5021	0.4914	0.4832	0.4954	0.4884	0.4747	0.5485	0.5534	0.539	0.4781	0.4602	0.4546	0.4946	0.4967	0.4898		27.5	0.5021	0.4914	0.4832	0.6001	0.6085	0.6043
												28	0.5115	0.4955	0.4888	0.4974	0.4923	0.4856	0.462	0.4368	0.4443	0.5203	0.5297	0.5157		28	0.5115	0.4955	0.4888	0.4974	0.4923	0.4856	0.5576	0.566	0.5455	0.4831	0.4692	0.4626	0.503	0.5023	0.5031		28	0.5115	0.4955	0.4888	0.6136	0.6219	0.6109
												28.5	0.5172	0.5046	0.5016	0.5032	0.5038	0.4905	0.4646	0.4382	0.4441	0.5302	0.5389	0.5269		28.5	0.5172	0.5046	0.5016	0.5032	0.5038	0.4905	0.5705	0.5764	0.556	0.492	0.4689	0.4741	0.5074	0.5077	0.5093		28.5	0.5172	0.5046	0.5016	0.6249	0.6337	0.6321
												29	0.5225	0.5107	0.5059	0.5125	0.5118	0.4947	0.4705	0.4408	0.4519	0.5393	0.5486	0.5322		29	0.5225	0.5107	0.5059	0.5125	0.5118	0.4947	0.571	0.5791	0.5596	0.4972	0.4766	0.4721	0.51	0.5154	0.5113		29	0.5225	0.5107	0.5059	0.632	0.6366	0.6386
												29.5	0.5352	0.5182	0.5097	0.5162	0.5159	0.5019	0.4742	0.4483	0.4599	0.5449	0.552	0.5382		29.5	0.5352	0.5182	0.5097	0.5162	0.5159	0.5019	0.583	0.5852	0.5723	0.5029	0.4851	0.4791	0.5186	0.5185	0.5205		29.5	0.5352	0.5182	0.5097	0.641	0.6507	0.6469
												30	0.5412	0.5273	0.5221	0.5304	0.5256	0.5123	0.477	0.4523	0.4628	0.5502	0.5615	0.5403		30	0.5412	0.5273	0.5221	0.5304	0.5256	0.5123	0.587	0.5884	0.5698	0.5099	0.4904	0.4868	0.5237	0.5231	0.5256		30	0.5412	0.5273	0.5221	0.6554	0.6624	0.6571
												30.5	0.5478	0.5312	0.524	0.5328	0.5313	0.5165	0.4827	0.4614	0.4694	0.5597	0.5654	0.5536		30.5	0.5478	0.5312	0.524	0.5328	0.5313	0.5165	0.5926	0.593	0.5815	0.512	0.4991	0.4941	0.529	0.5306	0.5316		30.5	0.5478	0.5312	0.524	0.6618	0.6704	0.6679
												31	0.5563	0.5433	0.5362	0.545	0.5426	0.5268	0.4863	0.4623	0.4732	0.5697	0.574	0.565		31	0.5563	0.5433	0.5362	0.545	0.5426	0.5268	0.6042	0.6107	0.5871	0.5189	0.5041	0.5	0.5318	0.5324	0.5391		31	0.5563	0.5433	0.5362	0.6718	0.6835	0.6784
												31.5	0.5667	0.5486	0.5432	0.5477	0.5489	0.5399	0.5003	0.4725	0.4783	0.5793	0.5857	0.5681		31.5	0.5667	0.5486	0.5432	0.5477	0.5489	0.5399	0.6113	0.6124	0.5939	0.5233	0.5059	0.501	0.5399	0.5424	0.5425		31.5	0.5667	0.5486	0.5432	0.6836	0.6881	0.682
												32	0.5661	0.5552	0.5478	0.5557	0.5521	0.5424	0.5042	0.4763	0.4792	0.5869	0.5946	0.5789		32	0.5661	0.5552	0.5478	0.5557	0.5521	0.5424	0.6122	0.6201	0.6009	0.53	0.5089	0.5085	0.5471	0.5494	0.5454		32	0.5661	0.5552	0.5478	0.6953	0.6981	0.6954
												32.5	0.573	0.5626	0.5583	0.5644	0.5602	0.5526	0.5112	0.4776	0.4889	0.5955	0.6004	0.5787		32.5	0.573	0.5626	0.5583	0.5644	0.5602	0.5526	0.621	0.6236	0.6118	0.5326	0.5123	0.5125	0.5555	0.5538	0.5553		32.5	0.573	0.5626	0.5583	0.7027	0.7122	0.7089
												33	0.5815	0.5689	0.565	0.5688	0.5685	0.5585	0.5145	0.4874	0.4911	0.6041	0.6114	0.5875		33	0.5815	0.5689	0.565	0.5688	0.5685	0.5585	0.6238	0.6305	0.6104	0.5369	0.5246	0.5161	0.558	0.5545	0.5572		33	0.5815	0.5689	0.565	0.712	0.7118	0.7154
												33.5	0.5927	0.5747	0.5727	0.5789	0.5744	0.5618	0.5157	0.4892	0.5016	0.6115	0.6159	0.6009		33.5	0.5927	0.5747	0.5727	0.5789	0.5744	0.5618	0.6314	0.6362	0.6171	0.5432	0.5286	0.5193	0.5586	0.565	0.5634		33.5	0.5927	0.5747	0.5727	0.7168	0.7193	0.7229
												34	0.5971	0.5779	0.5819	0.5772	0.5779	0.5738	0.5225	0.4948	0.5047	0.6158	0.6207	0.603		34	0.5971	0.5779	0.5819	0.5772	0.5779	0.5738	0.6387	0.6418	0.6239	0.5494	0.5358	0.5303	0.5644	0.564	0.5678		34	0.5971	0.5779	0.5819	0.7271	0.7259	0.7257
												34.5	0.6005	0.593	0.5832	0.5896	0.5883	0.5734	0.5277	0.5112	0.5151	0.6193	0.6305	0.6117		34.5	0.6005	0.593	0.5832	0.5896	0.5883	0.5734	0.645	0.6436	0.6299	0.5526	0.541	0.5316	0.5702	0.5675	0.5731		34.5	0.6005	0.593	0.5832	0.7337	0.7391	0.7402
												35	0.6057	0.5972	0.5914	0.5933	0.5964	0.5849	0.5381	0.5244	0.5189	0.6317	0.6342	0.6139		35	0.6057	0.5972	0.5914	0.5933	0.5964	0.5849	0.6469	0.6492	0.6367	0.5571	0.5453	0.5402	0.5774	0.5761	0.576		35	0.6057	0.5972	0.5914	0.7393	0.7467	0.7506
												35.5	0.6141	0.6046	0.6039	0.6023	0.6038	0.5888	0.545	0.5312	0.5242	0.6373	0.6467	0.6254		35.5	0.6141	0.6046	0.6039	0.6023	0.6038	0.5888	0.6544	0.6595	0.6488	0.5601	0.5529	0.5416	0.573	0.5817	0.5862		35.5	0.6141	0.6046	0.6039	0.7491	0.7463	0.754
												36	0.6171	0.6116	0.6044	0.6084	0.6106	0.5959	0.5502	0.54	0.5304	0.6405	0.6444	0.6317		36	0.6171	0.6116	0.6044	0.6084	0.6106	0.5959	0.6561	0.6614	0.645	0.5663	0.5563	0.5461	0.5861	0.5848	0.5887		36	0.6171	0.6116	0.6044	0.7547	0.7603	0.7605
												36.5	0.6241	0.615	0.6129	0.6136	0.6154	0.5971	0.5596	0.5472	0.5377	0.648	0.6545	0.6423		36.5	0.6241	0.615	0.6129	0.6136	0.6154	0.5971	0.6597	0.6628	0.6525	0.5682	0.5608	0.5591	0.591	0.593	0.5934		36.5	0.6241	0.615	0.6129	0.756	0.7611	0.7673
												37	0.6349	0.6193	0.6147	0.6149	0.615	0.6077	0.57	0.5517	0.5415	0.655	0.6555	0.6478		37	0.6349	0.6193	0.6147	0.6149	0.615	0.6077	0.6656	0.6734	0.6563	0.5739	0.5636	0.5589	0.5901	0.5894	0.5964		37	0.6349	0.6193	0.6147	0.7619	0.7805	0.7739
												37.5	0.6387	0.6268	0.6262	0.624	0.6281	0.6148	0.5819	0.5582	0.5636	0.6553	0.6654	0.6558		37.5	0.6387	0.6268	0.6262	0.624	0.6281	0.6148	0.6731	0.6782	0.6643	0.5808	0.5704	0.5673	0.5972	0.5977	0.6043		37.5	0.6387	0.6268	0.6262	0.7641	0.7751	0.7747
												38	0.6368	0.6359	0.634	0.6256	0.6265	0.6203	0.5811	0.5655	0.5661	0.6662	0.6728	0.6612		38	0.6368	0.6359	0.634	0.6256	0.6265	0.6203	0.6761	0.6804	0.6676	0.5837	0.5739	0.5667	0.6003	0.6026	0.6058		38	0.6368	0.6359	0.634	0.7764	0.7778	0.7762
												38.5	0.6387	0.6332	0.6357	0.6287	0.632	0.6237	0.5868	0.5637	0.5779	0.6678	0.6765	0.6673		38.5	0.6387	0.6332	0.6357	0.6287	0.632	0.6237	0.6783	0.68	0.6713	0.5874	0.5771	0.5727	0.6063	0.6067	0.6081		38.5	0.6387	0.6332	0.6357	0.78	0.7862	0.7855
												39	0.6529	0.6495	0.6469	0.6408	0.644	0.6296	0.5919	0.5687	0.5792	0.683	0.6867	0.6717		39	0.6529	0.6495	0.6469	0.6408	0.644	0.6296	0.6811	0.6871	0.6813	0.5925	0.5841	0.5725	0.6104	0.6111	0.6156		39	0.6529	0.6495	0.6469	0.7777	0.7967	0.7913
												39.5	0.6582	0.6479	0.6417	0.6388	0.6479	0.6365	0.5894	0.5669	0.5805	0.6801	0.6931	0.6779		39.5	0.6582	0.6479	0.6417	0.6388	0.6479	0.6365	0.6836	0.6919	0.6809	0.5942	0.5879	0.5819	0.6048	0.6104	0.6195		39.5	0.6582	0.6479	0.6417	0.7828	0.7828	0.7945
												40	0.6543	0.6475	0.646	0.6435	0.6476	0.6366	0.588	0.5623	0.5838	0.6853	0.6992	0.6829		40	0.6543	0.6475	0.646	0.6435	0.6476	0.6366	0.6881	0.698	0.6817	0.6022	0.588	0.5826	0.6134	0.6127	0.6185		40	0.6543	0.6475	0.646	0.7788	0.7889	0.7934
												40.5	0.6615	0.6507	0.6496	0.651	0.6526	0.6437	0.5947	0.5713	0.5867	0.6944	0.7012	0.691		40.5	0.6615	0.6507	0.6496	0.651	0.6526	0.6437	0.6978	0.6954	0.6827	0.6047	0.5969	0.595	0.6126	0.6162	0.6227		40.5	0.6615	0.6507	0.6496	0.7831	0.7866	0.7891
												41	0.6684	0.6581	0.6534	0.6534	0.6611	0.65	0.5966	0.572	0.5866	0.696	0.7062	0.6917		41	0.6684	0.6581	0.6534	0.6534	0.6611	0.65	0.6939	0.7	0.6886	0.6057	0.6028	0.5988	0.6178	0.6191	0.6279		41	0.6684	0.6581	0.6534	0.7749	0.7816	0.7903
												41.5	0.67	0.6687	0.6602	0.6558	0.66	0.6524	0.5946	0.572	0.5877	0.6968	0.7048	0.6988		41.5	0.67	0.6687	0.6602	0.6558	0.66	0.6524	0.6916	0.6969	0.6923	0.6139	0.6065	0.6006	0.6177	0.629	0.6349		41.5	0.67	0.6687	0.6602	0.7725	0.7789	0.783
												42	0.6761	0.6704	0.666	0.6607	0.6674	0.6556	0.5949	0.5743	0.5877	0.7025	0.704	0.6975		42	0.6761	0.6704	0.666	0.6607	0.6674	0.6556	0.6842	0.6992	0.6951	0.6194	0.6124	0.6095	0.6253	0.632	0.6315		42	0.6761	0.6704	0.666	0.7668	0.7751	0.781
												42.5	0.677	0.6674	0.6725	0.6598	0.6643	0.6618	0.6023	0.5761	0.5929	0.6925	0.7126	0.7017		42.5	0.677	0.6674	0.6725	0.6598	0.6643	0.6618	0.6906	0.6948	0.6871	0.622	0.6095	0.6113	0.6257	0.626	0.6328		42.5	0.677	0.6674	0.6725	0.77	0.7774	0.7778
												43	0.6634	0.6644	0.6695	0.6631	0.6722	0.6628	0.5979	0.5734	0.5905	0.6957	0.702	0.6967		43	0.6634	0.6644	0.6695	0.6631	0.6722	0.6628	0.6859	0.6947	0.6876	0.621	0.6192	0.6147	0.6239	0.6233	0.6336		43	0.6634	0.6644	0.6695	0.7665	0.7744	0.779
												43.5	0.6679	0.6718	0.671	0.6677	0.6789	0.6653	0.6026	0.5782	0.5933	0.6938	0.705	0.6937		43.5	0.6679	0.6718	0.671	0.6677	0.6789	0.6653	0.6816	0.694	0.68	0.6228	0.6137	0.621	0.6129	0.6232	0.6268		43.5	0.6679	0.6718	0.671	0.7704	0.7694	0.7796
												44	0.6682	0.6626	0.6588	0.6716	0.6753	0.6632	0.6005	0.5838	0.596	0.6906	0.7063	0.6979		44	0.6682	0.6626	0.6588	0.6716	0.6753	0.6632	0.6818	0.6917	0.6887	0.6288	0.6243	0.62	0.6143	0.6207	0.6279		44	0.6682	0.6626	0.6588	0.7669	0.7656	0.775
												44.5	0.666	0.6637	0.6634	0.6723	0.6794	0.6739	0.6066	0.5771	0.5971	0.6895	0.6996	0.6916		44.5	0.666	0.6637	0.6634	0.6723	0.6794	0.6739	0.6792	0.6886	0.6843	0.6263	0.6255	0.6119	0.6128	0.6176	0.6202		44.5	0.666	0.6637	0.6634	0.763	0.7701	0.7723
												45	0.6689	0.6595	0.6566	0.6766	0.6819	0.6762	0.6062	0.5781	0.5898	0.6964	0.706	0.6942		45	0.6689	0.6595	0.6566	0.6766	0.6819	0.6762	0.6873	0.691	0.6843	0.6357	0.6282	0.6235	0.6163	0.6198	0.621		45	0.6689	0.6595	0.6566	0.7649	0.7651	0.7759
												45.5	0.6678	0.6542	0.6629	0.6724	0.6793	0.677	0.6104	0.5765	0.6018	0.6912	0.7	0.6907		45.5	0.6678	0.6542	0.6629	0.6724	0.6793	0.677	0.6735	0.6914	0.6828	0.6379	0.6366	0.6335	0.6115	0.6128	0.623		45.5	0.6678	0.6542	0.6629	0.7703	0.7699	0.7714
												46	0.6646	0.6586	0.6577	0.6701	0.6801	0.6777	0.6098	0.5832	0.6025	0.7007	0.7053	0.6954		46	0.6646	0.6586	0.6577	0.6701	0.6801	0.6777	0.6819	0.6917	0.6807	0.6345	0.6375	0.6308	0.6086	0.6169	0.6293		46	0.6646	0.6586	0.6577	0.7669	0.7662	0.7721
												46.5	0.6659	0.6596	0.6559	0.6716	0.6779	0.6789	0.6188	0.5885	0.6063	0.6933	0.7065	0.7		46.5	0.6659	0.6596	0.6559	0.6716	0.6779	0.6789	0.6802	0.6912	0.68	0.6443	0.6448	0.6415	0.6073	0.6171	0.6291		46.5	0.6659	0.6596	0.6559	0.7633	0.7659	0.7725
												47	0.6666	0.6565	0.6573	0.67	0.6753	0.6753	0.6119	0.5943	0.6063	0.7004	0.7093	0.6988		47	0.6666	0.6565	0.6573	0.67	0.6753	0.6753	0.6819	0.6898	0.6807	0.6422	0.6486	0.6411	0.6125	0.618	0.6255		47	0.6666	0.6565	0.6573	0.7684	0.7697	0.7721
												47.5	0.6578	0.6512	0.6511	0.6662	0.6719	0.6705	0.6151	0.5878	0.6073	0.699	0.7046	0.6961		47.5	0.6578	0.6512	0.6511	0.6662	0.6719	0.6705	0.6807	0.6934	0.6829	0.6464	0.6428	0.6404	0.6089	0.6138	0.6311		47.5	0.6578	0.6512	0.6511	0.763	0.7613	0.7757
												48	0.6583	0.6492	0.6477	0.6613	0.6695	0.662	0.6184	0.5924	0.6111	0.6946	0.7018	0.6969		48	0.6583	0.6492	0.6477	0.6613	0.6695	0.662	0.6772	0.6902	0.682	0.6506	0.6484	0.6472	0.6073	0.6127	0.6231		48	0.6583	0.6492	0.6477	0.7661	0.7681	0.7756
												48.5	0.6588	0.655	0.6579	0.6676	0.6672	0.6667	0.6191	0.5898	0.61	0.6953	0.7025	0.7005		48.5	0.6588	0.655	0.6579	0.6676	0.6672	0.6667	0.6791	0.6893	0.6812	0.6535	0.6526	0.6477	0.6118	0.6164	0.6242		48.5	0.6588	0.655	0.6579	0.7618	0.7639	0.7747
												49	0.6623	0.654	0.6529	0.6585	0.674	0.6681	0.6182	0.5991	0.6096	0.6927	0.7012	0.6997		49	0.6623	0.654	0.6529	0.6585	0.674	0.6681	0.6802	0.6892	0.6817	0.6497	0.6513	0.6471	0.6086	0.6154	0.6206		49	0.6623	0.654	0.6529	0.7623	0.7657	0.7719
												49.5	0.6569	0.6569	0.6539	0.6574	0.6668	0.6626	0.6207	0.5944	0.6152	0.6947	0.7035	0.6911		49.5	0.6569	0.6569	0.6539	0.6574	0.6668	0.6626	0.6801	0.6929	0.6777	0.6503	0.6526	0.6475	0.6125	0.6133	0.6239		49.5	0.6569	0.6569	0.6539	0.7615	0.7694	0.7726
												50	0.6529	0.6578	0.6504	0.6579	0.6648	0.6599	0.6218	0.5939	0.6135	0.6948	0.6995	0.6955		50	0.6529	0.6578	0.6504	0.6579	0.6648	0.6599	0.6711	0.6912	0.6859	0.6498	0.6474	0.6444	0.6028	0.6116	0.6234		50	0.6529	0.6578	0.6504	0.7535	0.763	0.7729
												50.5	0.6574	0.6566	0.6532	0.6594	0.666	0.66	0.6218	0.5937	0.618	0.6939	0.7043	0.6946		50.5	0.6574	0.6566	0.6532	0.6594	0.666	0.66	0.677	0.6901	0.6806	0.6461	0.6398	0.639	0.6035	0.6121	0.6263		50.5	0.6574	0.6566	0.6532	0.7545	0.7615	0.7695
												51	0.6589	0.651	0.6542	0.6566	0.6681	0.6621	0.6237	0.5999	0.6173	0.6982	0.7099	0.6985		51	0.6589	0.651	0.6542	0.6566	0.6681	0.6621	0.6754	0.6927	0.6773	0.6461	0.6439	0.6416	0.6088	0.6123	0.6282		51	0.6589	0.651	0.6542	0.7608	0.7642	0.7778
												51.5	0.6528	0.6434	0.6458	0.6564	0.6591	0.6561	0.6229	0.596	0.6152	0.7018	0.7082	0.6935		51.5	0.6528	0.6434	0.6458	0.6564	0.6591	0.6561	0.6818	0.6898	0.6801	0.6431	0.6433	0.6379	0.6078	0.6117	0.6306		51.5	0.6528	0.6434	0.6458	0.7581	0.7643	0.7739
												52	0.655	0.6475	0.645	0.6525	0.6638	0.6567	0.6239	0.5948	0.6175	0.7034	0.7087	0.6963		52	0.655	0.6475	0.645	0.6525	0.6638	0.6567	0.6724	0.6841	0.6728	0.6344	0.6386	0.6343	0.5972	0.6167	0.6218		52	0.655	0.6475	0.645	0.7633	0.7605	0.7721
												52.5	0.6541	0.6501	0.6485	0.6592	0.6627	0.654	0.627	0.5986	0.6137	0.6982	0.7096	0.7012		52.5	0.6541	0.6501	0.6485	0.6592	0.6627	0.654	0.676	0.6851	0.6798	0.6348	0.639	0.6409	0.6032	0.6129	0.6215		52.5	0.6541	0.6501	0.6485	0.7554	0.7638	0.7728
												53	0.6541	0.6515	0.6473	0.6529	0.6611	0.6586	0.6245	0.5992	0.6154	0.6994	0.7109	0.7053		53	0.6541	0.6515	0.6473	0.6529	0.6611	0.6586	0.6734	0.6833	0.6769	0.6351	0.6413	0.6352	0.6083	0.609	0.626		53	0.6541	0.6515	0.6473	0.7591	0.7619	0.7747
												53.5	0.6548	0.6474	0.6507	0.6502	0.6629	0.6545	0.6255	0.5952	0.6159	0.6985	0.7101	0.6985		53.5	0.6548	0.6474	0.6507	0.6502	0.6629	0.6545	0.6824	0.6897	0.6856	0.6374	0.6404	0.6367	0.6072	0.6175	0.6301		53.5	0.6548	0.6474	0.6507	0.7563	0.7602	0.7727
												54	0.6514	0.6489	0.6484	0.6553	0.6591	0.6479	0.6213	0.5969	0.6175	0.7009	0.7081	0.7002		54	0.6514	0.6489	0.6484	0.6553	0.6591	0.6479	0.6794	0.6912	0.681	0.6316	0.6335	0.6329	0.6061	0.614	0.6277		54	0.6514	0.6489	0.6484	0.7555	0.7602	0.7708
												54.5	0.6527	0.6426	0.6467	0.6576	0.6584	0.655	0.6251	0.5992	0.6142	0.7004	0.702	0.6993		54.5	0.6527	0.6426	0.6467	0.6576	0.6584	0.655	0.6786	0.6906	0.6848	0.6315	0.6416	0.6312	0.6089	0.6143	0.6262		54.5	0.6527	0.6426	0.6467	0.7515	0.7611	0.7724
												55	0.6536	0.6503	0.6466	0.6498	0.6602	0.6585	0.6254	0.5974	0.6191	0.7012	0.7063	0.7009		55	0.6536	0.6503	0.6466	0.6498	0.6602	0.6585	0.6777	0.6872	0.6873	0.6265	0.6346	0.6369	0.6056	0.603	0.6269		55	0.6536	0.6503	0.6466	0.7531	0.7614	0.7741
												55.5	0.6482	0.6459	0.6435	0.6501	0.6586	0.6605	0.6235	0.5955	0.6168	0.6988	0.7116	0.7035		55.5	0.6482	0.6459	0.6435	0.6501	0.6586	0.6605	0.6712	0.683	0.6815	0.6266	0.6338	0.6235	0.6013	0.6058	0.6227		55.5	0.6482	0.6459	0.6435	0.7581	0.7595	0.7763
												56	0.6453	0.6466	0.6481	0.6534	0.659	0.6507	0.6253	0.6009	0.6125	0.7028	0.7088	0.7026		56	0.6453	0.6466	0.6481	0.6534	0.659	0.6507	0.6773	0.6888	0.68	0.625	0.6252	0.6254	0.6018	0.6135	0.6332		56	0.6453	0.6466	0.6481	0.7552	0.7578	0.7759
												56.5	0.6508	0.6466	0.6433	0.6552	0.6623	0.6489	0.6211	0.592	0.6188	0.7031	0.7084	0.7013		56.5	0.6508	0.6466	0.6433	0.6552	0.6623	0.6489	0.6783	0.6925	0.6882	0.6225	0.6295	0.6249	0.6046	0.6114	0.6241		56.5	0.6508	0.6466	0.6433	0.7517	0.7604	0.7781
												57	0.6473	0.6483	0.6472	0.6491	0.659	0.6528	0.6223	0.5938	0.6144	0.696	0.7068	0.7003		57	0.6473	0.6483	0.6472	0.6491	0.659	0.6528	0.6846	0.6862	0.6779	0.6218	0.6303	0.6228	0.5991	0.6121	0.6327		57	0.6473	0.6483	0.6472	0.7522	0.7591	0.7749
												57.5	0.647	0.646	0.6372	0.6511	0.6631	0.6532	0.6159	0.5877	0.6105	0.7018	0.7116	0.6979		57.5	0.647	0.646	0.6372	0.6511	0.6631	0.6532	0.6766	0.6898	0.681	0.6207	0.6302	0.6234	0.5981	0.6084	0.6266		57.5	0.647	0.646	0.6372	0.7524	0.7512	0.7752
												58	0.6454	0.6392	0.643	0.6514	0.6589	0.652	0.6161	0.5944	0.6116	0.7014	0.7089	0.7048		58	0.6454	0.6392	0.643	0.6514	0.6589	0.652	0.6778	0.6892	0.6844	0.6228	0.6276	0.6272	0.5978	0.6097	0.6251		58	0.6454	0.6392	0.643	0.7531	0.7511	0.775
												58.5	0.6508	0.6449	0.6384	0.6467	0.6489	0.6479	0.6133	0.5923	0.6083	0.6963	0.7078	0.6972		58.5	0.6508	0.6449	0.6384	0.6467	0.6489	0.6479	0.6747	0.692	0.6865	0.6199	0.6266	0.6248	0.5965	0.6092	0.6261		58.5	0.6508	0.6449	0.6384	0.7529	0.7537	0.7754
												59	0.644	0.6433	0.6397	0.6502	0.655	0.6511	0.6104	0.5913	0.6118	0.6992	0.7122	0.7025		59	0.644	0.6433	0.6397	0.6502	0.655	0.6511	0.6731	0.6918	0.6807	0.615	0.6253	0.6185	0.599	0.6107	0.6293		59	0.644	0.6433	0.6397	0.755	0.7567	0.7741
												59.5	0.6474	0.6388	0.6383	0.6437	0.6549	0.6472	0.6093	0.5848	0.6099	0.6903	0.7037	0.6968		59.5	0.6474	0.6388	0.6383	0.6437	0.6549	0.6472	0.674	0.6846	0.6854	0.6114	0.6291	0.6131	0.6009	0.6085	0.6304		59.5	0.6474	0.6388	0.6383	0.7515	0.7536	0.7793
												60	0.6421	0.635	0.6357	0.6444	0.6546	0.6467	0.6119	0.5845	0.6026	0.6948	0.7081	0.6975		60	0.6421	0.635	0.6357	0.6444	0.6546	0.6467	0.6713	0.6854	0.6753	0.6126	0.621	0.6174	0.5972	0.6052	0.6178		60	0.6421	0.635	0.6357	0.7482	0.7514	0.7725
												60.5	0.6406	0.6389	0.6347	0.6424	0.6524	0.6428	0.6038	0.5865	0.6005	0.6964	0.7077	0.7032		60.5	0.6406	0.6389	0.6347	0.6424	0.6524	0.6428	0.6692	0.6874	0.6784	0.6138	0.6257	0.6137	0.5906	0.6089	0.6234		60.5	0.6406	0.6389	0.6347	0.753	0.7517	0.7679
												61	0.6409	0.6395	0.6324	0.6447	0.6505	0.6488	0.6002	0.5753	0.6027	0.6951	0.7038	0.6984		61	0.6409	0.6395	0.6324	0.6447	0.6505	0.6488	0.6724	0.6853	0.6762	0.6112	0.6231	0.609	0.6003	0.606	0.6221		61	0.6409	0.6395	0.6324	0.7464	0.7491	0.7719
												61.5	0.6419	0.6351	0.6304	0.6442	0.6563	0.6437	0.6006	0.5843	0.5965	0.6942	0.6989	0.6964		61.5	0.6419	0.6351	0.6304	0.6442	0.6563	0.6437	0.6707	0.6864	0.6789	0.6088	0.6262	0.6204	0.5909	0.6037	0.6219		61.5	0.6419	0.6351	0.6304	0.7451	0.7481	0.7713
												62	0.6359	0.6299	0.6292	0.6418	0.6517	0.6442	0.5995	0.5809	0.5954	0.6951	0.7013	0.6946		62	0.6359	0.6299	0.6292	0.6418	0.6517	0.6442	0.6751	0.6833	0.6735	0.6084	0.6176	0.6078	0.5924	0.6007	0.6254		62	0.6359	0.6299	0.6292	0.7459	0.7469	0.7689
												62.5	0.6323	0.6333	0.6357	0.6378	0.6455	0.6421	0.5949	0.5732	0.594	0.6937	0.7034	0.6953		62.5	0.6323	0.6333	0.6357	0.6378	0.6455	0.6421	0.6663	0.6796	0.6744	0.6123	0.6169	0.614	0.5962	0.6003	0.6181		62.5	0.6323	0.6333	0.6357	0.7461	0.7467	0.7624
												63	0.6388	0.6374	0.6279	0.641	0.6452	0.6417	0.5922	0.5689	0.5869	0.6915	0.6885	0.6885		63	0.6388	0.6374	0.6279	0.641	0.6452	0.6417	0.6648	0.6791	0.6768	0.6001	0.6182	0.6071	0.5906	0.5982	0.6137		63	0.6388	0.6374	0.6279	0.7478	0.7475	0.7671
												63.5	0.6402	0.6357	0.6291	0.6393	0.65	0.6429	0.591	0.5635	0.5864	0.6938	0.6994	0.696		63.5	0.6402	0.6357	0.6291	0.6393	0.65	0.6429	0.6678	0.6802	0.6805	0.6056	0.6175	0.6068	0.5933	0.6076	0.6178		63.5	0.6402	0.6357	0.6291	0.7428	0.7457	0.7654
												64	0.6386	0.6386	0.6278	0.6413	0.6526	0.6415	0.585	0.5629	0.5829	0.6955	0.6985	0.6969		64	0.6386	0.6386	0.6278	0.6413	0.6526	0.6415	0.6671	0.6781	0.6745	0.6039	0.6141	0.6005	0.595	0.6025	0.622		64	0.6386	0.6386	0.6278	0.7484	0.7443	0.7681
												64.5	0.6368	0.6283	0.6293	0.634	0.6489	0.6416	0.5841	0.5642	0.5822	0.6894	0.6968	0.6921		64.5	0.6368	0.6283	0.6293	0.634	0.6489	0.6416	0.6627	0.6736	0.675	0.6023	0.6108	0.604	0.5886	0.595	0.6121		64.5	0.6368	0.6283	0.6293	0.7431	0.7419	0.7657
												65	0.6334	0.6328	0.6238	0.6367	0.6474	0.6455	0.5854	0.56	0.5783	0.6944	0.6984	0.6874		65	0.6334	0.6328	0.6238	0.6367	0.6474	0.6455	0.6681	0.6764	0.6723	0.598	0.6137	0.6089	0.5924	0.598	0.6182		65	0.6334	0.6328	0.6238	0.7469	0.7408	0.7634
												65.5	0.6304	0.6249	0.6281	0.6359	0.6461	0.641	0.576	0.5555	0.577	0.6925	0.6976	0.6943		65.5	0.6304	0.6249	0.6281	0.6359	0.6461	0.641	0.6625	0.675	0.6759	0.5985	0.6095	0.6011	0.5858	0.6001	0.6128		65.5	0.6304	0.6249	0.6281	0.7499	0.7435	0.7625
												66	0.6303	0.6298	0.6289	0.6348	0.6414	0.6326	0.5747	0.5536	0.573	0.6901	0.6952	0.684		66	0.6303	0.6298	0.6289	0.6348	0.6414	0.6326	0.6555	0.6774	0.6752	0.5955	0.6075	0.5963	0.5835	0.5885	0.6047		66	0.6303	0.6298	0.6289	0.7388	0.7374	0.7642
												66.5	0.6325	0.6302	0.6199	0.6325	0.6466	0.6366	0.5733	0.549	0.5715	0.6912	0.6969	0.6842		66.5	0.6325	0.6302	0.6199	0.6325	0.6466	0.6366	0.6616	0.6768	0.6711	0.5969	0.6047	0.6025	0.5884	0.5984	0.608		66.5	0.6325	0.6302	0.6199	0.7415	0.7422	0.7681
												67	0.6341	0.6293	0.6188	0.6341	0.6332	0.6342	0.5691	0.5486	0.5669	0.6875	0.6993	0.6874		67	0.6341	0.6293	0.6188	0.6341	0.6332	0.6342	0.6582	0.6705	0.675	0.5984	0.6054	0.5943	0.5876	0.5957	0.6096		67	0.6341	0.6293	0.6188	0.7381	0.7389	0.766
												67.5	0.6263	0.6237	0.6218	0.6247	0.6403	0.6273	0.5667	0.5446	0.5665	0.6855	0.6935	0.6807		67.5	0.6263	0.6237	0.6218	0.6247	0.6403	0.6273	0.6598	0.672	0.6654	0.5931	0.6034	0.5982	0.5842	0.5956	0.6021		67.5	0.6263	0.6237	0.6218	0.7408	0.7371	0.7636
												68	0.6294	0.6274	0.6193	0.6241	0.6328	0.6296	0.563	0.5436	0.5673	0.6881	0.6905	0.6815		68	0.6294	0.6274	0.6193	0.6241	0.6328	0.6296	0.6563	0.6705	0.6674	0.5962	0.6051	0.5962	0.5848	0.5956	0.6059		68	0.6294	0.6274	0.6193	0.7376	0.7364	0.7593
												68.5	0.6095	0.619	0.6144	0.6241	0.6356	0.6301	0.5602	0.5418	0.5613	0.6949	0.6991	0.6896		68.5	0.6095	0.619	0.6144	0.6241	0.6356	0.6301	0.6519	0.6698	0.6658	0.5896	0.6053	0.5942	0.5828	0.5993	0.6058		68.5	0.6095	0.619	0.6144	0.7314	0.7319	0.7546
												69	0.6296	0.6289	0.6181	0.6272	0.6408	0.6244	0.556	0.5389	0.5602	0.688	0.6914	0.6806		69	0.6296	0.6289	0.6181	0.6272	0.6408	0.6244	0.6574	0.6672	0.6643	0.589	0.6016	0.5946	0.5842	0.5944	0.602		69	0.6296	0.6289	0.6181	0.732	0.7299	0.7623
												69.5	0.6293	0.6229	0.6199	0.6241	0.6346	0.6199	0.5548	0.5374	0.5543	0.6874	0.6875	0.6782		69.5	0.6293	0.6229	0.6199	0.6241	0.6346	0.6199	0.6532	0.6711	0.6636	0.5881	0.599	0.5931	0.5816	0.5891	0.6014		69.5	0.6293	0.6229	0.6199	0.7278	0.734	0.7537
												70	0.6198	0.6243	0.6185	0.6225	0.6307	0.6212	0.5543	0.5351	0.5554	0.6871	0.6902	0.6764		70	0.6198	0.6243	0.6185	0.6225	0.6307	0.6212	0.633	0.6677	0.6596	0.5889	0.5974	0.5883	0.5793	0.5878	0.5957		70	0.6198	0.6243	0.6185	0.7229	0.731	0.7535
												70.5	0.6323	0.6268	0.6173	0.6179	0.6285	0.6179	0.5519	0.532	0.555	0.6847	0.6904	0.6785		70.5	0.6323	0.6268	0.6173	0.6179	0.6285	0.6179	0.6413	0.661	0.6592	0.5837	0.5962	0.5865	0.5788	0.5915	0.597		70.5	0.6323	0.6268	0.6173	0.7197	0.7255	0.75
												71	0.6224	0.6209	0.613	0.6154	0.6235	0.62	0.5482	0.5264	0.5508	0.6795	0.6837	0.6752		71	0.6224	0.6209	0.613	0.6154	0.6235	0.62	0.6444	0.6645	0.658	0.5845	0.5955	0.59	0.5627	0.5952	0.6001		71	0.6224	0.6209	0.613	0.7204	0.7223	0.7457
												71.5	0.6222	0.623	0.6126	0.6183	0.6322	0.6188	0.5437	0.5271	0.5495	0.6854	0.6886	0.6795		71.5	0.6222	0.623	0.6126	0.6183	0.6322	0.6188	0.6413	0.66	0.6585	0.585	0.593	0.5857	0.5568	0.5926	0.6067		71.5	0.6222	0.623	0.6126	0.7172	0.721	0.7462
	Lys-Ade ODi = 1:10
	Time/h	Control			FLO1co			FLO5co				Time/h	Control			AGA1&2co			SAG1co			SAG1-AGA1&2co				Time/h	Control			AGA1&2co			AGA1&2-Acco			AGA1&2-Anco			AGA1&2-Spyco				Time/h	Control			FLO5Nco
	replicate	repl.1	repl.2	repl.3	repl.1	repl.2	repl.3	repl.1	repl.2	repl.3		replicate	repl.1	repl.2	repl.3	repl.1	repl.2	repl.3	repl.1	repl.2	repl.3	repl.1	repl.2	repl.3		replicate	repl.1	repl.2	repl.3	repl.1	repl.2	repl.3	repl.1	repl.2	repl.3	repl.1	repl.2	repl.3	repl.1	repl.2	repl.3		replicate	repl.1	repl.2	repl.3	repl.1	repl.2	repl.3
	0	0.1685	0.1677	0.1629	0.1903	0.1828	0.1941	0.2225	0.2326	0.2345		0	0.1685	0.1677	0.1629	0.1818	0.1768	0.1725	0.1573	0.1632	0.181	0.1706	0.1701	0.1691		0	0.1685	0.1677	0.1629	0.1818	0.1768	0.1725	0.1661	0.17	0.1649	0.1684	0.1717	0.1702	0.1735	0.166	0.1671		0	0.1685	0.1677	0.1629	0.2093	0.2258	0.2089
	24	0.3995	0.3937	0.3951	0.268	0.2601	0.2387	0.3705	0.3657	0.3624		0.5	0.1507	0.1481	0.1533	0.1585	0.156	0.1573	0.1466	0.1513	0.1657	0.1554	0.1561	0.1503		0.5	0.1507	0.1481	0.1533	0.1585	0.156	0.1573	0.1537	0.1518	0.1512	0.1709	0.147	0.17	0.1673	0.1602	0.1632		0.5	0.1507	0.1481	0.1533	0.1974	0.2106	0.2139
	48	0.7492	0.7604	0.7587	0.4088	0.416	0.4166	0.9247	0.9013	1.0308		1	0.1583	0.162	0.1684	0.1634	0.1634	0.1644	0.1594	0.1551	0.17	0.1619	0.1603	0.1588		1	0.1583	0.162	0.1684	0.1634	0.1634	0.1644	0.1563	0.1565	0.1549	0.1736	0.1479	0.1744	0.1731	0.1652	0.1671		1	0.1583	0.162	0.1684	0.1814	0.1858	0.1859
	72	0.6558	0.6732	0.6725	0.8494	0.8799	0.996	1.23	1.2239	1.1835		1.5	0.171	0.1792	0.1825	0.1661	0.167	0.1685	0.1599	0.1587	0.1673	0.1651	0.1615	0.1553		1.5	0.171	0.1792	0.1825	0.1661	0.167	0.1685	0.157	0.1585	0.1587	0.1767	0.1521	0.1775	0.1722	0.1676	0.1706		1.5	0.171	0.1792	0.1825	0.1758	0.1816	0.1834
												2	0.1733	0.1728	0.1668	0.1675	0.1668	0.166	0.1589	0.1612	0.168	0.1571	0.1559	0.1526		2	0.1733	0.1728	0.1668	0.1675	0.1668	0.166	0.1598	0.163	0.1606	0.1798	0.1492	0.18	0.1737	0.1695	0.1728		2	0.1733	0.1728	0.1668	0.181	0.1872	0.1914
												2.5	0.1661	0.1658	0.1648	0.1676	0.1642	0.1667	0.159	0.1606	0.1704	0.1581	0.1549	0.1541		2.5	0.1661	0.1658	0.1648	0.1676	0.1642	0.1667	0.1627	0.1654	0.1659	0.1803	0.1501	0.182	0.1762	0.1723	0.1756		2.5	0.1661	0.1658	0.1648	0.1868	0.1905	0.1923
												3	0.1705	0.1674	0.1685	0.1688	0.1669	0.1672	0.163	0.1625	0.172	0.1565	0.1545	0.1544		3	0.1705	0.1674	0.1685	0.1688	0.1669	0.1672	0.165	0.1672	0.1671	0.1828	0.1529	0.1847	0.1807	0.176	0.1781		3	0.1705	0.1674	0.1685	0.1856	0.1956	0.1954
												3.5	0.1728	0.1708	0.1736	0.1694	0.1694	0.17	0.1634	0.1652	0.1729	0.159	0.1551	0.1548		3.5	0.1728	0.1708	0.1736	0.1694	0.1694	0.17	0.1676	0.1694	0.1677	0.1852	0.1539	0.1862	0.1821	0.1772	0.1795		3.5	0.1728	0.1708	0.1736	0.1872	0.1968	0.1968
												4	0.175	0.1749	0.1799	0.171	0.1698	0.1715	0.1655	0.1651	0.1741	0.1587	0.1554	0.1519		4	0.175	0.1749	0.1799	0.171	0.1698	0.1715	0.169	0.1716	0.1699	0.1875	0.1535	0.1887	0.1832	0.1787	0.1815		4	0.175	0.1749	0.1799	0.1912	0.206	0.2033
												4.5	0.1787	0.1826	0.184	0.173	0.1697	0.1704	0.1657	0.1673	0.1748	0.1583	0.1533	0.1495		4.5	0.1787	0.1826	0.184	0.173	0.1697	0.1704	0.1695	0.1732	0.1716	0.1885	0.1531	0.1893	0.1851	0.1817	0.1837		4.5	0.1787	0.1826	0.184	0.1893	0.2008	0.2
												5	0.1811	0.1814	0.1818	0.173	0.1724	0.1732	0.1752	0.1712	0.1793	0.1571	0.1548	0.1511		5	0.1811	0.1814	0.1818	0.173	0.1724	0.1732	0.1719	0.175	0.1737	0.1908	0.154	0.1907	0.1878	0.1827	0.1863		5	0.1811	0.1814	0.1818	0.1912	0.1995	0.1967
												5.5	0.1835	0.1837	0.1823	0.1755	0.1744	0.1742	0.1749	0.1735	0.1789	0.1598	0.1554	0.1536		5.5	0.1835	0.1837	0.1823	0.1755	0.1744	0.1742	0.1745	0.1766	0.1765	0.1925	0.1556	0.1929	0.1888	0.1846	0.1866		5.5	0.1835	0.1837	0.1823	0.1929	0.1998	0.1956
												6	0.1875	0.1831	0.1858	0.1774	0.1755	0.1735	0.1768	0.1773	0.1842	0.1601	0.1551	0.1527		6	0.1875	0.1831	0.1858	0.1774	0.1755	0.1735	0.1755	0.1798	0.1776	0.1946	0.1558	0.1944	0.1914	0.1873	0.1895		6	0.1875	0.1831	0.1858	0.19	0.1976	0.1927
												6.5	0.1874	0.1879	0.1904	0.178	0.1772	0.175	0.1764	0.1786	0.184	0.1599	0.1579	0.154		6.5	0.1874	0.1879	0.1904	0.178	0.1772	0.175	0.1777	0.1825	0.1796	0.1953	0.1554	0.1957	0.1928	0.1902	0.1912		6.5	0.1874	0.1879	0.1904	0.1923	0.1964	0.1932
												7	0.1909	0.191	0.192	0.1806	0.178	0.1788	0.1762	0.1783	0.1853	0.1629	0.1595	0.1547		7	0.1909	0.191	0.192	0.1806	0.178	0.1788	0.1799	0.1842	0.1818	0.1966	0.1496	0.1971	0.1958	0.1916	0.1945		7	0.1909	0.191	0.192	0.1922	0.1964	0.1959
												7.5	0.1962	0.195	0.1943	0.1827	0.1793	0.1799	0.1783	0.1807	0.1873	0.163	0.1588	0.1562		7.5	0.1962	0.195	0.1943	0.1827	0.1793	0.1799	0.1822	0.1854	0.1843	0.1983	0.1503	0.1985	0.1985	0.1945	0.197		7.5	0.1962	0.195	0.1943	0.1894	0.1976	0.1969
												8	0.1958	0.1918	0.1941	0.1829	0.1805	0.1801	0.178	0.1793	0.187	0.1625	0.1584	0.1577		8	0.1958	0.1918	0.1941	0.1829	0.1805	0.1801	0.1828	0.1878	0.1852	0.1997	0.1533	0.2003	0.2013	0.1966	0.1977		8	0.1958	0.1918	0.1941	0.1927	0.1967	0.1974
												8.5	0.1926	0.1927	0.1941	0.1853	0.1836	0.1832	0.1792	0.179	0.1844	0.1632	0.1577	0.1576		8.5	0.1926	0.1927	0.1941	0.1853	0.1836	0.1832	0.185	0.1898	0.1866	0.2019	0.1494	0.2025	0.2029	0.1993	0.2012		8.5	0.1926	0.1927	0.1941	0.1933	0.1972	0.1971
												9	0.1952	0.1945	0.1956	0.1867	0.185	0.1844	0.1803	0.1818	0.1871	0.1662	0.1599	0.1574		9	0.1952	0.1945	0.1956	0.1867	0.185	0.1844	0.1855	0.1911	0.1876	0.204	0.1447	0.2036	0.2064	0.2004	0.2052		9	0.1952	0.1945	0.1956	0.1923	0.1974	0.1949
												9.5	0.1946	0.1923	0.1966	0.1903	0.1856	0.1849	0.181	0.1816	0.1886	0.1665	0.1606	0.159		9.5	0.1946	0.1923	0.1966	0.1903	0.1856	0.1849	0.187	0.1925	0.1905	0.2052	0.1481	0.2054	0.2058	0.2037	0.2063		9.5	0.1946	0.1923	0.1966	0.1926	0.1961	0.196
												10	0.1959	0.1928	0.1945	0.1919	0.1877	0.1872	0.1835	0.1822	0.1897	0.167	0.1619	0.1585		10	0.1959	0.1928	0.1945	0.1919	0.1877	0.1872	0.1893	0.1948	0.194	0.2064	0.1486	0.2075	0.2101	0.2059	0.2091		10	0.1959	0.1928	0.1945	0.192	0.1961	0.1957
												10.5	0.1982	0.1955	0.1949	0.1926	0.1871	0.1864	0.1844	0.183	0.1901	0.1666	0.1624	0.1599		10.5	0.1982	0.1955	0.1949	0.1926	0.1871	0.1864	0.1914	0.1987	0.1938	0.2079	0.1493	0.2091	0.2115	0.2083	0.2111		10.5	0.1982	0.1955	0.1949	0.1946	0.1946	0.1942
												11	0.1986	0.1939	0.1983	0.1933	0.1904	0.1897	0.1854	0.1843	0.192	0.1682	0.1646	0.1619		11	0.1986	0.1939	0.1983	0.1933	0.1904	0.1897	0.1931	0.2008	0.1974	0.2098	0.1512	0.2101	0.2112	0.212	0.2131		11	0.1986	0.1939	0.1983	0.1928	0.1949	0.1948
												11.5	0.2003	0.1967	0.1973	0.1957	0.1933	0.1931	0.1851	0.1856	0.193	0.1685	0.1646	0.161		11.5	0.2003	0.1967	0.1973	0.1957	0.1933	0.1931	0.1956	0.2013	0.1982	0.2116	0.1484	0.2121	0.2155	0.2144	0.2162		11.5	0.2003	0.1967	0.1973	0.1919	0.2048	0.1951
												12	0.2013	0.1988	0.1991	0.1978	0.1936	0.1932	0.1873	0.1865	0.193	0.167	0.1648	0.1633		12	0.2013	0.1988	0.1991	0.1978	0.1936	0.1932	0.1961	0.2043	0.2003	0.2131	0.1487	0.2132	0.2174	0.2159	0.2184		12	0.2013	0.1988	0.1991	0.1966	0.205	0.1975
												12.5	0.2084	0.201	0.2005	0.1995	0.1952	0.1936	0.1867	0.187	0.1957	0.1692	0.164	0.1638		12.5	0.2084	0.201	0.2005	0.1995	0.1952	0.1936	0.198	0.2017	0.2037	0.215	0.1512	0.2147	0.2195	0.2178	0.2185		12.5	0.2084	0.201	0.2005	0.2015	0.2007	0.1939
												13	0.2065	0.2034	0.2028	0.2024	0.1986	0.1956	0.1872	0.1888	0.1946	0.1712	0.1665	0.1645		13	0.2065	0.2034	0.2028	0.2024	0.1986	0.1956	0.2011	0.2048	0.204	0.2167	0.1504	0.2157	0.2213	0.2205	0.2218		13	0.2065	0.2034	0.2028	0.2107	0.2011	0.1966
												13.5	0.2118	0.2055	0.2054	0.2013	0.2004	0.1991	0.1881	0.189	0.1968	0.1713	0.1652	0.1653		13.5	0.2118	0.2055	0.2054	0.2013	0.2004	0.1991	0.2033	0.2065	0.2056	0.2185	0.1525	0.218	0.2214	0.2219	0.2237		13.5	0.2118	0.2055	0.2054	0.2298	0.2096	0.1976
												14	0.2133	0.2108	0.2091	0.2043	0.1996	0.1981	0.1905	0.1899	0.1968	0.1723	0.1668	0.1671		14	0.2133	0.2108	0.2091	0.2043	0.1996	0.1981	0.2061	0.2086	0.2095	0.2209	0.1539	0.2199	0.2248	0.2244	0.2261		14	0.2133	0.2108	0.2091	0.2167	0.2086	0.2007
												14.5	0.2149	0.2123	0.2126	0.2065	0.2014	0.1993	0.1913	0.191	0.1983	0.1723	0.1672	0.1678		14.5	0.2149	0.2123	0.2126	0.2065	0.2014	0.1993	0.2047	0.2105	0.2105	0.2219	0.1536	0.2213	0.2259	0.226	0.2282		14.5	0.2149	0.2123	0.2126	0.2255	0.21	0.2016
												15	0.224	0.2155	0.2158	0.2072	0.2023	0.1991	0.1945	0.1908	0.1979	0.1737	0.1675	0.1694		15	0.224	0.2155	0.2158	0.2072	0.2023	0.1991	0.2056	0.2094	0.2112	0.2237	0.1551	0.2233	0.2295	0.229	0.2293		15	0.224	0.2155	0.2158	0.2237	0.2427	0.2056
												15.5	0.2243	0.2226	0.2188	0.2097	0.2049	0.2012	0.1938	0.1927	0.2002	0.1742	0.1689	0.1691		15.5	0.2243	0.2226	0.2188	0.2097	0.2049	0.2012	0.2084	0.2123	0.2128	0.2266	0.1536	0.2244	0.2295	0.2306	0.2316		15.5	0.2243	0.2226	0.2188	0.2156	0.2142	0.2099
												16	0.2321	0.2277	0.2265	0.2074	0.2028	0.2036	0.1954	0.1917	0.2006	0.1746	0.1709	0.1703		16	0.2321	0.2277	0.2265	0.2074	0.2028	0.2036	0.2104	0.2161	0.2154	0.2272	0.1559	0.2252	0.2297	0.2356	0.2347		16	0.2321	0.2277	0.2265	0.2546	0.2607	0.2105
												16.5	0.2354	0.2336	0.2328	0.211	0.2067	0.2053	0.1967	0.193	0.1992	0.1759	0.172	0.172		16.5	0.2354	0.2336	0.2328	0.211	0.2067	0.2053	0.2112	0.2178	0.2154	0.2289	0.1511	0.2275	0.2314	0.2353	0.2372		16.5	0.2354	0.2336	0.2328	0.2443	0.2232	0.2181
												17	0.2459	0.2409	0.2393	0.2118	0.2059	0.2059	0.1955	0.1937	0.1987	0.1764	0.1715	0.1691		17	0.2459	0.2409	0.2393	0.2118	0.2059	0.2059	0.2103	0.2181	0.2163	0.2307	0.1516	0.2283	0.2335	0.2369	0.2392		17	0.2459	0.2409	0.2393	0.2435	0.2391	0.2241
												17.5	0.2512	0.2467	0.2438	0.214	0.21	0.2077	0.197	0.1955	0.1999	0.1776	0.1703	0.1711		17.5	0.2512	0.2467	0.2438	0.214	0.21	0.2077	0.2146	0.2201	0.2208	0.2318	0.1526	0.2301	0.2362	0.2404	0.2426		17.5	0.2512	0.2467	0.2438	0.2456	0.2377	0.2343
												18	0.2606	0.2579	0.2502	0.2141	0.2136	0.2103	0.1955	0.1936	0.2007	0.1776	0.1745	0.1724		18	0.2606	0.2579	0.2502	0.2141	0.2136	0.2103	0.2163	0.2239	0.2226	0.2328	0.1526	0.2304	0.2383	0.2421	0.2425		18	0.2606	0.2579	0.2502	0.2502	0.2467	0.2391
												18.5	0.2715	0.2673	0.2671	0.2177	0.2127	0.2111	0.1983	0.1923	0.2017	0.1797	0.1751	0.1745		18.5	0.2715	0.2673	0.2671	0.2177	0.2127	0.2111	0.2181	0.2283	0.2245	0.235	0.153	0.2323	0.242	0.2469	0.2472		18.5	0.2715	0.2673	0.2671	0.2601	0.2518	0.2495
												19	0.2821	0.2737	0.2763	0.2201	0.2141	0.2147	0.1963	0.196	0.2031	0.1819	0.1765	0.1754		19	0.2821	0.2737	0.2763	0.2201	0.2141	0.2147	0.2209	0.2265	0.2286	0.2371	0.1543	0.2337	0.2435	0.2468	0.2488		19	0.2821	0.2737	0.2763	0.2706	0.2657	0.2589
												19.5	0.2922	0.2866	0.2884	0.2215	0.2184	0.2148	0.1986	0.1965	0.2016	0.1836	0.1782	0.1778		19.5	0.2922	0.2866	0.2884	0.2215	0.2184	0.2148	0.2267	0.2335	0.2308	0.2389	0.1554	0.2362	0.2464	0.2507	0.2521		19.5	0.2922	0.2866	0.2884	0.282	0.2841	0.2802
												20	0.3054	0.3005	0.2984	0.2222	0.2199	0.2168	0.1998	0.1968	0.2017	0.1841	0.1799	0.1794		20	0.3054	0.3005	0.2984	0.2222	0.2199	0.2168	0.2285	0.2371	0.2341	0.2399	0.1557	0.2365	0.2511	0.2549	0.2551		20	0.3054	0.3005	0.2984	0.2951	0.2915	0.2927
												20.5	0.3199	0.3122	0.315	0.2257	0.2225	0.2181	0.1994	0.1936	0.2022	0.1878	0.1814	0.183		20.5	0.3199	0.3122	0.315	0.2257	0.2225	0.2181	0.2323	0.2411	0.2378	0.2421	0.1528	0.2391	0.2525	0.259	0.2563		20.5	0.3199	0.3122	0.315	0.3074	0.306	0.3035
												21	0.3335	0.3268	0.3222	0.2302	0.2263	0.2214	0.2005	0.1944	0.2021	0.1893	0.1858	0.1853		21	0.3335	0.3268	0.3222	0.2302	0.2263	0.2214	0.2349	0.246	0.2409	0.2436	0.1512	0.2397	0.2574	0.2601	0.2622		21	0.3335	0.3268	0.3222	0.3233	0.3193	0.3186
												21.5	0.3461	0.3419	0.3412	0.2364	0.23	0.2254	0.2013	0.1959	0.2023	0.1914	0.1883	0.1893		21.5	0.3461	0.3419	0.3412	0.2364	0.23	0.2254	0.237	0.25	0.2446	0.245	0.1482	0.2426	0.2618	0.2641	0.2653		21.5	0.3461	0.3419	0.3412	0.3369	0.3362	0.3305
												22	0.3612	0.3572	0.3532	0.2375	0.233	0.2302	0.2063	0.1951	0.2054	0.1967	0.191	0.1931		22	0.3612	0.3572	0.3532	0.2375	0.233	0.2302	0.2437	0.258	0.2517	0.2464	0.1503	0.2429	0.2667	0.2723	0.2701		22	0.3612	0.3572	0.3532	0.3555	0.353	0.3515
												22.5	0.3734	0.3665	0.3674	0.2415	0.2364	0.2314	0.2005	0.1975	0.2022	0.2014	0.1961	0.196		22.5	0.3734	0.3665	0.3674	0.2415	0.2364	0.2314	0.2477	0.2665	0.2564	0.2485	0.1517	0.2458	0.2697	0.2752	0.272		22.5	0.3734	0.3665	0.3674	0.3685	0.3659	0.3651
												23	0.3892	0.3845	0.3791	0.246	0.2417	0.2351	0.2008	0.1968	0.2038	0.2096	0.2035	0.2033		23	0.3892	0.3845	0.3791	0.246	0.2417	0.2351	0.2545	0.2759	0.265	0.2503	0.1528	0.2459	0.2757	0.2799	0.277		23	0.3892	0.3845	0.3791	0.3887	0.3858	0.3852
												23.5	0.3995	0.3937	0.3951	0.2508	0.2483	0.2441	0.1999	0.1969	0.2028	0.2147	0.2075	0.2089		23.5	0.3995	0.3937	0.3951	0.2508	0.2483	0.2441	0.2614	0.2831	0.2714	0.2538	0.1545	0.249	0.2806	0.2842	0.2827		23.5	0.3995	0.3937	0.3951	0.4013	0.3982	0.3923
												24	0.4184	0.4081	0.4154	0.2559	0.251	0.247	0.2021	0.1961	0.2033	0.2243	0.2122	0.214		24	0.4184	0.4081	0.4154	0.2559	0.251	0.247	0.2691	0.2951	0.2831	0.2567	0.1581	0.251	0.2878	0.2928	0.2887		24	0.4184	0.4081	0.4154	0.4175	0.4208	0.4158
												24.5	0.4321	0.4225	0.4228	0.2625	0.2578	0.2527	0.2016	0.1978	0.2052	0.2325	0.2242	0.2232		24.5	0.4321	0.4225	0.4228	0.2625	0.2578	0.2527	0.2799	0.3046	0.2894	0.2582	0.1574	0.2531	0.2945	0.3008	0.2946		24.5	0.4321	0.4225	0.4228	0.4351	0.4374	0.4269
												25	0.4459	0.4384	0.4376	0.267	0.2652	0.2604	0.2008	0.1974	0.2044	0.239	0.2312	0.2317		25	0.4459	0.4384	0.4376	0.267	0.2652	0.2604	0.2869	0.3177	0.2965	0.2593	0.1601	0.2564	0.3008	0.3045	0.3019		25	0.4459	0.4384	0.4376	0.4508	0.4467	0.4491
												25.5	0.463	0.455	0.4559	0.2763	0.2684	0.269	0.2014	0.1977	0.2031	0.257	0.2472	0.2471		25.5	0.463	0.455	0.4559	0.2763	0.2684	0.269	0.2968	0.329	0.3098	0.2638	0.1632	0.2596	0.3056	0.3114	0.3062		25.5	0.463	0.455	0.4559	0.4649	0.4662	0.4596
												26	0.4774	0.4701	0.4677	0.2831	0.2801	0.2747	0.2021	0.197	0.205	0.2658	0.2615	0.2562		26	0.4774	0.4701	0.4677	0.2831	0.2801	0.2747	0.3054	0.3365	0.3146	0.2679	0.1653	0.2619	0.3152	0.3146	0.313		26	0.4774	0.4701	0.4677	0.477	0.4817	0.4777
												26.5	0.4922	0.4871	0.4836	0.2902	0.2892	0.2846	0.2007	0.1973	0.2052	0.2708	0.272	0.26		26.5	0.4922	0.4871	0.4836	0.2902	0.2892	0.2846	0.315	0.3474	0.3272	0.2691	0.1686	0.2623	0.3231	0.3246	0.3187		26.5	0.4922	0.4871	0.4836	0.4993	0.4963	0.4903
												27	0.5068	0.5026	0.4985	0.3005	0.2967	0.294	0.2011	0.1987	0.2037	0.2818	0.2811	0.2736		27	0.5068	0.5026	0.4985	0.3005	0.2967	0.294	0.3202	0.3582	0.3378	0.2737	0.1713	0.2659	0.3262	0.3303	0.3259		27	0.5068	0.5026	0.4985	0.5106	0.5111	0.5085
												27.5	0.5236	0.5165	0.51	0.3114	0.3092	0.3013	0.2018	0.1978	0.204	0.291	0.29	0.284		27.5	0.5236	0.5165	0.51	0.3114	0.3092	0.3013	0.3384	0.3632	0.3482	0.2759	0.1773	0.2693	0.334	0.338	0.3342		27.5	0.5236	0.5165	0.51	0.5281	0.5253	0.5224
												28	0.5387	0.5337	0.5299	0.3198	0.3173	0.3069	0.2004	0.1982	0.2043	0.2988	0.3022	0.2913		28	0.5387	0.5337	0.5299	0.3198	0.3173	0.3069	0.3468	0.3773	0.3588	0.279	0.1837	0.2739	0.3442	0.3438	0.3439		28	0.5387	0.5337	0.5299	0.5383	0.5405	0.5405
												28.5	0.5552	0.5498	0.549	0.3315	0.3213	0.3167	0.2017	0.1994	0.2054	0.3083	0.3115	0.3023		28.5	0.5552	0.5498	0.549	0.3315	0.3213	0.3167	0.3563	0.3924	0.3656	0.286	0.1902	0.2791	0.3504	0.3511	0.3502		28.5	0.5552	0.5498	0.549	0.5562	0.5559	0.5581
												29	0.566	0.5626	0.557	0.3372	0.334	0.3259	0.2024	0.1991	0.2057	0.3182	0.3229	0.3119		29	0.566	0.5626	0.557	0.3372	0.334	0.3259	0.3652	0.4025	0.3793	0.2908	0.1941	0.2806	0.355	0.359	0.3535		29	0.566	0.5626	0.557	0.5712	0.5705	0.5743
												29.5	0.5824	0.5768	0.5767	0.3465	0.3433	0.3341	0.202	0.2	0.2055	0.3241	0.3325	0.3206		29.5	0.5824	0.5768	0.5767	0.3465	0.3433	0.3341	0.3765	0.41	0.3854	0.2956	0.2004	0.2887	0.3642	0.366	0.3629		29.5	0.5824	0.5768	0.5767	0.5825	0.5853	0.5796
												30	0.5976	0.5938	0.5963	0.3544	0.3523	0.3451	0.2017	0.2006	0.206	0.337	0.3353	0.3286		30	0.5976	0.5938	0.5963	0.3544	0.3523	0.3451	0.3852	0.4189	0.4	0.3039	0.2085	0.2914	0.3719	0.3736	0.3676		30	0.5976	0.5938	0.5963	0.5983	0.598	0.5945
												30.5	0.6035	0.6032	0.6027	0.3662	0.3606	0.3556	0.2097	0.2038	0.2075	0.346	0.3462	0.3424		30.5	0.6035	0.6032	0.6027	0.3662	0.3606	0.3556	0.3978	0.4377	0.4092	0.3066	0.213	0.299	0.3769	0.3817	0.3796		30.5	0.6035	0.6032	0.6027	0.6128	0.6119	0.6091
												31	0.6215	0.6176	0.6124	0.3747	0.3719	0.3607	0.2138	0.2071	0.2063	0.3566	0.3542	0.3464		31	0.6215	0.6176	0.6124	0.3747	0.3719	0.3607	0.4069	0.4468	0.418	0.315	0.2231	0.3039	0.3866	0.3892	0.3855		31	0.6215	0.6176	0.6124	0.6245	0.6265	0.6251
												31.5	0.6381	0.6312	0.6328	0.3805	0.3817	0.3684	0.2147	0.2047	0.215	0.3638	0.3694	0.3556		31.5	0.6381	0.6312	0.6328	0.3805	0.3817	0.3684	0.4176	0.4619	0.437	0.3203	0.2295	0.3132	0.3953	0.3998	0.3929		31.5	0.6381	0.6312	0.6328	0.6343	0.634	0.6351
												32	0.6449	0.6473	0.6465	0.3903	0.3896	0.3823	0.2205	0.2069	0.2324	0.3752	0.3802	0.3669		32	0.6449	0.6473	0.6465	0.3903	0.3896	0.3823	0.4327	0.4721	0.4447	0.3286	0.2385	0.3165	0.4031	0.4059	0.3994		32	0.6449	0.6473	0.6465	0.6518	0.6499	0.648
												32.5	0.6618	0.662	0.6597	0.4031	0.402	0.394	0.2315	0.2086	0.2336	0.3849	0.3896	0.3778		32.5	0.6618	0.662	0.6597	0.4031	0.402	0.394	0.4396	0.4858	0.4562	0.3351	0.2453	0.3276	0.4111	0.4146	0.4097		32.5	0.6618	0.662	0.6597	0.6654	0.6645	0.6637
												33	0.6757	0.676	0.6728	0.412	0.4127	0.4046	0.2334	0.2096	0.2349	0.3923	0.3989	0.3859		33	0.6757	0.676	0.6728	0.412	0.4127	0.4046	0.4494	0.4924	0.4673	0.3428	0.2547	0.332	0.4201	0.4271	0.4196		33	0.6757	0.676	0.6728	0.6713	0.6732	0.6725
												33.5	0.6875	0.6837	0.6781	0.4236	0.419	0.4129	0.2343	0.2123	0.2336	0.4017	0.4146	0.3954		33.5	0.6875	0.6837	0.6781	0.4236	0.419	0.4129	0.4624	0.5109	0.4824	0.3521	0.2671	0.342	0.4318	0.4403	0.4252		33.5	0.6875	0.6837	0.6781	0.6802	0.6843	0.6836
												34	0.6952	0.6965	0.6887	0.4351	0.4279	0.4233	0.2355	0.2232	0.2369	0.4153	0.4222	0.41		34	0.6952	0.6965	0.6887	0.4351	0.4279	0.4233	0.477	0.5244	0.4927	0.3584	0.2741	0.3465	0.4394	0.4397	0.4328		34	0.6952	0.6965	0.6887	0.6911	0.6956	0.6928
												34.5	0.7103	0.705	0.7062	0.4453	0.4426	0.4379	0.2389	0.2327	0.2401	0.4225	0.4323	0.424		34.5	0.7103	0.705	0.7062	0.4453	0.4426	0.4379	0.4833	0.5315	0.5038	0.3657	0.2788	0.3548	0.4462	0.4566	0.4452		34.5	0.7103	0.705	0.7062	0.7038	0.7061	0.7085
												35	0.7107	0.7194	0.7115	0.4564	0.4547	0.4464	0.2397	0.2337	0.2416	0.4403	0.4469	0.4337		35	0.7107	0.7194	0.7115	0.4564	0.4547	0.4464	0.4992	0.5482	0.5163	0.3769	0.2929	0.3646	0.4572	0.4638	0.4569		35	0.7107	0.7194	0.7115	0.7135	0.7175	0.7172
												35.5	0.7234	0.7277	0.7248	0.4603	0.4625	0.4564	0.2412	0.2347	0.2425	0.4491	0.4545	0.4465		35.5	0.7234	0.7277	0.7248	0.4603	0.4625	0.4564	0.5047	0.5576	0.5288	0.3828	0.3	0.3725	0.4651	0.4721	0.4612		35.5	0.7234	0.7277	0.7248	0.7259	0.7268	0.7231
												36	0.7334	0.7387	0.7334	0.4778	0.4749	0.4692	0.2411	0.2375	0.2427	0.4619	0.4698	0.4539		36	0.7334	0.7387	0.7334	0.4778	0.4749	0.4692	0.5212	0.5695	0.5355	0.3921	0.3116	0.3789	0.4741	0.4812	0.4744		36	0.7334	0.7387	0.7334	0.7341	0.7365	0.7361
												36.5	0.7418	0.7377	0.7382	0.4901	0.4846	0.4805	0.2429	0.2386	0.244	0.4739	0.4873	0.4683		36.5	0.7418	0.7377	0.7382	0.4901	0.4846	0.4805	0.5291	0.5785	0.5444	0.3998	0.322	0.3846	0.4826	0.492	0.4736		36.5	0.7418	0.7377	0.7382	0.7412	0.7422	0.7399
												37	0.7489	0.7534	0.7483	0.4983	0.4951	0.4856	0.2446	0.2395	0.2492	0.4837	0.4928	0.4788		37	0.7489	0.7534	0.7483	0.4983	0.4951	0.4856	0.5396	0.5815	0.5599	0.4099	0.3281	0.3881	0.4914	0.4992	0.4809		37	0.7489	0.7534	0.7483	0.7482	0.7565	0.7529
												37.5	0.7564	0.7582	0.7547	0.5063	0.505	0.4972	0.2453	0.2445	0.258	0.4937	0.5026	0.4916		37.5	0.7564	0.7582	0.7547	0.5063	0.505	0.4972	0.5522	0.5993	0.5691	0.4171	0.3405	0.4018	0.5049	0.5057	0.5042		37.5	0.7564	0.7582	0.7547	0.7562	0.7604	0.755
												38	0.764	0.7647	0.7597	0.5151	0.5159	0.51	0.2502	0.2456	0.2578	0.5005	0.5183	0.4996		38	0.764	0.7647	0.7597	0.5151	0.5159	0.51	0.5594	0.6074	0.5778	0.4287	0.3485	0.4106	0.5137	0.5136	0.5064		38	0.764	0.7647	0.7597	0.7614	0.7681	0.7657
												38.5	0.7667	0.7707	0.765	0.528	0.528	0.5188	0.2484	0.2464	0.257	0.514	0.5257	0.5086		38.5	0.7667	0.7707	0.765	0.528	0.528	0.5188	0.57	0.615	0.5814	0.4314	0.3607	0.4158	0.5246	0.5257	0.5126		38.5	0.7667	0.7707	0.765	0.7721	0.773	0.7745
												39	0.7678	0.7737	0.7718	0.5361	0.5361	0.53	0.2507	0.2477	0.2594	0.5263	0.5314	0.5239		39	0.7678	0.7737	0.7718	0.5361	0.5361	0.53	0.5778	0.6263	0.5992	0.437	0.3707	0.4271	0.535	0.5357	0.5281		39	0.7678	0.7737	0.7718	0.7711	0.7781	0.7835
												39.5	0.7684	0.7709	0.7701	0.5476	0.5421	0.5343	0.2561	0.2508	0.2613	0.5417	0.5474	0.534		39.5	0.7684	0.7709	0.7701	0.5476	0.5421	0.5343	0.591	0.6338	0.6071	0.4491	0.3777	0.437	0.538	0.5409	0.5329		39.5	0.7684	0.7709	0.7701	0.7816	0.7805	0.7841
												40	0.7638	0.7717	0.7686	0.5519	0.5583	0.5437	0.2558	0.2528	0.2612	0.5454	0.552	0.5433		40	0.7638	0.7717	0.7686	0.5519	0.5583	0.5437	0.5997	0.6437	0.6149	0.4552	0.3916	0.4426	0.5476	0.5512	0.5372		40	0.7638	0.7717	0.7686	0.7863	0.7901	0.7898
												40.5	0.7649	0.7621	0.7676	0.5668	0.5598	0.5534	0.2576	0.2572	0.2672	0.5629	0.5693	0.5619		40.5	0.7649	0.7621	0.7676	0.5668	0.5598	0.5534	0.602	0.6481	0.618	0.4665	0.4006	0.4571	0.5543	0.5577	0.5508		40.5	0.7649	0.7621	0.7676	0.7934	0.7936	0.798
												41	0.7571	0.7639	0.765	0.5717	0.5723	0.5658	0.2588	0.2562	0.273	0.5692	0.5794	0.5663		41	0.7571	0.7639	0.765	0.5717	0.5723	0.5658	0.6117	0.6519	0.6347	0.4721	0.414	0.4576	0.5603	0.5626	0.5593		41	0.7571	0.7639	0.765	0.7952	0.7998	0.801
												41.5	0.7638	0.7623	0.7591	0.5791	0.5818	0.5744	0.2614	0.2611	0.2736	0.5782	0.5884	0.5776		41.5	0.7638	0.7623	0.7591	0.5791	0.5818	0.5744	0.6234	0.6606	0.6376	0.4818	0.4208	0.4674	0.5692	0.5693	0.5643		41.5	0.7638	0.7623	0.7591	0.8017	0.8014	0.8077
												42	0.7509	0.7657	0.7593	0.5896	0.5935	0.5823	0.2658	0.2624	0.2763	0.5878	0.5997	0.5888		42	0.7509	0.7657	0.7593	0.5896	0.5935	0.5823	0.6319	0.6725	0.6406	0.4889	0.4369	0.4776	0.5805	0.581	0.5763		42	0.7509	0.7657	0.7593	0.8	0.8087	0.8031
												42.5	0.7577	0.761	0.7616	0.6024	0.5996	0.5912	0.2699	0.2643	0.2764	0.5981	0.6111	0.5915		42.5	0.7577	0.761	0.7616	0.6024	0.5996	0.5912	0.6331	0.6809	0.6488	0.4935	0.4449	0.4812	0.5804	0.5861	0.5804		42.5	0.7577	0.761	0.7616	0.8016	0.8087	0.8088
												43	0.7527	0.7592	0.7619	0.6062	0.6028	0.5958	0.2708	0.2667	0.2838	0.6084	0.6168	0.6024		43	0.7527	0.7592	0.7619	0.6062	0.6028	0.5958	0.6387	0.6845	0.6597	0.5045	0.4539	0.4917	0.5903	0.5975	0.5952		43	0.7527	0.7592	0.7619	0.8073	0.8076	0.815
												43.5	0.7541	0.7572	0.7565	0.6116	0.6163	0.6083	0.2751	0.2684	0.2823	0.6087	0.631	0.6155		43.5	0.7541	0.7572	0.7565	0.6116	0.6163	0.6083	0.6481	0.6868	0.6644	0.5161	0.4629	0.5022	0.5981	0.5973	0.5922		43.5	0.7541	0.7572	0.7565	0.8043	0.805	0.8102
												44	0.7475	0.759	0.7608	0.6198	0.6163	0.6084	0.2798	0.2685	0.2864	0.6248	0.6377	0.6225		44	0.7475	0.759	0.7608	0.6198	0.6163	0.6084	0.6515	0.6917	0.6736	0.5241	0.4715	0.5124	0.6011	0.6116	0.6029		44	0.7475	0.759	0.7608	0.8016	0.805	0.8084
												44.5	0.7437	0.7541	0.7558	0.6205	0.6223	0.6206	0.2807	0.2692	0.2823	0.6297	0.6387	0.6297		44.5	0.7437	0.7541	0.7558	0.6205	0.6223	0.6206	0.6578	0.6944	0.6741	0.5252	0.4822	0.5164	0.6123	0.6114	0.6065		44.5	0.7437	0.7541	0.7558	0.7928	0.8008	0.8055
												45	0.7549	0.7567	0.752	0.63	0.6316	0.6255	0.2797	0.2719	0.288	0.645	0.6476	0.6402		45	0.7549	0.7567	0.752	0.63	0.6316	0.6255	0.6658	0.7053	0.6823	0.534	0.4921	0.5208	0.6096	0.6115	0.6136		45	0.7549	0.7567	0.752	0.7916	0.7973	0.7967
												45.5	0.751	0.7613	0.7566	0.638	0.6449	0.6313	0.2872	0.2787	0.2928	0.6521	0.6533	0.6469		45.5	0.751	0.7613	0.7566	0.638	0.6449	0.6313	0.671	0.7049	0.688	0.5451	0.5053	0.5382	0.6188	0.6264	0.6183		45.5	0.751	0.7613	0.7566	0.7883	0.7968	0.7988
												46	0.7476	0.758	0.7524	0.6404	0.6458	0.6432	0.2922	0.2876	0.2947	0.6605	0.6685	0.655		46	0.7476	0.758	0.7524	0.6404	0.6458	0.6432	0.679	0.7111	0.6921	0.5481	0.5041	0.5401	0.6239	0.6307	0.6282		46	0.7476	0.758	0.7524	0.7832	0.788	0.7983
												46.5	0.7506	0.7533	0.7603	0.6509	0.6543	0.6464	0.2902	0.2849	0.2978	0.6651	0.6743	0.6622		46.5	0.7506	0.7533	0.7603	0.6509	0.6543	0.6464	0.6816	0.7144	0.6945	0.5559	0.5145	0.5499	0.6293	0.6333	0.6294		46.5	0.7506	0.7533	0.7603	0.7829	0.7898	0.7925
												47	0.7473	0.7566	0.7564	0.6551	0.6643	0.6511	0.2931	0.2891	0.3012	0.6686	0.677	0.6745		47	0.7473	0.7566	0.7564	0.6551	0.6643	0.6511	0.6846	0.7167	0.7004	0.5583	0.5236	0.5537	0.6315	0.6337	0.6349		47	0.7473	0.7566	0.7564	0.7864	0.7889	0.7957
												47.5	0.7492	0.7604	0.7587	0.6553	0.6635	0.6544	0.2909	0.289	0.2985	0.6765	0.6838	0.6779		47.5	0.7492	0.7604	0.7587	0.6553	0.6635	0.6544	0.6904	0.7146	0.708	0.564	0.5335	0.5582	0.6309	0.6406	0.635		47.5	0.7492	0.7604	0.7587	0.7835	0.7822	0.7919
												48	0.7435	0.7488	0.7544	0.6663	0.6644	0.6584	0.2941	0.2925	0.3036	0.6884	0.6936	0.6855		48	0.7435	0.7488	0.7544	0.6663	0.6644	0.6584	0.6861	0.7137	0.7026	0.5707	0.5358	0.5653	0.6283	0.6385	0.6426		48	0.7435	0.7488	0.7544	0.7815	0.7888	0.7897
												48.5	0.747	0.7605	0.7556	0.6644	0.6713	0.6602	0.3004	0.2932	0.3055	0.6887	0.6958	0.6856		48.5	0.747	0.7605	0.7556	0.6644	0.6713	0.6602	0.6941	0.7101	0.7018	0.5779	0.5442	0.57	0.6357	0.6351	0.6388		48.5	0.747	0.7605	0.7556	0.7823	0.7857	0.7829
												49	0.7454	0.7551	0.7544	0.6752	0.6763	0.6666	0.3028	0.2955	0.3108	0.6945	0.7043	0.6977		49	0.7454	0.7551	0.7544	0.6752	0.6763	0.6666	0.6882	0.7113	0.7007	0.5819	0.549	0.5836	0.6267	0.6352	0.6387		49	0.7454	0.7551	0.7544	0.7816	0.7874	0.7917
												49.5	0.7425	0.7541	0.7541	0.672	0.676	0.6724	0.3037	0.2998	0.3142	0.6971	0.7155	0.7015		49.5	0.7425	0.7541	0.7541	0.672	0.676	0.6724	0.6965	0.7024	0.7	0.5876	0.5597	0.5847	0.6248	0.6298	0.6255		49.5	0.7425	0.7541	0.7541	0.7789	0.7868	0.7917
												50	0.7472	0.7545	0.7511	0.6769	0.6798	0.6763	0.3034	0.3008	0.3137	0.7046	0.7118	0.7093		50	0.7472	0.7545	0.7511	0.6769	0.6798	0.6763	0.6875	0.7087	0.696	0.5878	0.5721	0.5902	0.6155	0.6353	0.6336		50	0.7472	0.7545	0.7511	0.7751	0.7793	0.7852
												50.5	0.7452	0.7557	0.7543	0.6787	0.6929	0.6808	0.3073	0.3055	0.3162	0.7082	0.7141	0.7092		50.5	0.7452	0.7557	0.7543	0.6787	0.6929	0.6808	0.6833	0.7091	0.696	0.5974	0.5733	0.5943	0.6131	0.6262	0.6345		50.5	0.7452	0.7557	0.7543	0.7749	0.7802	0.7841
												51	0.7399	0.7562	0.7567	0.6879	0.6898	0.6852	0.3115	0.3118	0.3216	0.7107	0.7259	0.7206		51	0.7399	0.7562	0.7567	0.6879	0.6898	0.6852	0.6813	0.7112	0.6904	0.6026	0.5757	0.5967	0.6177	0.6257	0.6288		51	0.7399	0.7562	0.7567	0.7773	0.7825	0.787
												51.5	0.7423	0.7554	0.7497	0.6841	0.6863	0.6817	0.3125	0.3099	0.3175	0.7062	0.7188	0.7223		51.5	0.7423	0.7554	0.7497	0.6841	0.6863	0.6817	0.6837	0.7062	0.6918	0.6029	0.5741	0.6074	0.6131	0.6218	0.6212		51.5	0.7423	0.7554	0.7497	0.7761	0.7829	0.7846
												52	0.743	0.7527	0.7534	0.6891	0.6899	0.6836	0.3123	0.3104	0.3226	0.7076	0.7232	0.7109		52	0.743	0.7527	0.7534	0.6891	0.6899	0.6836	0.6747	0.6996	0.6894	0.6023	0.5797	0.603	0.609	0.6139	0.6186		52	0.743	0.7527	0.7534	0.7778	0.7805	0.7875
												52.5	0.7392	0.7507	0.7594	0.6896	0.6945	0.6859	0.313	0.3105	0.3243	0.7163	0.7252	0.7297		52.5	0.7392	0.7507	0.7594	0.6896	0.6945	0.6859	0.6729	0.7068	0.6891	0.6119	0.5858	0.6124	0.6105	0.619	0.6226		52.5	0.7392	0.7507	0.7594	0.7734	0.7863	0.7828
												53	0.7411	0.7502	0.7499	0.6887	0.6926	0.6849	0.3133	0.3145	0.3245	0.7157	0.718	0.7255		53	0.7411	0.7502	0.7499	0.6887	0.6926	0.6849	0.6745	0.7071	0.689	0.615	0.5921	0.6226	0.6094	0.6147	0.6159		53	0.7411	0.7502	0.7499	0.7754	0.7794	0.7849
												53.5	0.7422	0.7569	0.7541	0.6838	0.6916	0.6866	0.318	0.3148	0.3247	0.705	0.7228	0.7232		53.5	0.7422	0.7569	0.7541	0.6838	0.6916	0.6866	0.6812	0.703	0.6902	0.6158	0.6013	0.6227	0.6094	0.6167	0.618		53.5	0.7422	0.7569	0.7541	0.7759	0.7807	0.7818
												54	0.7332	0.7512	0.7541	0.6802	0.6885	0.681	0.319	0.3122	0.3285	0.7021	0.7168	0.7206		54	0.7332	0.7512	0.7541	0.6802	0.6885	0.681	0.6776	0.7044	0.6879	0.6203	0.6012	0.6214	0.6052	0.6145	0.6184		54	0.7332	0.7512	0.7541	0.7708	0.7778	0.781
												54.5	0.7363	0.7463	0.7536	0.6804	0.6858	0.6798	0.3185	0.3209	0.3281	0.7007	0.7135	0.7107		54.5	0.7363	0.7463	0.7536	0.6804	0.6858	0.6798	0.6772	0.7088	0.6846	0.6133	0.6065	0.6247	0.6021	0.6159	0.6156		54.5	0.7363	0.7463	0.7536	0.7707	0.7787	0.7817
												55	0.7312	0.7505	0.7504	0.6711	0.6798	0.6804	0.3205	0.317	0.3295	0.6977	0.7181	0.7174		55	0.7312	0.7505	0.7504	0.6711	0.6798	0.6804	0.6791	0.706	0.6883	0.6211	0.6046	0.6307	0.5965	0.6078	0.6259		55	0.7312	0.7505	0.7504	0.7705	0.7741	0.7832
												55.5	0.7297	0.7459	0.7461	0.6767	0.6807	0.6746	0.3229	0.321	0.3354	0.6979	0.7114	0.7113		55.5	0.7297	0.7459	0.7461	0.6767	0.6807	0.6746	0.6681	0.7073	0.6868	0.6227	0.6148	0.6307	0.6043	0.6091	0.6113		55.5	0.7297	0.7459	0.7461	0.7744	0.7793	0.7784
												56	0.7279	0.7435	0.7477	0.6756	0.6811	0.6723	0.3253	0.3246	0.3368	0.6984	0.7116	0.7193		56	0.7279	0.7435	0.7477	0.6756	0.6811	0.6723	0.6789	0.7037	0.6893	0.6243	0.6038	0.6303	0.601	0.6082	0.6114		56	0.7279	0.7435	0.7477	0.7685	0.7769	0.7742
												56.5	0.7217	0.744	0.7452	0.6717	0.6827	0.6767	0.3229	0.3263	0.3351	0.6993	0.7165	0.7127		56.5	0.7217	0.744	0.7452	0.6717	0.6827	0.6767	0.6758	0.7078	0.694	0.6242	0.6121	0.6338	0.5978	0.6129	0.6114		56.5	0.7217	0.744	0.7452	0.7667	0.7772	0.7769
												57	0.7308	0.7367	0.7429	0.6714	0.681	0.6704	0.3221	0.3282	0.3352	0.6946	0.7145	0.7099		57	0.7308	0.7367	0.7429	0.6714	0.681	0.6704	0.6714	0.7018	0.6853	0.6185	0.6099	0.6243	0.6001	0.6124	0.6151		57	0.7308	0.7367	0.7429	0.7721	0.771	0.7773
												57.5	0.7223	0.7436	0.7371	0.6665	0.6816	0.6765	0.3238	0.3287	0.3384	0.6897	0.7052	0.7077		57.5	0.7223	0.7436	0.7371	0.6665	0.6816	0.6765	0.6703	0.7084	0.6893	0.6149	0.6077	0.632	0.602	0.6134	0.6095		57.5	0.7223	0.7436	0.7371	0.7689	0.7705	0.778
												58	0.7206	0.7398	0.7388	0.6671	0.6832	0.6727	0.3247	0.3337	0.3376	0.692	0.7093	0.7131		58	0.7206	0.7398	0.7388	0.6671	0.6832	0.6727	0.6698	0.7073	0.6799	0.6096	0.607	0.6291	0.5965	0.609	0.6143		58	0.7206	0.7398	0.7388	0.7662	0.7698	0.7743
												58.5	0.7223	0.7387	0.7343	0.6668	0.6727	0.6697	0.3262	0.331	0.3424	0.6916	0.7106	0.7101		58.5	0.7223	0.7387	0.7343	0.6668	0.6727	0.6697	0.6724	0.7043	0.6866	0.6125	0.6008	0.63	0.5976	0.6047	0.6138		58.5	0.7223	0.7387	0.7343	0.7668	0.768	0.7702
												59	0.7146	0.7361	0.7386	0.671	0.6731	0.6695	0.3263	0.3322	0.3422	0.691	0.7099	0.7101		59	0.7146	0.7361	0.7386	0.671	0.6731	0.6695	0.6741	0.7075	0.6868	0.6083	0.6069	0.6221	0.5965	0.6064	0.6066		59	0.7146	0.7361	0.7386	0.7658	0.7698	0.7726
												59.5	0.7128	0.7335	0.7335	0.6612	0.6726	0.6691	0.3264	0.3345	0.34	0.6889	0.7093	0.709		59.5	0.7128	0.7335	0.7335	0.6612	0.6726	0.6691	0.6699	0.715	0.6843	0.6034	0.5998	0.6159	0.5962	0.6059	0.6093		59.5	0.7128	0.7335	0.7335	0.7687	0.7655	0.7708
												60	0.7115	0.7274	0.7353	0.6644	0.6765	0.6694	0.3288	0.3377	0.3431	0.6864	0.7106	0.7094		60	0.7115	0.7274	0.7353	0.6644	0.6765	0.6694	0.6665	0.706	0.682	0.6045	0.5979	0.614	0.5956	0.6071	0.6117		60	0.7115	0.7274	0.7353	0.7623	0.7602	0.7639
												60.5	0.7034	0.7263	0.7248	0.6585	0.6719	0.6692	0.3276	0.3366	0.3422	0.6815	0.7044	0.7047		60.5	0.7034	0.7263	0.7248	0.6585	0.6719	0.6692	0.6686	0.7079	0.6832	0.6008	0.5959	0.6171	0.5924	0.6016	0.6039		60.5	0.7034	0.7263	0.7248	0.7575	0.7604	0.7685
												61	0.7054	0.7278	0.7218	0.6625	0.667	0.6652	0.331	0.3326	0.3421	0.6873	0.6997	0.6959		61	0.7054	0.7278	0.7218	0.6625	0.667	0.6652	0.6683	0.7073	0.6851	0.5939	0.5928	0.6087	0.5968	0.6046	0.6059		61	0.7054	0.7278	0.7218	0.7601	0.7577	0.7594
												61.5	0.7044	0.7225	0.7284	0.6618	0.6735	0.6662	0.3285	0.3378	0.346	0.6835	0.708	0.7016		61.5	0.7044	0.7225	0.7284	0.6618	0.6735	0.6662	0.6634	0.7035	0.6755	0.596	0.5954	0.6111	0.5884	0.6048	0.6068		61.5	0.7044	0.7225	0.7284	0.7507	0.7543	0.7614
												62	0.6983	0.7202	0.7243	0.6626	0.6674	0.6686	0.3274	0.3397	0.3482	0.6811	0.7066	0.7075		62	0.6983	0.7202	0.7243	0.6626	0.6674	0.6686	0.6648	0.708	0.6769	0.5979	0.5929	0.6105	0.588	0.609	0.6063		62	0.6983	0.7202	0.7243	0.7502	0.7539	0.7601
												62.5	0.6956	0.7173	0.7187	0.6602	0.672	0.6643	0.3292	0.3415	0.3459	0.6727	0.697	0.6972		62.5	0.6956	0.7173	0.7187	0.6602	0.672	0.6643	0.6618	0.7055	0.686	0.5913	0.5885	0.604	0.5901	0.603	0.6065		62.5	0.6956	0.7173	0.7187	0.7452	0.754	0.7573
												63	0.6958	0.711	0.7153	0.6583	0.6627	0.6612	0.3325	0.337	0.3484	0.6813	0.6974	0.7065		63	0.6958	0.711	0.7153	0.6583	0.6627	0.6612	0.6553	0.7058	0.6703	0.5892	0.5868	0.607	0.5851	0.596	0.6042		63	0.6958	0.711	0.7153	0.744	0.7495	0.7508
												63.5	0.6932	0.7092	0.7143	0.6535	0.671	0.6566	0.3299	0.3404	0.346	0.6748	0.6947	0.6992		63.5	0.6932	0.7092	0.7143	0.6535	0.671	0.6566	0.6579	0.7088	0.6777	0.5802	0.5855	0.6011	0.5882	0.5977	0.6046		63.5	0.6932	0.7092	0.7143	0.7455	0.7444	0.7518
												64	0.6913	0.7096	0.7146	0.653	0.6635	0.6572	0.3311	0.3414	0.3481	0.6741	0.6913	0.6953		64	0.6913	0.7096	0.7146	0.653	0.6635	0.6572	0.6548	0.7106	0.6748	0.5856	0.5799	0.596	0.5889	0.6047	0.6021		64	0.6913	0.7096	0.7146	0.7403	0.7405	0.7486
												64.5	0.6908	0.711	0.7066	0.6525	0.6681	0.6601	0.3315	0.3427	0.352	0.6712	0.6951	0.7005		64.5	0.6908	0.711	0.7066	0.6525	0.6681	0.6601	0.6536	0.7066	0.665	0.5857	0.5889	0.6025	0.5858	0.6011	0.6011		64.5	0.6908	0.711	0.7066	0.7357	0.7384	0.7489
												65	0.6799	0.6999	0.7057	0.6534	0.6694	0.6543	0.3293	0.3388	0.3516	0.6688	0.692	0.6942		65	0.6799	0.6999	0.7057	0.6534	0.6694	0.6543	0.6549	0.7079	0.6728	0.5839	0.5841	0.5941	0.5846	0.5957	0.6063		65	0.6799	0.6999	0.7057	0.7346	0.7404	0.7416
												65.5	0.6788	0.7026	0.7005	0.6555	0.6601	0.6569	0.3279	0.3383	0.3524	0.668	0.6901	0.6867		65.5	0.6788	0.7026	0.7005	0.6555	0.6601	0.6569	0.652	0.7071	0.6653	0.58	0.5785	0.5933	0.5871	0.6016	0.5981		65.5	0.6788	0.7026	0.7005	0.7365	0.7339	0.7389
												66	0.6801	0.7019	0.6998	0.6443	0.6569	0.649	0.3304	0.3376	0.352	0.6637	0.6957	0.6954		66	0.6801	0.7019	0.6998	0.6443	0.6569	0.649	0.648	0.7069	0.6613	0.5757	0.5755	0.5929	0.581	0.595	0.6024		66	0.6801	0.7019	0.6998	0.7253	0.7196	0.7299
												66.5	0.6808	0.7001	0.6997	0.6418	0.6636	0.6504	0.3303	0.3407	0.3505	0.6667	0.6884	0.6832		66.5	0.6808	0.7001	0.6997	0.6418	0.6636	0.6504	0.6478	0.7083	0.6614	0.5737	0.5757	0.5892	0.5816	0.5992	0.5986		66.5	0.6808	0.7001	0.6997	0.7284	0.7306	0.7357
												67	0.6749	0.6961	0.6941	0.6494	0.6588	0.6515	0.3334	0.3433	0.3518	0.6587	0.6861	0.6913		67	0.6749	0.6961	0.6941	0.6494	0.6588	0.6515	0.6448	0.7108	0.6588	0.581	0.5771	0.595	0.5829	0.5943	0.5977		67	0.6749	0.6961	0.6941	0.7256	0.728	0.7333
												67.5	0.6753	0.694	0.6903	0.6422	0.6517	0.6422	0.3279	0.3427	0.3526	0.6544	0.6852	0.6922		67.5	0.6753	0.694	0.6903	0.6422	0.6517	0.6422	0.6405	0.7059	0.6547	0.5736	0.5811	0.5905	0.5807	0.5927	0.6		67.5	0.6753	0.694	0.6903	0.7229	0.719	0.7327
												68	0.6715	0.6899	0.6881	0.6392	0.6523	0.6428	0.3283	0.34	0.3591	0.6551	0.6834	0.6822		68	0.6715	0.6899	0.6881	0.6392	0.6523	0.6428	0.6394	0.7001	0.6551	0.574	0.5781	0.5897	0.5803	0.5936	0.6014		68	0.6715	0.6899	0.6881	0.7221	0.721	0.7276
												68.5	0.6698	0.6889	0.6854	0.6331	0.6528	0.6455	0.3296	0.3424	0.3575	0.6487	0.68	0.6861		68.5	0.6698	0.6889	0.6854	0.6331	0.6528	0.6455	0.6329	0.7025	0.6558	0.5759	0.5709	0.5872	0.5821	0.5874	0.5937		68.5	0.6698	0.6889	0.6854	0.7167	0.7153	0.721
												69	0.6704	0.6877	0.6867	0.6291	0.6484	0.6321	0.3295	0.3484	0.3575	0.641	0.6764	0.683		69	0.6704	0.6877	0.6867	0.6291	0.6484	0.6321	0.6354	0.7021	0.6592	0.5657	0.5677	0.5852	0.5784	0.5897	0.5981		69	0.6704	0.6877	0.6867	0.7155	0.7108	0.7169
												69.5	0.6652	0.6896	0.681	0.6333	0.6478	0.6371	0.3318	0.3423	0.3596	0.6425	0.6708	0.6766		69.5	0.6652	0.6896	0.681	0.6333	0.6478	0.6371	0.6339	0.7073	0.6526	0.5625	0.5692	0.5849	0.5753	0.586	0.6024		69.5	0.6652	0.6896	0.681	0.7131	0.7099	0.7152
												70	0.6644	0.6796	0.6853	0.6251	0.6428	0.6355	0.3324	0.3467	0.3618	0.6428	0.6734	0.6786		70	0.6644	0.6796	0.6853	0.6251	0.6428	0.6355	0.6307	0.7002	0.6508	0.5678	0.5665	0.5857	0.5756	0.5888	0.5974		70	0.6644	0.6796	0.6853	0.7069	0.7032	0.711
												70.5	0.6564	0.682	0.6803	0.6317	0.6393	0.6357	0.3341	0.3468	0.3636	0.6418	0.6704	0.6703		70.5	0.6564	0.682	0.6803	0.6317	0.6393	0.6357	0.6308	0.6974	0.6457	0.5622	0.5597	0.5751	0.5766	0.589	0.6022		70.5	0.6564	0.682	0.6803	0.7071	0.7056	0.7145
												71	0.6553	0.6792	0.6762	0.6212	0.6325	0.6245	0.3322	0.3451	0.3658	0.6322	0.6669	0.666		71	0.6553	0.6792	0.6762	0.6212	0.6325	0.6245	0.6255	0.7072	0.6402	0.5577	0.5576	0.5719	0.5748	0.5901	0.5968		71	0.6553	0.6792	0.6762	0.7003	0.7032	0.7066
												71.5	0.6558	0.6732	0.6725	0.6203	0.6327	0.6332	0.3336	0.3449	0.3679	0.6391	0.671	0.675		71.5	0.6558	0.6732	0.6725	0.6203	0.6327	0.6332	0.6221	0.6965	0.6401	0.5595	0.5619	0.5766	0.5763	0.5869	0.5992		71.5	0.6558	0.6732	0.6725	0.7017	0.6996	0.7031
	Lys-Ade ODi = 10:1
	Time/h	Control			FLO1co			FLO5co				Time/h	Control			AGA1&2co			SAG1co			SAG1-AGA1&2co				Time/h	Control			AGA1&2co			AGA1&2-Acco			AGA1&2-Anco			AGA1&2-Spyco				Time/h	Control			FLO5Nco
	replicate	repl.1	repl.2	repl.3	repl.1	repl.2	repl.3	repl.1	repl.2	repl.3		replicate	repl.1	repl.2	repl.3	repl.1	repl.2	repl.3	repl.1	repl.2	repl.3	repl.1	repl.2	repl.3		replicate	repl.1	repl.2	repl.3	repl.1	repl.2	repl.3	repl.1	repl.2	repl.3	repl.1	repl.2	repl.3	repl.1	repl.2	repl.3		replicate	repl.1	repl.2	repl.3	repl.1	repl.2	repl.3
	0	0.1878	0.1974	0.1863	0.1895	0.1955	0.1986	0.1782	0.1851	0.1831		0	0.1878	0.1974	0.1863	0.2009	0.1942	0.2014	0.1689	0.1706	0.1706	0.1605	0.1704	0.1923		0	0.1878	0.1974	0.1863	0.2009	0.1942	0.2014	0.1654	0.1617	0.1614	0.1865	0.1881	0.1812	0.173	0.1749	0.1854		0	0.1878	0.1974	0.1863	0.2449	0.2608	0.266
	24	0.5101	0.5069	0.5098	0.2273	0.2137	0.2161	0.3461	0.356	0.374		0.5	0.1839	0.1903	0.1879	0.1732	0.1829	0.1826	0.1853	0.1803	0.1773	0.1505	0.1548	0.1637		0.5	0.1839	0.1903	0.1879	0.1732	0.1829	0.1826	0.1651	0.1634	0.1625	0.1871	0.19	0.1839	0.1455	0.1625	0.171		0.5	0.1839	0.1903	0.1879	0.2384	0.2301	0.2334
	48	0.7337	0.7493	0.7547	0.6767	0.6466	0.6404	0.7494	0.9047	0.7887		1	0.191	0.1987	0.1837	0.1745	0.1844	0.1846	0.1907	0.1896	0.1816	0.1548	0.1606	0.1749		1	0.191	0.1987	0.1837	0.1745	0.1844	0.1846	0.1737	0.1715	0.1698	0.1945	0.1971	0.1857	0.141	0.1666	0.175		1	0.191	0.1987	0.1837	0.2399	0.2276	0.2315
	72	0.6715	0.6942	0.6982	1.1493	1.179	1.1622	1.1927	1.27	1.2244		1.5	0.1964	0.1857	0.1845	0.1762	0.1869	0.1869	0.1879	0.1896	0.1873	0.162	0.1648	0.1766		1.5	0.1964	0.1857	0.1845	0.1762	0.1869	0.1869	0.1813	0.1783	0.1758	0.199	0.1995	0.1901	0.1398	0.1687	0.1789		1.5	0.1964	0.1857	0.1845	0.2245	0.2233	0.2198
												2	0.1758	0.1794	0.1821	0.1797	0.1894	0.1903	0.1925	0.1954	0.193	0.1684	0.1706	0.176		2	0.1758	0.1794	0.1821	0.1797	0.1894	0.1903	0.1881	0.1856	0.1823	0.2004	0.201	0.1932	0.1408	0.1724	0.1775		2	0.1758	0.1794	0.1821	0.2101	0.217	0.2229
												2.5	0.1765	0.1822	0.1822	0.1833	0.1925	0.1933	0.1991	0.2031	0.1974	0.1751	0.1732	0.1799		2.5	0.1765	0.1822	0.1822	0.1833	0.1925	0.1933	0.1952	0.1925	0.19	0.2044	0.2044	0.1967	0.1383	0.1774	0.1829		2.5	0.1765	0.1822	0.1822	0.2125	0.2193	0.2195
												3	0.1861	0.1947	0.1941	0.1862	0.196	0.1945	0.1891	0.2038	0.1906	0.1765	0.1751	0.1846		3	0.1861	0.1947	0.1941	0.1862	0.196	0.1945	0.2014	0.1982	0.1986	0.2088	0.2085	0.2016	0.1418	0.182	0.1851		3	0.1861	0.1947	0.1941	0.2058	0.2108	0.2178
												3.5	0.1944	0.1992	0.1943	0.1905	0.1965	0.1963	0.196	0.2045	0.1958	0.1809	0.1786	0.1871		3.5	0.1944	0.1992	0.1943	0.1905	0.1965	0.1963	0.2094	0.2073	0.2052	0.2139	0.2141	0.205	0.1355	0.1851	0.1849		3.5	0.1944	0.1992	0.1943	0.2093	0.2104	0.2158
												4	0.195	0.1984	0.1941	0.1935	0.2019	0.2004	0.2032	0.21	0.1923	0.182	0.186	0.1928		4	0.195	0.1984	0.1941	0.1935	0.2019	0.2004	0.2156	0.2136	0.2136	0.2172	0.2166	0.2098	0.1373	0.188	0.189		4	0.195	0.1984	0.1941	0.2125	0.2152	0.2204
												4.5	0.1886	0.195	0.1906	0.1947	0.2022	0.2002	0.1955	0.204	0.1893	0.1863	0.1849	0.1919		4.5	0.1886	0.195	0.1906	0.1947	0.2022	0.2002	0.2166	0.2135	0.2147	0.22	0.2197	0.2125	0.1356	0.1928	0.1918		4.5	0.1886	0.195	0.1906	0.2104	0.2169	0.2207
												5	0.1945	0.1979	0.1917	0.1998	0.2044	0.2046	0.2024	0.2096	0.1936	0.1917	0.1909	0.1968		5	0.1945	0.1979	0.1917	0.1998	0.2044	0.2046	0.2233	0.22	0.2193	0.2238	0.2241	0.2175	0.1385	0.1971	0.1982		5	0.1945	0.1979	0.1917	0.2151	0.2176	0.2212
												5.5	0.1942	0.2012	0.1975	0.2041	0.2115	0.2087	0.2106	0.2098	0.1998	0.193	0.1933	0.2029		5.5	0.1942	0.2012	0.1975	0.2041	0.2115	0.2087	0.2286	0.2232	0.2233	0.2274	0.2278	0.2226	0.146	0.2016	0.1999		5.5	0.1942	0.2012	0.1975	0.2152	0.218	0.2231
												6	0.1998	0.2018	0.2	0.2049	0.2172	0.2186	0.213	0.2093	0.2092	0.198	0.1977	0.2047		6	0.1998	0.2018	0.2	0.2049	0.2172	0.2186	0.2326	0.2272	0.2283	0.2325	0.2315	0.2249	0.15	0.2069	0.2004		6	0.1998	0.2018	0.2	0.2167	0.2196	0.2244
												6.5	0.2036	0.2066	0.2053	0.2155	0.228	0.2265	0.2357	0.2308	0.2364	0.2062	0.2075	0.2155		6.5	0.2036	0.2066	0.2053	0.2155	0.228	0.2265	0.2387	0.2334	0.2351	0.2355	0.2367	0.2306	0.1556	0.214	0.2083		6.5	0.2036	0.2066	0.2053	0.2253	0.223	0.2248
												7	0.207	0.2121	0.2163	0.2222	0.2343	0.2338	0.2324	0.2352	0.2549	0.2118	0.2116	0.2191		7	0.207	0.2121	0.2163	0.2222	0.2343	0.2338	0.2485	0.244	0.2462	0.2408	0.2407	0.2352	0.1653	0.2221	0.217		7	0.207	0.2121	0.2163	0.2237	0.2269	0.2276
												7.5	0.2148	0.2191	0.2159	0.2265	0.2388	0.2392	0.246	0.2464	0.23	0.2163	0.2198	0.2294		7.5	0.2148	0.2191	0.2159	0.2265	0.2388	0.2392	0.2597	0.2547	0.2594	0.2482	0.2501	0.2465	0.1737	0.2295	0.2274		7.5	0.2148	0.2191	0.2159	0.2282	0.2325	0.2324
												8	0.2237	0.2249	0.2218	0.2321	0.2447	0.2456	0.2392	0.2454	0.2385	0.2275	0.2273	0.2358		8	0.2237	0.2249	0.2218	0.2321	0.2447	0.2456	0.2735	0.269	0.272	0.2567	0.2565	0.2539	0.1863	0.2412	0.236		8	0.2237	0.2249	0.2218	0.2382	0.241	0.2431
												8.5	0.2295	0.2286	0.2277	0.2413	0.2503	0.2518	0.2495	0.2413	0.2311	0.2366	0.2367	0.2466		8.5	0.2295	0.2286	0.2277	0.2413	0.2503	0.2518	0.2862	0.2815	0.283	0.2652	0.2644	0.2608	0.199	0.2517	0.2445		8.5	0.2295	0.2286	0.2277	0.2412	0.2417	0.2433
												9	0.235	0.2367	0.2371	0.2442	0.2573	0.257	0.2475	0.2488	0.2435	0.2447	0.2442	0.256		9	0.235	0.2367	0.2371	0.2442	0.2573	0.257	0.2985	0.2917	0.2962	0.2709	0.271	0.2678	0.2079	0.2618	0.2519		9	0.235	0.2367	0.2371	0.2456	0.2495	0.2504
												9.5	0.2428	0.244	0.2407	0.2521	0.2643	0.2613	0.2473	0.2476	0.2376	0.2528	0.2537	0.2648		9.5	0.2428	0.244	0.2407	0.2521	0.2643	0.2613	0.3061	0.3012	0.3058	0.2782	0.2762	0.2735	0.2148	0.2688	0.2622		9.5	0.2428	0.244	0.2407	0.2571	0.2572	0.2567
												10	0.2496	0.2486	0.246	0.2583	0.271	0.2652	0.2526	0.2509	0.2435	0.2646	0.2666	0.2742		10	0.2496	0.2486	0.246	0.2583	0.271	0.2652	0.3145	0.31	0.3137	0.2853	0.2829	0.279	0.2261	0.2795	0.2704		10	0.2496	0.2486	0.246	0.2573	0.2585	0.2592
												10.5	0.2552	0.2566	0.2526	0.2642	0.276	0.2724	0.2532	0.256	0.2495	0.2748	0.2798	0.2908		10.5	0.2552	0.2566	0.2526	0.2642	0.276	0.2724	0.3235	0.3175	0.3206	0.2914	0.2903	0.2845	0.237	0.2883	0.2782		10.5	0.2552	0.2566	0.2526	0.2612	0.2604	0.2619
												11	0.2625	0.2621	0.2602	0.2682	0.281	0.2779	0.2597	0.2606	0.254	0.2856	0.287	0.2946		11	0.2625	0.2621	0.2602	0.2682	0.281	0.2779	0.3335	0.3274	0.3303	0.2969	0.2988	0.2919	0.2448	0.2992	0.2858		11	0.2625	0.2621	0.2602	0.2688	0.2676	0.2689
												11.5	0.2683	0.2714	0.2666	0.2734	0.2857	0.282	0.2642	0.269	0.2598	0.2915	0.2946	0.3095		11.5	0.2683	0.2714	0.2666	0.2734	0.2857	0.282	0.34	0.3364	0.3394	0.303	0.3029	0.2984	0.2531	0.3025	0.2959		11.5	0.2683	0.2714	0.2666	0.2691	0.2707	0.2722
												12	0.2757	0.2762	0.2719	0.2804	0.2931	0.2905	0.2729	0.2737	0.2663	0.2993	0.3004	0.3152		12	0.2757	0.2762	0.2719	0.2804	0.2931	0.2905	0.3523	0.3445	0.3471	0.3107	0.3091	0.3045	0.2614	0.3147	0.2934		12	0.2757	0.2762	0.2719	0.2768	0.2734	0.2757
												12.5	0.2803	0.2828	0.2785	0.2873	0.2997	0.2968	0.2802	0.2818	0.274	0.3073	0.3096	0.3214		12.5	0.2803	0.2828	0.2785	0.2873	0.2997	0.2968	0.3596	0.3519	0.3544	0.3173	0.3135	0.3101	0.2652	0.3222	0.3034		12.5	0.2803	0.2828	0.2785	0.2784	0.2792	0.2792
												13	0.2886	0.2902	0.2837	0.2925	0.3047	0.3037	0.2885	0.2882	0.2829	0.3159	0.3187	0.3289		13	0.2886	0.2902	0.2837	0.2925	0.3047	0.3037	0.3657	0.3589	0.3605	0.3218	0.3195	0.3131	0.2772	0.3331	0.3009		13	0.2886	0.2902	0.2837	0.2824	0.2824	0.282
												13.5	0.2956	0.2956	0.2904	0.3029	0.3151	0.3097	0.2975	0.297	0.2912	0.323	0.3254	0.3369		13.5	0.2956	0.2956	0.2904	0.3029	0.3151	0.3097	0.3737	0.3646	0.3688	0.3281	0.3268	0.3222	0.2846	0.3393	0.3057		13.5	0.2956	0.2956	0.2904	0.2867	0.2881	0.2893
												14	0.3014	0.3051	0.2989	0.3088	0.3202	0.3187	0.308	0.306	0.2998	0.3292	0.3309	0.3415		14	0.3014	0.3051	0.2989	0.3088	0.3202	0.3187	0.3792	0.3743	0.3754	0.3368	0.3309	0.3263	0.292	0.3491	0.3159		14	0.3014	0.3051	0.2989	0.2927	0.2904	0.2907
												14.5	0.3084	0.3097	0.3066	0.3191	0.3306	0.3268	0.3149	0.3143	0.3078	0.3337	0.3378	0.351		14.5	0.3084	0.3097	0.3066	0.3191	0.3306	0.3268	0.3861	0.3811	0.3828	0.3396	0.3404	0.3314	0.2977	0.3546	0.3207		14.5	0.3084	0.3097	0.3066	0.2963	0.2977	0.2993
												15	0.3174	0.3208	0.315	0.3261	0.3386	0.3354	0.3275	0.324	0.3141	0.3412	0.3431	0.3538		15	0.3174	0.3208	0.315	0.3261	0.3386	0.3354	0.3953	0.3892	0.3881	0.3491	0.3434	0.3373	0.3068	0.3636	0.318412		15	0.3174	0.3208	0.315	0.3044	0.3037	0.3031
												15.5	0.3245	0.3255	0.3228	0.3366	0.3481	0.3425	0.3401	0.339	0.3258	0.3459	0.3496	0.3612		15.5	0.3245	0.3255	0.3228	0.3366	0.3481	0.3425	0.4023	0.3962	0.394	0.3551	0.3535	0.3458	0.3173	0.3701	0.3252		15.5	0.3245	0.3255	0.3228	0.3148	0.3117	0.3142
												16	0.3379	0.3376	0.3331	0.3473	0.3569	0.352	0.3504	0.3471	0.3377	0.353	0.3543	0.3669		16	0.3379	0.3376	0.3331	0.3473	0.3569	0.352	0.4101	0.4055	0.4037	0.363	0.3584	0.3518	0.3236	0.3807	0.3343		16	0.3379	0.3376	0.3331	0.3253	0.3169	0.3201
												16.5	0.3479	0.3493	0.342	0.3556	0.3674	0.362	0.3623	0.3598	0.3486	0.3608	0.3612	0.3759		16.5	0.3479	0.3493	0.342	0.3556	0.3674	0.362	0.4162	0.4115	0.4116	0.3674	0.366	0.357	0.3304	0.3878	0.3414		16.5	0.3479	0.3493	0.342	0.3277	0.3297	0.3301
												17	0.3558	0.3553	0.354	0.3682	0.3773	0.3709	0.3713	0.3713	0.3603	0.3638	0.3665	0.379		17	0.3558	0.3553	0.354	0.3682	0.3773	0.3709	0.4233	0.4168	0.4177	0.3777	0.3719	0.3654	0.3367	0.3952	0.3471		17	0.3558	0.3553	0.354	0.3408	0.3406	0.3384
												17.5	0.3679	0.3628	0.362	0.3749	0.3902	0.3814	0.3826	0.3817	0.3704	0.3672	0.3722	0.3841		17.5	0.3679	0.3628	0.362	0.3749	0.3902	0.3814	0.4316	0.4243	0.425	0.3837	0.3795	0.3724	0.3451	0.4013	0.3522		17.5	0.3679	0.3628	0.362	0.3512	0.3475	0.3496
												18	0.377	0.3736	0.3716	0.3864	0.4002	0.3921	0.3925	0.3891	0.38	0.3777	0.3792	0.3907		18	0.377	0.3736	0.3716	0.3864	0.4002	0.3921	0.4393	0.4324	0.4321	0.3919	0.3864	0.3802	0.3569	0.4104	0.3682		18	0.377	0.3736	0.3716	0.3616	0.3594	0.3607
												18.5	0.3873	0.3872	0.3833	0.3971	0.4098	0.4025	0.4028	0.3989	0.3875	0.3821	0.3848	0.3977		18.5	0.3873	0.3872	0.3833	0.3971	0.4098	0.4025	0.448	0.4394	0.4378	0.3975	0.3959	0.3864	0.3663	0.4194	0.3674		18.5	0.3873	0.3872	0.3833	0.3723	0.3687	0.3696
												19	0.3997	0.3965	0.3958	0.4089	0.4197	0.4121	0.4118	0.4101	0.3981	0.3884	0.3918	0.4017		19	0.3997	0.3965	0.3958	0.4089	0.4197	0.4121	0.4545	0.4434	0.4452	0.4074	0.4007	0.3925	0.3708	0.4274	0.3777		19	0.3997	0.3965	0.3958	0.3803	0.3789	0.3818
												19.5	0.4063	0.4074	0.4018	0.4184	0.4302	0.4189	0.423	0.4185	0.4059	0.3958	0.399	0.4138		19.5	0.4063	0.4074	0.4018	0.4184	0.4302	0.4189	0.4622	0.4524	0.4511	0.4135	0.4078	0.3985	0.3852	0.4331	0.3863		19.5	0.4063	0.4074	0.4018	0.3897	0.3901	0.3947
												20	0.4205	0.4196	0.414	0.4271	0.4403	0.4328	0.4313	0.4284	0.412	0.4052	0.407	0.4162		20	0.4205	0.4196	0.414	0.4271	0.4403	0.4328	0.4708	0.4628	0.458	0.4217	0.4167	0.4042	0.3984	0.4488	0.4071		20	0.4205	0.4196	0.414	0.4062	0.4019	0.4051
												20.5	0.431	0.4273	0.4248	0.4378	0.4488	0.4427	0.4394	0.4354	0.4217	0.4087	0.4115	0.4213		20.5	0.431	0.4273	0.4248	0.4378	0.4488	0.4427	0.4769	0.4701	0.4667	0.4288	0.4232	0.4107	0.4122	0.4559	0.4184		20.5	0.431	0.4273	0.4248	0.4177	0.4128	0.4141
												21	0.4385	0.435	0.4369	0.447	0.4603	0.4502	0.4478	0.4441	0.4313	0.4171	0.4171	0.43		21	0.4385	0.435	0.4369	0.447	0.4603	0.4502	0.4862	0.4762	0.4776	0.437	0.4318	0.4219	0.4297	0.4679	0.4258		21	0.4385	0.435	0.4369	0.4337	0.4267	0.4263
												21.5	0.4499	0.452	0.4452	0.4569	0.4666	0.4583	0.4557	0.4529	0.4336	0.4294	0.428	0.4373		21.5	0.4499	0.452	0.4452	0.4569	0.4666	0.4583	0.4948	0.4847	0.4812	0.4423	0.4354	0.4235	0.4425	0.4798	0.4417		21.5	0.4499	0.452	0.4452	0.4436	0.4415	0.4392
												22	0.4689	0.4674	0.4591	0.4685	0.4783	0.468	0.4705	0.4605	0.4469	0.4355	0.4382	0.4487		22	0.4689	0.4674	0.4591	0.4685	0.4783	0.468	0.5029	0.4955	0.4918	0.4476	0.4461	0.4371	0.4562	0.5028	0.467		22	0.4689	0.4674	0.4591	0.4602	0.458	0.4579
												22.5	0.4844	0.4848	0.475	0.4758	0.4877	0.4806	0.4777	0.4773	0.4569	0.4453	0.446	0.4556		22.5	0.4844	0.4848	0.475	0.4758	0.4877	0.4806	0.5149	0.5015	0.4998	0.4547	0.4507	0.4384	0.4657	0.5122	0.4761		22.5	0.4844	0.4848	0.475	0.4702	0.4696	0.4724
												23	0.4969	0.4948	0.4927	0.4827	0.4965	0.4879	0.5023	0.4958	0.47	0.4553	0.4539	0.4688		23	0.4969	0.4948	0.4927	0.4827	0.4965	0.4879	0.5212	0.5062	0.5067	0.4629	0.457	0.4488	0.4747	0.5247	0.4872		23	0.4969	0.4948	0.4927	0.4883	0.4847	0.4842
												23.5	0.5101	0.5069	0.5098	0.4952	0.5068	0.4982	0.5188	0.5109	0.4866	0.4681	0.4695	0.4769		23.5	0.5101	0.5069	0.5098	0.4952	0.5068	0.4982	0.5308	0.5218	0.5162	0.4678	0.464	0.4561	0.4808	0.5368	0.4988		23.5	0.5101	0.5069	0.5098	0.4948	0.4966	0.4944
												24	0.5238	0.5213	0.5186	0.5064	0.5163	0.5036	0.5306	0.5226	0.5086	0.4769	0.4798	0.4915		24	0.5238	0.5213	0.5186	0.5064	0.5163	0.5036	0.5405	0.531	0.5303	0.4793	0.4715	0.4611	0.4908	0.5462	0.509		24	0.5238	0.5213	0.5186	0.5107	0.5054	0.5078
												24.5	0.5273	0.5291	0.525	0.5106	0.5263	0.5144	0.5404	0.5376	0.5199	0.4851	0.4907	0.5011		24.5	0.5273	0.5291	0.525	0.5106	0.5263	0.5144	0.5528	0.5378	0.5378	0.4839	0.4757	0.4672	0.4995	0.5515	0.5292		24.5	0.5273	0.5291	0.525	0.5201	0.5195	0.5202
												25	0.5384	0.5412	0.5382	0.522	0.5344	0.5231	0.5557	0.5466	0.5293	0.493	0.4963	0.5081		25	0.5384	0.5412	0.5382	0.522	0.5344	0.5231	0.5579	0.5448	0.5428	0.4918	0.4859	0.4789	0.5138	0.5657	0.5313		25	0.5384	0.5412	0.5382	0.5317	0.5301	0.532
												25.5	0.5506	0.5447	0.5486	0.5303	0.5452	0.536	0.5621	0.5605	0.5432	0.5042	0.5067	0.5192		25.5	0.5506	0.5447	0.5486	0.5303	0.5452	0.536	0.5662	0.557	0.549	0.4977	0.4937	0.4846	0.5176	0.5694	0.5383		25.5	0.5506	0.5447	0.5486	0.5394	0.5404	0.5415
												26	0.5619	0.5572	0.5547	0.5415	0.5505	0.5437	0.576	0.5674	0.5528	0.5123	0.5138	0.5249		26	0.5619	0.5572	0.5547	0.5415	0.5505	0.5437	0.5742	0.5671	0.5637	0.506	0.5042	0.4909	0.529	0.5784	0.5406		26	0.5619	0.5572	0.5547	0.5503	0.5534	0.551
												26.5	0.5666	0.5639	0.5632	0.5485	0.5634	0.5541	0.5832	0.582	0.5632	0.5212	0.5217	0.5309		26.5	0.5666	0.5639	0.5632	0.5485	0.5634	0.5541	0.5784	0.571	0.5718	0.5093	0.5059	0.4954	0.5318	0.5883	0.5534		26.5	0.5666	0.5639	0.5632	0.5688	0.5635	0.5626
												27	0.5772	0.572	0.5754	0.5556	0.5726	0.5604	0.5948	0.5908	0.5736	0.5239	0.5286	0.5431		27	0.5772	0.572	0.5754	0.5556	0.5726	0.5604	0.5882	0.5789	0.5806	0.5186	0.515	0.5034	0.541	0.5931	0.5573		27	0.5772	0.572	0.5754	0.5811	0.5743	0.5725
												27.5	0.5909	0.5872	0.5847	0.5669	0.5788	0.5696	0.6056	0.6018	0.5811	0.5327	0.5325	0.5473		27.5	0.5909	0.5872	0.5847	0.5669	0.5788	0.5696	0.6023	0.5903	0.5876	0.5244	0.5238	0.5113	0.5457	0.601	0.5699		27.5	0.5909	0.5872	0.5847	0.5919	0.5873	0.5849
												28	0.5963	0.5965	0.5953	0.5742	0.5851	0.5783	0.613	0.6082	0.5913	0.5416	0.545	0.5579		28	0.5963	0.5965	0.5953	0.5742	0.5851	0.5783	0.6192	0.6164	0.5955	0.5355	0.5277	0.5169	0.5573	0.6096	0.5744		28	0.5963	0.5965	0.5953	0.6046	0.5991	0.5971
												28.5	0.6013	0.601	0.6023	0.5831	0.5971	0.584	0.6259	0.6204	0.5973	0.5523	0.5541	0.5632		28.5	0.6013	0.601	0.6023	0.5831	0.5971	0.584	0.6333	0.6267	0.6003	0.5419	0.5344	0.5249	0.5678	0.6184	0.5857		28.5	0.6013	0.601	0.6023	0.6206	0.6079	0.6095
												29	0.612	0.61	0.6121	0.59	0.6025	0.5938	0.6341	0.6318	0.6055	0.5593	0.5634	0.5703		29	0.612	0.61	0.6121	0.59	0.6025	0.5938	0.6393	0.6329	0.6082	0.5496	0.542	0.5334	0.5734	0.6279	0.5992		29	0.612	0.61	0.6121	0.6269	0.6217	0.6171
												29.5	0.6204	0.6161	0.6227	0.6022	0.6132	0.6009	0.6396	0.6385	0.6189	0.5681	0.5663	0.577		29.5	0.6204	0.6161	0.6227	0.6022	0.6132	0.6009	0.6469	0.6332	0.6298	0.5551	0.5523	0.5369	0.5859	0.6266	0.607		29.5	0.6204	0.6161	0.6227	0.6363	0.6295	0.6226
												30	0.6288	0.6279	0.6302	0.6102	0.6185	0.6111	0.6501	0.6477	0.6252	0.5727	0.5754	0.5869		30	0.6288	0.6279	0.6302	0.6102	0.6185	0.6111	0.6488	0.6449	0.6463	0.5612	0.5536	0.5424	0.5917	0.6374	0.6091		30	0.6288	0.6279	0.6302	0.6455	0.6389	0.6358
												30.5	0.6387	0.6349	0.6395	0.6141	0.6259	0.6127	0.6593	0.6574	0.6358	0.5832	0.5832	0.5941		30.5	0.6387	0.6349	0.6395	0.6141	0.6259	0.6127	0.6614	0.6548	0.6469	0.5675	0.5649	0.5512	0.5935	0.6435	0.6218		30.5	0.6387	0.6349	0.6395	0.656	0.6498	0.6569
												31	0.6439	0.642	0.6472	0.6196	0.6327	0.6234	0.6661	0.6647	0.6445	0.5909	0.5928	0.5976		31	0.6439	0.642	0.6472	0.6196	0.6327	0.6234	0.6661	0.659	0.6568	0.5739	0.5697	0.5575	0.6064	0.6551	0.6325		31	0.6439	0.642	0.6472	0.6643	0.6678	0.6637
												31.5	0.6488	0.6583	0.6589	0.6257	0.64	0.633	0.6734	0.6711	0.6545	0.5982	0.6033	0.6078		31.5	0.6488	0.6583	0.6589	0.6257	0.64	0.633	0.6739	0.6676	0.6579	0.5794	0.5748	0.5674	0.6131	0.6648	0.6353		31.5	0.6488	0.6583	0.6589	0.6719	0.6771	0.6709
												32	0.6556	0.6609	0.6663	0.6325	0.6478	0.6357	0.6798	0.6802	0.6626	0.606	0.6075	0.6142		32	0.6556	0.6609	0.6663	0.6325	0.6478	0.6357	0.6733	0.6743	0.6662	0.5886	0.5887	0.576	0.6287	0.6754	0.6404		32	0.6556	0.6609	0.6663	0.681	0.6786	0.6817
												32.5	0.6653	0.6717	0.6735	0.6367	0.656	0.6452	0.688	0.6891	0.6619	0.6123	0.6172	0.6163		32.5	0.6653	0.6717	0.6735	0.6367	0.656	0.6452	0.6871	0.6798	0.6811	0.5892	0.5935	0.5802	0.6354	0.6798	0.6528		32.5	0.6653	0.6717	0.6735	0.6886	0.6941	0.6953
												33	0.6804	0.6798	0.6789	0.6475	0.6655	0.6542	0.6953	0.6987	0.6745	0.6235	0.6234	0.635		33	0.6804	0.6798	0.6789	0.6475	0.6655	0.6542	0.6894	0.6795	0.683	0.6008	0.6061	0.5918	0.6365	0.6824	0.6583		33	0.6804	0.6798	0.6789	0.6948	0.7023	0.7048
												33.5	0.689	0.6937	0.6884	0.6503	0.666	0.6577	0.6916	0.702	0.6823	0.63	0.6349	0.6385		33.5	0.689	0.6937	0.6884	0.6503	0.666	0.6577	0.6973	0.6885	0.6896	0.6047	0.6085	0.5964	0.6412	0.6904	0.6583		33.5	0.689	0.6937	0.6884	0.7071	0.7111	0.7122
												34	0.7021	0.7022	0.6948	0.6605	0.6742	0.6652	0.6915	0.6978	0.6761	0.6336	0.6377	0.6432		34	0.7021	0.7022	0.6948	0.6605	0.6742	0.6652	0.7021	0.6935	0.6937	0.6106	0.6178	0.603	0.6394	0.6888	0.6771		34	0.7021	0.7022	0.6948	0.7119	0.7231	0.7193
												34.5	0.7136	0.7164	0.7041	0.6646	0.683	0.6733	0.6933	0.7016	0.6699	0.6451	0.6454	0.6543		34.5	0.7136	0.7164	0.7041	0.6646	0.683	0.6733	0.7046	0.702	0.7021	0.614	0.6223	0.6074	0.6439	0.6925	0.6751		34.5	0.7136	0.7164	0.7041	0.7306	0.7352	0.7335
												35	0.714	0.7202	0.7128	0.6686	0.6867	0.6811	0.6965	0.7001	0.674	0.6495	0.6546	0.6647		35	0.714	0.7202	0.7128	0.6686	0.6867	0.6811	0.7146	0.7084	0.7038	0.6239	0.6329	0.6188	0.637	0.6865	0.6664		35	0.714	0.7202	0.7128	0.7377	0.7438	0.7373
												35.5	0.7231	0.7292	0.7287	0.6784	0.6904	0.6849	0.6976	0.7005	0.6774	0.6522	0.6577	0.6705		35.5	0.7231	0.7292	0.7287	0.6784	0.6904	0.6849	0.7166	0.71	0.7117	0.6323	0.636	0.6216	0.6332	0.6834	0.6719		35.5	0.7231	0.7292	0.7287	0.7416	0.7525	0.7421
												36	0.7272	0.7317	0.7325	0.6856	0.7014	0.6943	0.6976	0.6991	0.6785	0.6675	0.6648	0.6777		36	0.7272	0.7317	0.7325	0.6856	0.7014	0.6943	0.7196	0.7172	0.7165	0.6418	0.6422	0.6317	0.6309	0.6846	0.663		36	0.7272	0.7317	0.7325	0.7499	0.7544	0.7556
												36.5	0.7383	0.7359	0.7345	0.6876	0.7026	0.6961	0.6968	0.6986	0.6779	0.6698	0.6711	0.6809		36.5	0.7383	0.7359	0.7345	0.6876	0.7026	0.6961	0.728	0.7193	0.7249	0.6507	0.6473	0.6424	0.6325	0.6831	0.6695		36.5	0.7383	0.7359	0.7345	0.7586	0.7613	0.7648
												37	0.7413	0.7362	0.7477	0.691	0.7045	0.7004	0.6945	0.7034	0.6788	0.6744	0.6774	0.6879		37	0.7413	0.7362	0.7477	0.691	0.7045	0.7004	0.7268	0.7201	0.7245	0.656	0.6514	0.644	0.636	0.681	0.6631		37	0.7413	0.7362	0.7477	0.7645	0.7716	0.7645
												37.5	0.7388	0.7494	0.7436	0.7021	0.7194	0.7083	0.6988	0.6995	0.6808	0.6858	0.688	0.6937		37.5	0.7388	0.7494	0.7436	0.7021	0.7194	0.7083	0.7266	0.7149	0.7273	0.6563	0.6572	0.646	0.6371	0.6785	0.6616		37.5	0.7388	0.7494	0.7436	0.7696	0.7743	0.7726
												38	0.7313	0.7442	0.7501	0.7005	0.7159	0.7125	0.6976	0.7035	0.6811	0.6902	0.6889	0.6979		38	0.7313	0.7442	0.7501	0.7005	0.7159	0.7125	0.7227	0.7149	0.7227	0.6625	0.6631	0.6582	0.6376	0.6815	0.6728		38	0.7313	0.7442	0.7501	0.7746	0.7826	0.7868
												38.5	0.7384	0.7428	0.7404	0.7079	0.7241	0.717	0.6979	0.6986	0.6777	0.6929	0.6967	0.7036		38.5	0.7384	0.7428	0.7404	0.7079	0.7241	0.717	0.7157	0.7117	0.7221	0.6645	0.6702	0.6597	0.6394	0.679	0.6681		38.5	0.7384	0.7428	0.7404	0.7809	0.788	0.7868
												39	0.7307	0.7417	0.7448	0.7098	0.7266	0.7263	0.6989	0.7026	0.6859	0.698	0.7044	0.7098		39	0.7307	0.7417	0.7448	0.7098	0.7266	0.7263	0.7203	0.7143	0.7231	0.6719	0.6731	0.6689	0.6429	0.6802	0.6761		39	0.7307	0.7417	0.7448	0.785	0.7927	0.7963
												39.5	0.7319	0.7411	0.75	0.7193	0.7325	0.7238	0.6973	0.7017	0.6814	0.7046	0.7026	0.7066		39.5	0.7319	0.7411	0.75	0.7193	0.7325	0.7238	0.7135	0.7092	0.7209	0.6784	0.6764	0.6744	0.6464	0.6843	0.6728		39.5	0.7319	0.7411	0.75	0.7837	0.7899	0.7967
												40	0.7298	0.7418	0.7435	0.7241	0.7346	0.7325	0.7017	0.7036	0.6834	0.6994	0.7018	0.7059		40	0.7298	0.7418	0.7435	0.7241	0.7346	0.7325	0.7133	0.7102	0.7161	0.6808	0.6825	0.6774	0.646	0.6811	0.6729		40	0.7298	0.7418	0.7435	0.7877	0.7948	0.799
												40.5	0.7331	0.7334	0.7424	0.7213	0.7407	0.7345	0.698	0.7055	0.6832	0.7	0.7036	0.7028		40.5	0.7331	0.7334	0.7424	0.7213	0.7407	0.7345	0.7114	0.7055	0.7168	0.6891	0.6864	0.6848	0.6474	0.6864	0.6858		40.5	0.7331	0.7334	0.7424	0.7838	0.7946	0.7913
												41	0.7291	0.7404	0.7419	0.7221	0.7412	0.7388	0.7029	0.705	0.6865	0.6934	0.7027	0.6998		41	0.7291	0.7404	0.7419	0.7221	0.7412	0.7388	0.7133	0.7106	0.7159	0.6943	0.6955	0.6851	0.6449	0.6855	0.6875		41	0.7291	0.7404	0.7419	0.7809	0.7891	0.7929
												41.5	0.7282	0.7382	0.7442	0.7222	0.7389	0.7376	0.7066	0.7081	0.684	0.7019	0.7023	0.7003		41.5	0.7282	0.7382	0.7442	0.7222	0.7389	0.7376	0.7103	0.7112	0.7169	0.6985	0.6991	0.6892	0.6516	0.6907	0.6863		41.5	0.7282	0.7382	0.7442	0.7798	0.7826	0.7901
												42	0.7289	0.7376	0.7445	0.7203	0.7418	0.7345	0.7072	0.7095	0.6868	0.6996	0.699	0.7064		42	0.7289	0.7376	0.7445	0.7203	0.7418	0.7345	0.7189	0.7099	0.721	0.6997	0.703	0.6973	0.6515	0.6895	0.6918		42	0.7289	0.7376	0.7445	0.7773	0.7809	0.7862
												42.5	0.7298	0.7401	0.7481	0.7149	0.7402	0.7285	0.709	0.7094	0.6934	0.7022	0.7057	0.7002		42.5	0.7298	0.7401	0.7481	0.7149	0.7402	0.7285	0.7145	0.7096	0.72	0.7036	0.7016	0.7018	0.6554	0.6927	0.6927		42.5	0.7298	0.7401	0.7481	0.7762	0.7842	0.7842
												43	0.7356	0.7401	0.746	0.7108	0.7339	0.728	0.7098	0.713	0.6927	0.7039	0.7002	0.7074		43	0.7356	0.7401	0.746	0.7108	0.7339	0.728	0.7115	0.7085	0.7172	0.6995	0.7045	0.7034	0.6646	0.6955	0.6958		43	0.7356	0.7401	0.746	0.7788	0.7865	0.7887
												43.5	0.7313	0.7428	0.7452	0.712	0.7344	0.73	0.7131	0.7166	0.6951	0.6985	0.704	0.699		43.5	0.7313	0.7428	0.7452	0.712	0.7344	0.73	0.7123	0.7129	0.7202	0.695	0.7031	0.7035	0.6591	0.6962	0.6962		43.5	0.7313	0.7428	0.7452	0.7779	0.7873	0.7909
												44	0.7359	0.7404	0.7499	0.7103	0.7339	0.7269	0.7081	0.7157	0.6978	0.7071	0.7052	0.7085		44	0.7359	0.7404	0.7499	0.7103	0.7339	0.7269	0.7149	0.7152	0.7232	0.6938	0.6988	0.702	0.6626	0.6964	0.7048		44	0.7359	0.7404	0.7499	0.7754	0.784	0.7881
												44.5	0.7277	0.7399	0.7511	0.7095	0.7334	0.7185	0.7088	0.7129	0.6915	0.702	0.6996	0.7019		44.5	0.7277	0.7399	0.7511	0.7095	0.7334	0.7185	0.715	0.7104	0.7228	0.6888	0.696	0.6964	0.6596	0.6925	0.7007		44.5	0.7277	0.7399	0.7511	0.7754	0.784	0.7863
												45	0.7305	0.7422	0.7483	0.7091	0.7271	0.7288	0.7207	0.7177	0.6956	0.7026	0.706	0.7025		45	0.7305	0.7422	0.7483	0.7091	0.7271	0.7288	0.7126	0.7186	0.722	0.6878	0.6989	0.7007	0.6619	0.6945	0.7001		45	0.7305	0.7422	0.7483	0.781	0.7853	0.7848
												45.5	0.7328	0.7464	0.747	0.7086	0.7345	0.7247	0.7195	0.7183	0.6951	0.7173	0.7076	0.7135		45.5	0.7328	0.7464	0.747	0.7086	0.7345	0.7247	0.7215	0.734	0.7237	0.6934	0.6934	0.7031	0.6662	0.7096	0.7113		45.5	0.7328	0.7464	0.747	0.7782	0.7886	0.7827
												46	0.7288	0.7441	0.7497	0.7072	0.732	0.7221	0.7322	0.726	0.6949	0.7177	0.7114	0.717		46	0.7288	0.7441	0.7497	0.7072	0.732	0.7221	0.7288	0.732	0.7271	0.6921	0.6968	0.6975	0.6698	0.705	0.7134		46	0.7288	0.7441	0.7497	0.777	0.7844	0.788
												46.5	0.7338	0.7423	0.7535	0.7145	0.7341	0.7244	0.7327	0.7321	0.6988	0.7165	0.7145	0.7212		46.5	0.7338	0.7423	0.7535	0.7145	0.7341	0.7244	0.7249	0.7343	0.7297	0.693	0.7006	0.7072	0.6772	0.7112	0.7148		46.5	0.7338	0.7423	0.7535	0.7775	0.7846	0.7887
												47	0.7336	0.7505	0.7518	0.707	0.7317	0.7253	0.734	0.7289	0.698	0.7226	0.7152	0.7192		47	0.7336	0.7505	0.7518	0.707	0.7317	0.7253	0.7274	0.733	0.7266	0.697	0.6956	0.7015	0.6777	0.7122	0.7161		47	0.7336	0.7505	0.7518	0.7773	0.7889	0.7887
												47.5	0.7337	0.7493	0.7547	0.7069	0.734	0.7287	0.7287	0.7261	0.7	0.7247	0.7116	0.7197		47.5	0.7337	0.7493	0.7547	0.7069	0.734	0.7287	0.7241	0.7304	0.7279	0.693	0.6971	0.7032	0.6782	0.7152	0.7192		47.5	0.7337	0.7493	0.7547	0.7755	0.7881	0.7848
												48	0.7257	0.7443	0.7489	0.7051	0.7331	0.7206	0.7303	0.7289	0.7113	0.7316	0.7159	0.717		48	0.7257	0.7443	0.7489	0.7051	0.7331	0.7206	0.7246	0.7276	0.7273	0.6947	0.6997	0.7074	0.6799	0.7145	0.7227		48	0.7257	0.7443	0.7489	0.7775	0.7884	0.7883
												48.5	0.7322	0.7502	0.7547	0.7054	0.7311	0.7196	0.7281	0.7248	0.7087	0.732	0.7171	0.7162		48.5	0.7322	0.7502	0.7547	0.7054	0.7311	0.7196	0.7269	0.7311	0.7368	0.6958	0.6957	0.7081	0.684	0.7216	0.7274		48.5	0.7322	0.7502	0.7547	0.7806	0.7854	0.7913
												49	0.7319	0.7444	0.7546	0.7089	0.7308	0.7261	0.7344	0.7269	0.7158	0.7332	0.7172	0.7196		49	0.7319	0.7444	0.7546	0.7089	0.7308	0.7261	0.7231	0.7321	0.7407	0.6965	0.7013	0.7067	0.6836	0.7239	0.7188		49	0.7319	0.7444	0.7546	0.781	0.7884	0.7864
												49.5	0.7269	0.745	0.7528	0.7061	0.7302	0.7225	0.7368	0.7311	0.7194	0.7395	0.7149	0.7235		49.5	0.7269	0.745	0.7528	0.7061	0.7302	0.7225	0.7254	0.73	0.7423	0.6951	0.7019	0.7095	0.6879	0.7253	0.7214		49.5	0.7269	0.745	0.7528	0.781	0.7878	0.7915
												50	0.7322	0.7436	0.7533	0.7035	0.73	0.7272	0.7349	0.7288	0.7129	0.7387	0.7187	0.724		50	0.7322	0.7436	0.7533	0.7035	0.73	0.7272	0.7247	0.7346	0.7408	0.6926	0.7026	0.7095	0.6824	0.7277	0.7277		50	0.7322	0.7436	0.7533	0.7841	0.789	0.7898
												50.5	0.7302	0.7454	0.7455	0.7051	0.7336	0.7274	0.734	0.7329	0.7175	0.7436	0.7173	0.7205		50.5	0.7302	0.7454	0.7455	0.7051	0.7336	0.7274	0.7291	0.7307	0.7393	0.6902	0.7013	0.716	0.6869	0.7245	0.7287		50.5	0.7302	0.7454	0.7455	0.7857	0.786	0.7899
												51	0.7362	0.747	0.7531	0.7051	0.7313	0.7244	0.7321	0.7325	0.7137	0.7531	0.7232	0.7237		51	0.7362	0.747	0.7531	0.7051	0.7313	0.7244	0.7264	0.7353	0.74	0.6976	0.7063	0.7169	0.6932	0.7314	0.7325		51	0.7362	0.747	0.7531	0.7792	0.7896	0.794
												51.5	0.7265	0.7469	0.7475	0.7047	0.7291	0.7203	0.7304	0.7292	0.7159	0.7559	0.7258	0.7251		51.5	0.7265	0.7469	0.7475	0.7047	0.7291	0.7203	0.725	0.7342	0.743	0.6948	0.7089	0.716	0.6912	0.7364	0.7337		51.5	0.7265	0.7469	0.7475	0.778	0.7894	0.7952
												52	0.7279	0.7461	0.7473	0.7028	0.7324	0.7206	0.7301	0.7339	0.7182	0.7531	0.7242	0.7273		52	0.7279	0.7461	0.7473	0.7028	0.7324	0.7206	0.7238	0.7307	0.7436	0.6908	0.7055	0.7159	0.6883	0.7242	0.7305		52	0.7279	0.7461	0.7473	0.7809	0.7922	0.7924
												52.5	0.7301	0.7461	0.7547	0.7012	0.7327	0.7257	0.7325	0.7295	0.7102	0.7568	0.7312	0.7288		52.5	0.7301	0.7461	0.7547	0.7012	0.7327	0.7257	0.7262	0.73	0.7364	0.6972	0.708	0.7262	0.6883	0.736	0.7362		52.5	0.7301	0.7461	0.7547	0.7834	0.7893	0.7962
												53	0.7282	0.7467	0.7503	0.7039	0.7242	0.7287	0.7303	0.7338	0.7148	0.7638	0.7286	0.726		53	0.7282	0.7467	0.7503	0.7039	0.7242	0.7287	0.7285	0.7315	0.7397	0.6988	0.7044	0.7258	0.6981	0.7391	0.7404		53	0.7282	0.7467	0.7503	0.7823	0.7899	0.7929
												53.5	0.7303	0.7484	0.7505	0.7038	0.7274	0.723	0.7268	0.7295	0.7161	0.7696	0.7325	0.73		53.5	0.7303	0.7484	0.7505	0.7038	0.7274	0.723	0.7276	0.73	0.7404	0.6998	0.7056	0.7328	0.6956	0.737	0.7412		53.5	0.7303	0.7484	0.7505	0.7821	0.7934	0.797
												54	0.7267	0.7453	0.7462	0.7033	0.7278	0.7263	0.7288	0.7275	0.7104	0.7685	0.7284	0.7318		54	0.7267	0.7453	0.7462	0.7033	0.7278	0.7263	0.7239	0.7341	0.7373	0.6963	0.7099	0.734	0.6941	0.7434	0.7407		54	0.7267	0.7453	0.7462	0.7833	0.7923	0.7927
												54.5	0.7279	0.7438	0.7499	0.6991	0.7264	0.7217	0.7292	0.7271	0.7139	0.7703	0.7301	0.727		54.5	0.7279	0.7438	0.7499	0.6991	0.7264	0.7217	0.7259	0.7327	0.741	0.6952	0.7082	0.7323	0.6899	0.7328	0.7411		54.5	0.7279	0.7438	0.7499	0.7842	0.7916	0.7955
												55	0.7307	0.7442	0.748	0.7027	0.7242	0.7253	0.7216	0.7247	0.7063	0.7743	0.7355	0.7341		55	0.7307	0.7442	0.748	0.7027	0.7242	0.7253	0.7322	0.7339	0.7409	0.6921	0.7147	0.7387	0.6914	0.7366	0.7413		55	0.7307	0.7442	0.748	0.7798	0.7933	0.7974
												55.5	0.7261	0.7432	0.748	0.6993	0.7268	0.722	0.7235	0.7221	0.7085	0.7774	0.735	0.7304		55.5	0.7261	0.7432	0.748	0.6993	0.7268	0.722	0.7279	0.7317	0.7385	0.6901	0.7084	0.736	0.6922	0.7383	0.7416		55.5	0.7261	0.7432	0.748	0.7824	0.7929	0.7928
												56	0.7268	0.7427	0.7445	0.7035	0.7246	0.7251	0.7167	0.7202	0.7045	0.7851	0.7336	0.7349		56	0.7268	0.7427	0.7445	0.7035	0.7246	0.7251	0.7234	0.7326	0.7445	0.6969	0.7104	0.7365	0.6953	0.7378	0.7471		56	0.7268	0.7427	0.7445	0.7824	0.7979	0.7993
												56.5	0.723	0.7423	0.7441	0.705	0.7274	0.722	0.7197	0.7239	0.702	0.7872	0.7367	0.7363		56.5	0.723	0.7423	0.7441	0.705	0.7274	0.722	0.7227	0.7324	0.7389	0.6919	0.7097	0.7474	0.6953	0.7375	0.7461		56.5	0.723	0.7423	0.7441	0.7857	0.7891	0.7961
												57	0.7214	0.742	0.741	0.6973	0.7278	0.7217	0.718	0.7186	0.6995	0.7896	0.7359	0.7339		57	0.7214	0.742	0.741	0.6973	0.7278	0.7217	0.7228	0.7338	0.7418	0.6945	0.7138	0.7467	0.6949	0.7422	0.749		57	0.7214	0.742	0.741	0.7785	0.7867	0.7936
												57.5	0.7231	0.7413	0.7385	0.6975	0.7278	0.7193	0.7115	0.7179	0.7012	0.795	0.735	0.7315		57.5	0.7231	0.7413	0.7385	0.6975	0.7278	0.7193	0.7222	0.73	0.7395	0.6946	0.7037	0.7465	0.6934	0.7464	0.7457		57.5	0.7231	0.7413	0.7385	0.7831	0.7884	0.7899
												58	0.7199	0.7355	0.7361	0.7038	0.7252	0.7205	0.7144	0.7191	0.6963	0.7949	0.7385	0.7412		58	0.7199	0.7355	0.7361	0.7038	0.7252	0.7205	0.7279	0.7331	0.743	0.6947	0.7149	0.7481	0.6946	0.7375	0.7445		58	0.7199	0.7355	0.7361	0.7799	0.7907	0.7944
												58.5	0.7261	0.7414	0.7425	0.6937	0.7241	0.7189	0.7104	0.7142	0.697	0.7993	0.7406	0.7369		58.5	0.7261	0.7414	0.7425	0.6937	0.7241	0.7189	0.7231	0.7264	0.7414	0.6942	0.7068	0.7472	0.6959	0.7364	0.7489		58.5	0.7261	0.7414	0.7425	0.7817	0.7925	0.7918
												59	0.7179	0.7367	0.7365	0.7	0.721	0.7215	0.7084	0.7128	0.6955	0.7985	0.7378	0.7358		59	0.7179	0.7367	0.7365	0.7	0.721	0.7215	0.7308	0.7358	0.7444	0.6918	0.7057	0.7458	0.6926	0.7387	0.7481		59	0.7179	0.7367	0.7365	0.7847	0.7949	0.7944
												59.5	0.7209	0.7358	0.7403	0.6944	0.7247	0.714	0.7031	0.71	0.6896	0.8023	0.7356	0.7355		59.5	0.7209	0.7358	0.7403	0.6944	0.7247	0.714	0.7246	0.7303	0.7407	0.6906	0.712	0.7531	0.6944	0.7441	0.7529		59.5	0.7209	0.7358	0.7403	0.7775	0.7941	0.7893
												60	0.7144	0.7312	0.7343	0.6975	0.7256	0.7172	0.7049	0.7094	0.6871	0.8066	0.7375	0.7406		60	0.7144	0.7312	0.7343	0.6975	0.7256	0.7172	0.7249	0.7303	0.7382	0.6967	0.7105	0.7574	0.6911	0.7347	0.7516		60	0.7144	0.7312	0.7343	0.7821	0.7889	0.7895
												60.5	0.7162	0.7324	0.7316	0.6961	0.7215	0.7118	0.7005	0.7073	0.6859	0.8012	0.7368	0.735		60.5	0.7162	0.7324	0.7316	0.6961	0.7215	0.7118	0.7223	0.7289	0.7347	0.6915	0.7107	0.7546	0.6926	0.7382	0.7488		60.5	0.7162	0.7324	0.7316	0.7802	0.7882	0.7842
												61	0.7189	0.7277	0.7352	0.6934	0.7253	0.7135	0.6973	0.7039	0.6832	0.8112	0.7365	0.7336		61	0.7189	0.7277	0.7352	0.6934	0.7253	0.7135	0.7238	0.7301	0.7384	0.6889	0.7101	0.7555	0.6922	0.738	0.7547		61	0.7189	0.7277	0.7352	0.7782	0.7846	0.7822
												61.5	0.7136	0.7355	0.7342	0.6928	0.7202	0.7141	0.699	0.7027	0.6849	0.8032	0.7359	0.7386		61.5	0.7136	0.7355	0.7342	0.6928	0.7202	0.7141	0.721	0.7244	0.7361	0.6936	0.7059	0.7522	0.6861	0.7371	0.7479		61.5	0.7136	0.7355	0.7342	0.7748	0.7807	0.7811
												62	0.7104	0.7318	0.732	0.6947	0.7184	0.7136	0.6926	0.7002	0.6808	0.8097	0.7387	0.7374		62	0.7104	0.7318	0.732	0.6947	0.7184	0.7136	0.7213	0.7286	0.7374	0.6918	0.7048	0.7543	0.6918	0.7389	0.748		62	0.7104	0.7318	0.732	0.7747	0.7839	0.7786
												62.5	0.7083	0.733	0.7326	0.6889	0.7219	0.709	0.6895	0.6994	0.6744	0.8088	0.7351	0.7317		62.5	0.7083	0.733	0.7326	0.6889	0.7219	0.709	0.7201	0.7309	0.7417	0.6835	0.7072	0.7521	0.69	0.7334	0.7431		62.5	0.7083	0.733	0.7326	0.7725	0.7836	0.776
												63	0.7164	0.7287	0.7323	0.6891	0.7129	0.7085	0.6891	0.6975	0.6762	0.8129	0.7365	0.7292		63	0.7164	0.7287	0.7323	0.6891	0.7129	0.7085	0.7166	0.7225	0.7307	0.6844	0.706	0.7583	0.6909	0.7326	0.7421		63	0.7164	0.7287	0.7323	0.771	0.7812	0.7726
												63.5	0.7106	0.7332	0.7311	0.6835	0.7142	0.7029	0.686	0.6941	0.6748	0.8149	0.7322	0.7273		63.5	0.7106	0.7332	0.7311	0.6835	0.7142	0.7029	0.7204	0.732	0.739	0.6834	0.7104	0.7525	0.6891	0.7378	0.7465		63.5	0.7106	0.7332	0.7311	0.7741	0.7774	0.771
												64	0.7078	0.7287	0.7253	0.6847	0.7084	0.7004	0.6817	0.6905	0.6708	0.8153	0.7289	0.726		64	0.7078	0.7287	0.7253	0.6847	0.7084	0.7004	0.7174	0.7321	0.7399	0.6828	0.704	0.7556	0.6881	0.7346	0.7452		64	0.7078	0.7287	0.7253	0.7663	0.7831	0.7656
												64.5	0.703	0.7249	0.724	0.6837	0.7099	0.6998	0.6818	0.6913	0.6708	0.8154	0.729	0.7303		64.5	0.703	0.7249	0.724	0.6837	0.7099	0.6998	0.7146	0.7269	0.7356	0.682	0.708	0.7517	0.6836	0.73	0.7417		64.5	0.703	0.7249	0.724	0.7649	0.7745	0.7613
												65	0.7	0.7211	0.7226	0.6765	0.7093	0.6979	0.6805	0.687	0.6716	0.8197	0.7247	0.728		65	0.7	0.7211	0.7226	0.6765	0.7093	0.6979	0.7123	0.7282	0.7349	0.6825	0.6959	0.7538	0.681	0.731	0.7388		65	0.7	0.7211	0.7226	0.7644	0.7731	0.7642
												65.5	0.7011	0.7198	0.7195	0.6766	0.7062	0.6933	0.6752	0.6822	0.6645	0.8132	0.726	0.7263		65.5	0.7011	0.7198	0.7195	0.6766	0.7062	0.6933	0.7075	0.7275	0.7338	0.6784	0.6972	0.7563	0.6832	0.7214	0.7356		65.5	0.7011	0.7198	0.7195	0.7573	0.7635	0.7569
												66	0.7013	0.7207	0.7227	0.669	0.6993	0.6887	0.6743	0.6794	0.6602	0.8194	0.7277	0.7256		66	0.7013	0.7207	0.7227	0.669	0.6993	0.6887	0.7112	0.7305	0.7411	0.6782	0.6961	0.752	0.6739	0.7279	0.7355		66	0.7013	0.7207	0.7227	0.7582	0.767	0.7539
												66.5	0.6991	0.7188	0.7188	0.6692	0.7	0.6899	0.6708	0.6808	0.6623	0.8182	0.724	0.7212		66.5	0.6991	0.7188	0.7188	0.6692	0.7	0.6899	0.705	0.7268	0.7307	0.6704	0.6889	0.7466	0.6795	0.7254	0.7363		66.5	0.6991	0.7188	0.7188	0.7541	0.7676	0.7502
												67	0.6957	0.7176	0.7184	0.666	0.6999	0.6812	0.6704	0.6772	0.6573	0.8161	0.7202	0.7234		67	0.6957	0.7176	0.7184	0.666	0.6999	0.6812	0.7046	0.7224	0.7341	0.6652	0.6901	0.7537	0.6724	0.7227	0.7337		67	0.6957	0.7176	0.7184	0.7568	0.7638	0.7473
												67.5	0.6909	0.7149	0.7155	0.6634	0.6973	0.679	0.6682	0.6727	0.6566	0.8151	0.7198	0.7182		67.5	0.6909	0.7149	0.7155	0.6634	0.6973	0.679	0.7021	0.7177	0.7267	0.6754	0.6923	0.7489	0.6715	0.7203	0.7307		67.5	0.6909	0.7149	0.7155	0.7499	0.7625	0.7406
												68	0.6825	0.7125	0.7102	0.6564	0.6906	0.6777	0.6667	0.6725	0.6542	0.8148	0.7208	0.7162		68	0.6825	0.7125	0.7102	0.6564	0.6906	0.6777	0.7002	0.7251	0.7302	0.6722	0.6882	0.7488	0.6719	0.7197	0.7329		68	0.6825	0.7125	0.7102	0.7524	0.7553	0.7404
												68.5	0.6864	0.7114	0.7147	0.6587	0.6887	0.6795	0.6705	0.6719	0.6561	0.8127	0.7183	0.7114		68.5	0.6864	0.7114	0.7147	0.6587	0.6887	0.6795	0.7026	0.7234	0.7379	0.6634	0.6873	0.7475	0.6699	0.7142	0.73		68.5	0.6864	0.7114	0.7147	0.7481	0.7553	0.7424
												69	0.6864	0.7123	0.7127	0.6467	0.6837	0.6653	0.6612	0.6678	0.6509	0.8139	0.7202	0.7204		69	0.6864	0.7123	0.7127	0.6467	0.6837	0.6653	0.6973	0.7245	0.7331	0.6626	0.6836	0.7434	0.6657	0.7172	0.7347		69	0.6864	0.7123	0.7127	0.7475	0.7477	0.731
												69.5	0.6831	0.7103	0.708	0.6466	0.68	0.6644	0.6611	0.6728	0.6507	0.8175	0.7153	0.7158		69.5	0.6831	0.7103	0.708	0.6466	0.68	0.6644	0.6985	0.7251	0.7272	0.6607	0.6835	0.7435	0.6633	0.7169	0.7258		69.5	0.6831	0.7103	0.708	0.7438	0.7437	0.7306
												70	0.68	0.7075	0.7057	0.6455	0.6753	0.6605	0.6578	0.667	0.6493	0.8194	0.7166	0.7167		70	0.68	0.7075	0.7057	0.6455	0.6753	0.6605	0.702	0.7204	0.7297	0.6553	0.6786	0.7439	0.6582	0.7113	0.7246		70	0.68	0.7075	0.7057	0.7327	0.7469	0.7264
												70.5	0.6813	0.7055	0.7037	0.6421	0.6755	0.6614	0.6554	0.6607	0.6508	0.8155	0.711	0.712		70.5	0.6813	0.7055	0.7037	0.6421	0.6755	0.6614	0.6953	0.7173	0.7283	0.6525	0.6768	0.7424	0.6562	0.7066	0.7212		70.5	0.6813	0.7055	0.7037	0.7367	0.7384	0.7258
												71	0.6777	0.7039	0.7042	0.6442	0.6699	0.661	0.6536	0.6638	0.6456	0.8146	0.7116	0.7087		71	0.6777	0.7039	0.7042	0.6442	0.6699	0.661	0.6925	0.715	0.7284	0.6508	0.6751	0.7398	0.6534	0.7068	0.7179		71	0.6777	0.7039	0.7042	0.7291	0.7481	0.7186
												71.5	0.6715	0.6942	0.6982	0.6365	0.6685	0.6532	0.6525	0.66	0.6472	0.8151	0.7137	0.7101		71.5	0.6715	0.6942	0.6982	0.6365	0.6685	0.6532	0.6849	0.7121	0.716	0.6534	0.677	0.7412	0.6534	0.703	0.7171		71.5	0.6715	0.6942	0.6982	0.7281	0.7333	0.7181
	Supplementary Fig. 8b Lys-Ade OD700 MAX.
	Sample	1:1			1:10			10:1
	replicate	repl.1	repl.2	repl.3	repl.1	repl.2	repl.3	repl.1	repl.2	repl.3
	Control	0.6222	0.623	0.6126	0.6558	0.6732	0.6725	0.6715	0.6942	0.6982
	FLO1co	1.0464	0.8404	1.0149	0.8494	0.8799	0.996	1.179	1.1622	1.1622
	FLO5co	1.0425	1.0533	1.0802	1.23	1.2239	1.1835	1.1927	1.27	1.2244
	AGA1&2co	0.6183	0.6322	0.6188	0.6203	0.6327	0.6332	0.6365	0.6685	0.6532
	SAG1co	0.5437	0.5271	0.5495	0.3336	0.3449	0.3679	0.6525	0.66	0.6472
	SAG1-AGA1&2co	0.6854	0.6886	0.6795	0.6391	0.671	0.675	0.8151	0.7137	0.7101
	AGA1&2-Acco	0.6413	0.66	0.6585	0.6221	0.6965	0.6401	0.6849	0.7121	0.716
	AGA1&2-Anco	0.585	0.593	0.5857	0.5595	0.5619	0.5766	0.6534	0.677	0.7412
	AGA1&2-Spyco	0.5568	0.5926	0.6067	0.5763	0.5869	0.5992	0.6534	0.703	0.7171
	FLO5Nco	0.7172	0.721	0.7462	0.7017	0.6996	0.7031	0.7281	0.7333	0.7181
	FLO5N-Acco	0.7209	0.72	0.715	0.6901	0.6976	0.6996	0.7308	0.7267	0.7424
	FLO5N-Anco	0.707	0.7245	0.7308	0.7401	0.7439	0.7419	0.7608	0.7851	0.7745
	FLO5N-Spyco	0.5124	0.5934	0.5866	0.5663	0.5598	0.5565	0.7302	0.736	0.7306
	FLO5Cco	0.7495	0.5437	0.7495	0.7339	0.7363	0.7017	0.8158	0.8249	0.8383
	FLO5C-Acco	0.6251	0.7465	0.7261	0.7681	0.7656	0.7596	0.7014	0.7753	0.7168
	FLO5C-Anco	0.6545	0.6895	0.6912	0.6984	0.7037	0.6925	0.6445	0.6517	0.6787
	FLO5C-Spyco	0.7222	0.7409	0.7311	0.7544	0.7715	0.7655	0.7587	0.7558	0.7686
	Supplementary Fig. 8c OD700 MAX.
	Sample	OD700nm
	replicate	repl.1	repl.2	repl.3
	sHC015	0.0965	0.0689	0.0753
	sHC017	0.1069	0.0868	0.1112
	sHC019	0.1078	0.1163	0.1224
	sHC021	0.1305	0.1059	0.1224
	sHC023	0.1023	0.122	0.1836
	sHC051	0.2023	0.1647	0.1526
	sHC061	0.0918	0.1073	0.0538
	sHC063	0.048	0.0572	0.0514
	sHC065	0.0957	0.0804	0.0867
	sHC087	0.109	0.1485	0.1812
	sHC096	0.096	0.1641	0.1842
	sHC105	0.1403	0.1015	0.1011
	sHC107	0.0871	0.0968	0.1173
	sHC109	0.1004	0.0959	0.1346
	sHC016	0.1502	0.1437	0.1358
	sHC018	0.1995	0.1511	0.1405
	sHC020	0.1409	0.1412	0.1187
	sHC022	0.1355	0.1108	0.1438
	sHC024	0.1393	0.1461	0.126
	sHC056	0.1396	0.1629	0.1303
	sHC062	0.0917	0.097	0.0961
	sHC064	0.0908	0.0916	0.1025
	sHC066	0.0975	0.0932	0.1074
	sHC067	0.0981	0.0957	0.1063
	sHC088	0.1511	0.2508	0.1726
	sHC097	0.1912	0.1877	0.1595
	sHC106	0.1383	0.1393	0.1347
	sHC108	0.0963	0.1006	0.0906
	sHC110	0.0818	0.0784	0.0833
	sHC111	0.0947	0.0831	0.0851
[truncated: 25 more columns]

## Sheet: Supplementary Fig. 9
	Supplementary Fig. 9a
	Control ODi = 1:1											Control ODi = 1:10											Control ODi = 10:1
	Time/h	OD700nm			GOD%			ROD%				Time/h	OD700nm			GOD%			ROD%				Time/h	OD700nm			GOD%			ROD%
	replicate	repl.1	repl.2	repl.3	repl.1	repl.2	repl.3	repl.1	repl.2	repl.3		replicate	repl.1	repl.2	repl.3	repl.1	repl.2	repl.3	repl.1	repl.2	repl.3		replicate	repl.1	repl.2	repl.3	repl.1	repl.2	repl.3	repl.1	repl.2	repl.3
	0	0.1699	0.1723	0.1733	57.1557	56.3595	56.0343	42.8443	43.6405	43.9657		0	0.1685	0.1677	0.1629	23.6136	23.7263	23.8046	76.3863	76.2737	76.1954		0	0.1878	0.1974	0.1863	82.8254	81.4017	83.4923	17.1746	18.5983	16.5077
	0.5	0.1552	0.152	0.1505	66.4026	66.4949	65.84	33.5974	33.5051	34.16		0.5	0.1507	0.1481	0.1533	27.7463	27.5496	27.2757	72.2537	72.4504	72.7243		0.5	0.1839	0.1903	0.1879	85.9791	84.4387	82.7813	14.0209	15.5613	17.2187
	1	0.1725	0.1575	0.1569	59.7431	62.9138	63.1544	40.2569	37.0862	36.8456		1	0.1583	0.162	0.1684	26.4142	25.1858	24.83	73.5858	74.8142	75.1701		1	0.191	0.1987	0.1837	82.783	82.1641	86.0727	17.217	17.8359	13.9273
	1.5	0.1663	0.1814	0.1748	59.5846	55.7179	57.8217	40.4154	44.2821	42.1783		1.5	0.171	0.1792	0.1825	24.4524	23.3335	22.9116	75.5476	76.6665	77.0884		1.5	0.1964	0.1857	0.1845	80.5069	86.5304	85.6995	19.4931	13.4696	14.3005
	2	0.1654	0.1752	0.1884	59.9088	57.6897	53.6477	40.0912	42.3103	46.3523		2	0.1733	0.1728	0.1668	24.1279	24.1977	24.461	75.8721	75.8023	75.539		2	0.1758	0.1794	0.1821	87.0184	88.1358	85.418	12.9816	11.8642	14.582
	2.5	0.1738	0.1757	0.1801	58.1544	57.5255	55.019	41.8456	42.4745	44.981		2.5	0.1661	0.1658	0.1648	24.5641	25.2193	24.7579	75.4359	74.7807	75.2421		2.5	0.1765	0.1822	0.1822	86.6733	85.3711	86.7813	13.3267	14.6289	13.2187
	3	0.1794	0.1767	0.1784	55.2337	56.0776	55.5433	44.7663	43.9224	44.4567		3	0.1705	0.1674	0.1685	24.5241	24.3733	24.8152	75.4759	75.6267	75.1848		3	0.1861	0.1947	0.1941	82.2023	81.2099	81.4609	17.7977	18.7901	18.5391
	3.5	0.1865	0.1812	0.1814	53.1309	54.685	54.6247	46.8691	45.315	45.3753		3.5	0.1728	0.1708	0.1736	24.1977	24.481	24.0862	75.8023	75.519	75.9138		3.5	0.1944	0.1992	0.1943	78.6926	79.3753	80.0546	21.3074	20.6247	19.9454
	4	0.1939	0.1843	0.182	52.126	53.7652	54.4446	47.874	46.2348	45.5554		4	0.175	0.1749	0.1799	23.8935	23.3282	23.2427	76.1065	76.6718	76.7573		4	0.195	0.1984	0.1941	79.7672	79.6954	80.1371	20.2328	20.3046	19.8629
	4.5	0.196	0.1878	0.1828	51.5675	52.7632	54.2064	48.4325	47.2368	45.7936		4.5	0.1787	0.1826	0.184	23.3988	22.899	22.7248	76.6012	77.101	77.2752		4.5	0.1886	0.195	0.1906	81.1126	81.0849	81.6087	18.8874	18.9151	18.3913
	5	0.2003	0.1919	0.1909	49.4704	51.6358	51.9063	50.5296	48.3642	48.0937		5	0.1811	0.1814	0.1818	23.0887	23.0505	22.9998	76.9113	76.9495	77.0002		5	0.1945	0.1979	0.1917	77.3329	78.5983	79.8009	22.6671	21.4017	20.1991
	5.5	0.2022	0.1953	0.1928	49.0055	50.7369	50.367	50.9945	49.2631	49.633		5.5	0.1835	0.1837	0.1823	22.7867	22.2107	22.3812	77.2133	77.7893	77.6188		5.5	0.1942	0.2012	0.1975	77.4524	76.033	76.1582	22.5476	23.967	23.8418
	6	0.2059	0.2008	0.1961	48.1249	48.3603	49.5194	51.8751	51.6397	50.4806		6	0.1875	0.1831	0.1858	21.7605	22.8365	22.5047	78.2395	77.1635	77.4954		6	0.1998	0.2018	0.2	75.2815	75.8069	76.4892	24.7185	24.1931	23.5108
	6.5	0.2101	0.2037	0.2006	47.1629	47.6718	48.4085	52.8371	52.3282	51.5915		6.5	0.1874	0.1879	0.1904	21.7721	21.7142	21.961	78.2279	78.2858	78.0391		6.5	0.2036	0.2066	0.2053	72.6171	74.0457	74.5146	27.3829	25.9543	25.4854
	7	0.2102	0.2072	0.2042	46.1977	47.823	47.5551	53.8023	52.177	52.4449		7	0.1909	0.191	0.192	21.3729	21.892	21.2505	78.627	78.108	78.7495		7	0.207	0.2121	0.2163	71.4244	72.1256	69.5388	28.5756	27.8744	30.4612
	7.5	0.2142	0.2097	0.2097	47.1859	46.3078	46.3078	52.8141	53.6922	53.6922		7.5	0.1962	0.195	0.1943	21.3117	20.9236	21.5201	78.6883	79.0764	78.4799		7.5	0.2148	0.2191	0.2159	68.8307	69.8213	69.6677	31.1693	30.1787	30.3323
	8	0.2201	0.2132	0.2113	45.0201	45.5476	45.9572	54.9799	54.4524	54.0428		8	0.1958	0.1918	0.1941	21.3553	21.8007	21.5423	78.6447	78.1993	78.4577		8	0.2237	0.2249	0.2218	66.0923	66.8797	66.6584	33.9077	33.1203	33.3416
	8.5	0.2196	0.219	0.2127	45.1226	45.2462	45.6547	54.8774	54.7538	54.3453		8.5	0.1926	0.1927	0.1941	21.1843	21.6988	21.5423	78.8157	78.3012	78.4577		8.5	0.2295	0.2286	0.2277	64.422	64.6756	64.9312	35.578	35.3244	35.0688
	9	0.222	0.2217	0.2195	44.6348	43.8013	44.2403	55.3652	56.1987	55.7597		9	0.1952	0.1945	0.1956	21.4209	21.498	21.3771	78.5791	78.502	78.6229		9	0.235	0.2367	0.2371	61.8239	61.3798	62.357	38.1761	38.6202	37.643
	9.5	0.2262	0.2249	0.2194	43.806	44.0592	44.2605	56.194	55.9408	55.7395		9.5	0.1946	0.1923	0.1966	21.487	21.2173	21.2684	78.513	78.7827	78.7316		9.5	0.2428	0.244	0.2407	59.8378	58.4941	60.3598	40.1622	41.5059	39.6402
	10	0.2296	0.2306	0.2257	43.1573	42.1108	43.025	56.8427	57.8892	56.975		10	0.1959	0.1928	0.1945	21.3444	21.6876	21.498	78.6556	78.3124	78.502		10	0.2496	0.2486	0.246	58.2076	58.4417	58.0185	41.7924	41.5583	41.9815
	10.5	0.2357	0.2325	0.2286	42.8818	42.619	42.4792	57.1182	57.381	57.5208		10.5	0.1982	0.1955	0.1949	21.0967	21.9064	21.4539	78.9033	78.0936	78.5461		10.5	0.2552	0.2566	0.2526	56.9303	56.6197	57.5163	43.0697	43.3803	42.4837
	11	0.2372	0.2376	0.2333	41.7745	41.7042	41.6234	58.2255	58.2958	58.3766		11	0.1986	0.1939	0.1983	21.0542	21.5645	21.0861	78.9458	78.4355	78.9139		11	0.2625	0.2621	0.2602	54.3717	54.4546	54.8523	45.6283	45.5454	45.1477
	11.5	0.2449	0.242	0.2346	40.4611	40.946	41.3928	59.5389	59.054	58.6072		11.5	0.2003	0.1967	0.1973	21.3815	21.2576	21.7066	78.6185	78.7424	78.2934		11.5	0.2683	0.2714	0.2666	53.1963	51.6459	54.4959	46.8037	48.3541	45.5041
	12	0.2482	0.2444	0.241	40.7221	40.5439	41.1159	59.2779	59.4561	58.8841		12	0.2013	0.1988	0.1991	21.2752	21.5428	21.0013	78.7248	78.4572	78.9987		12	0.2757	0.2762	0.2719	51.7684	51.6747	50.6105	48.2316	48.3253	49.3895
	12.5	0.2494	0.25	0.2449	40.5262	39.6357	40.4611	59.4738	60.3643	59.5389		12.5	0.2084	0.201	0.2005	20.5504	20.8028	21.3601	79.4496	79.1972	78.6399		12.5	0.2803	0.2828	0.2785	50.9189	50.4687	49.4111	49.0811	49.5313	50.5889
	13	0.2624	0.2547	0.249	38.5184	39.6829	39.7949	61.4816	60.3171	60.2051		13	0.2065	0.2034	0.2028	21.2306	21.5542	21.1179	78.7694	78.4458	78.8821		13	0.2886	0.2902	0.2837	50.3417	49.1818	49.4067	49.6583	50.8182	50.5933
	13.5	0.2653	0.2622	0.2558	38.8454	38.5478	38.737	61.1546	61.4522	61.263		13.5	0.2118	0.2055	0.2054	20.2205	21.3339	21.3443	79.7795	78.6661	78.6557		13.5	0.2956	0.2956	0.2904	48.2834	48.2834	48.2668	51.7166	51.7166	51.7332
	14	0.2703	0.2631	0.26	38.1268	38.4159	38.1112	61.8732	61.5841	61.8888		14	0.2133	0.2108	0.2091	20.5538	20.7975	20.4816	79.4462	79.2025	79.5184		14	0.3014	0.3051	0.2989	48.2037	46.7799	46.8942	51.7963	53.2201	53.1058
	14.5	0.2772	0.2704	0.2652	37.1778	38.1127	38.1117	62.8222	61.8873	61.8883		14.5	0.2149	0.2123	0.2126	20.873	21.1286	20.6214	79.127	78.8714	79.3786		14.5	0.3084	0.3097	0.3066	47.1096	46.9119	45.7165	52.8904	53.0881	54.2835
	15	0.285	0.2759	0.271	37.5544	37.3529	38.0283	62.4456	62.6471	61.9717		15	0.224	0.2155	0.2158	20.025	20.8148	20.7859	79.975	79.1851	79.2141		15	0.3174	0.3208	0.315	44.9671	45.2887	45.3097	55.0329	54.7113	54.6903
	15.5	0.2907	0.2792	0.2746	36.818	37.6227	37.5298	63.182	62.3773	62.4702		15.5	0.2243	0.2226	0.2188	20.451	20.6072	20.9651	79.549	79.3928	79.0349		15.5	0.3245	0.3255	0.3228	44.7723	45.4219	44.2149	55.2277	54.5781	55.7851
	16	0.2976	0.2858	0.2848	36.6326	37.4493	36.883	63.3674	62.5507	63.117		16	0.2321	0.2277	0.2265	20.2016	20.5919	20.701	79.7984	79.4081	79.299		16	0.3379	0.3376	0.3331	43.7551	44.5535	43.6164	56.2449	55.4465	56.3836
	16.5	0.3024	0.295	0.2888	36.0512	36.2814	37.0603	63.9488	63.7186	62.9397		16.5	0.2354	0.2336	0.2328	19.9184	20.5072	20.1408	80.0816	79.4928	79.8592		16.5	0.3479	0.3493	0.342	42.4974	43.0611	42.4813	57.5026	56.9389	57.5187
	17	0.3115	0.3015	0.2987	36.2762	36.1588	35.8319	63.7238	63.8412	64.1681		17	0.2459	0.2409	0.2393	19.4814	19.8858	20.0187	80.5186	80.1142	79.9813		17	0.3558	0.3553	0.354	42.2745	42.3339	41.7651	57.7255	57.6661	58.2349
	17.5	0.3239	0.3095	0.3059	35.5027	35.2241	35.6387	64.4973	64.7759	64.3613		17.5	0.2512	0.2467	0.2438	19.4755	19.8308	20.0667	80.5245	80.1692	79.9333		17.5	0.3679	0.3628	0.362	40.8841	41.4588	41.5504	59.1159	58.5412	58.4496
	18	0.331	0.3188	0.316	34.7411	35.4455	35.1294	65.2588	64.5545	64.8706		18	0.2606	0.2579	0.2502	19.5549	19.3645	20.3678	80.4451	80.6355	79.6322		18	0.377	0.3736	0.3716	40.5778	40.9471	41.1675	59.4222	59.0529	58.8325
	18.5	0.3418	0.3257	0.3275	34.8108	35.3065	34.5039	65.1892	64.6935	65.4961		18.5	0.2715	0.2673	0.2671	19.1455	19.4463	19.4609	80.8545	80.5537	80.5391		18.5	0.3873	0.3872	0.3833	40.1617	40.172	40.5808	59.8383	59.828	59.4192
	19	0.3457	0.3342	0.3353	34.4181	34.4085	33.7013	65.582	65.5915	66.2987		19	0.2821	0.2737	0.2763	18.7879	19.3645	18.8129	81.2121	80.6355	81.1871		19	0.3997	0.3965	0.3958	38.9157	39.2298	39.2992	61.0843	60.7702	60.7008
	19.5	0.3579	0.3456	0.3401	33.8028	33.8505	33.8116	66.1972	66.1495	66.1884		19.5	0.2922	0.2866	0.2884	18.8378	19.2059	19.086	81.1622	80.7941	80.914		19.5	0.4063	0.4074	0.4018	38.916	38.8109	39.3518	61.084	61.1891	60.6482
	20	0.3664	0.3557	0.3471	33.5641	33.4504	34.2792	66.4359	66.5496	65.7208		20	0.3054	0.3005	0.2984	18.6936	18.9984	19.1321	81.3064	81.0016	80.8679		20	0.4205	0.4196	0.414	37.6018	38.2953	38.8133	62.3982	61.7047	61.1867
	20.5	0.3755	0.3635	0.3595	33.2833	32.7326	33.0969	66.7167	67.2673	66.9031		20.5	0.3199	0.3122	0.315	18.4868	19.2713	18.7744	81.5132	80.7287	81.2256		20.5	0.431	0.4273	0.4248	37.8794	37.6052	37.8265	62.1206	62.3948	62.1735
	21	0.3847	0.3726	0.368	33.0075	33.0056	32.8751	66.9925	66.9944	67.1249		21	0.3335	0.3268	0.3222	18.3482	18.7244	18.9917	81.6518	81.2756	81.0083		21	0.4385	0.435	0.4369	37.2315	37.531	36.7789	62.7685	62.469	63.2211
	21.5	0.3932	0.3828	0.3757	32.8033	32.1261	32.7332	67.1967	67.8739	67.2668		21.5	0.3461	0.3419	0.3412	18.5711	18.7993	18.5364	81.4288	81.2007	81.4636		21.5	0.4499	0.452	0.4452	36.8604	36.1195	36.6712	63.1396	63.8805	63.3288
	22	0.4072	0.3948	0.3872	32.1677	32.1631	32.2776	67.8323	67.8369	67.7224		22	0.3612	0.3572	0.3532	18.6502	18.8591	18.7809	81.3498	81.1409	81.2191		22	0.4689	0.4674	0.4591	35.9163	35.4803	36.1217	64.0837	64.5197	63.8783
	22.5	0.4145	0.3976	0.3952	32.085	32.4403	32.1306	67.915	67.5597	67.8694		22.5	0.3734	0.3665	0.3674	18.8701	18.9436	18.8972	81.1299	81.0564	81.1028		22.5	0.4844	0.4848	0.475	35.832	35.2702	34.9126	64.168	64.7298	65.0874
	23	0.4251	0.4052	0.4038	31.757	31.8319	31.9422	68.2429	68.1681	68.0578		23	0.3892	0.3845	0.3791	18.9013	18.0567	19.1319	81.0987	81.9433	80.8681		23	0.4969	0.4948	0.4927	34.9306	35.0789	34.7047	65.0694	64.9211	65.2953
	23.5	0.4331	0.4162	0.4105	31.1704	30.5094	31.9091	68.8295	69.4906	68.0909		23.5	0.3995	0.3937	0.3951	19.1923	18.6852	18.619	80.8077	81.3148	81.381		23.5	0.5101	0.5069	0.5098	34.5329	34.7509	34.0468	65.4671	65.2491	65.9532
	24	0.4406	0.4292	0.4212	31.0957	30.0519	31.0985	68.9043	69.9481	68.9015		24	0.4184	0.4081	0.4154	18.5734	18.7878	18.4577	81.4266	81.2122	81.5423		24	0.5238	0.5213	0.5186	33.6297	33.791	33.9669	66.3703	66.209	66.0331
	24.5	0.4441	0.4333	0.4289	30.3984	30.23	31.0078	69.6016	69.7699	68.9922		24.5	0.4321	0.4225	0.4228	18.7061	18.885	18.8716	81.2939	81.115	81.1284		24.5	0.5273	0.5291	0.525	34.3869	34.2699	33.5529	65.6131	65.7301	66.4471
	25	0.4562	0.4425	0.4362	30.0323	29.6015	30.9489	69.9677	70.3985	69.0511		25	0.4459	0.4384	0.4376	18.8279	18.6747	19.185	81.1721	81.3253	80.815		25	0.5384	0.5412	0.5382	33.678	33.5037	33.6905	66.3221	66.4963	66.3095
	25.5	0.4681	0.4532	0.4474	29.6982	29.3452	30.623	70.3018	70.6548	69.377		25.5	0.463	0.455	0.4559	18.8087	18.6805	18.8726	81.1913	81.3195	81.1274		25.5	0.5506	0.5447	0.5486	33.4017	33.2884	33.0518	66.5983	66.7116	66.9482
	26	0.4748	0.4602	0.4529	29.7027	29.3349	30.6949	70.2973	70.6651	69.3051		26	0.4774	0.4701	0.4677	18.8986	18.9694	19.0668	81.1014	81.0306	80.9332		26	0.5619	0.5572	0.5547	32.73	33.006	33.1548	67.27	66.994	66.8452
	26.5	0.4823	0.4769	0.4583	30.0756	28.7288	30.3332	69.9244	71.2712	69.6668		26.5	0.4922	0.4871	0.4836	18.969	18.9524	19.0895	81.031	81.0476	80.9105		26.5	0.5666	0.5639	0.5632	32.4584	33.073	32.6544	67.5416	66.927	67.3456
	27	0.4962	0.482	0.4701	29.2331	28.8417	30.4277	70.7669	71.1583	69.5723		27	0.5068	0.5026	0.4985	19.0442	19.2033	18.9398	80.9558	80.7967	81.0602		27	0.5772	0.572	0.5754	32.7599	32.6047	32.412	67.2401	67.3953	67.588
	27.5	0.5021	0.4914	0.4832	29.6926	28.6993	29.6028	70.3074	71.3007	70.3972		27.5	0.5236	0.5165	0.51	18.835	18.8901	19.1309	81.165	81.1099	80.8691		27.5	0.5909	0.5872	0.5847	32.0003	32.202	31.8965	67.9997	67.798	68.1035
	28	0.5115	0.4955	0.4888	28.7527	28.868	29.6757	71.2473	71.132	70.3243		28	0.5387	0.5337	0.5299	18.8938	19.0708	19.2076	81.1062	80.9292	80.7924		28	0.5963	0.5965	0.5953	31.7106	31.6999	31.7638	68.2895	68.3001	68.2362
	28.5	0.5172	0.5046	0.5016	28.8257	28.3474	29.3202	71.1743	71.6526	70.6798		28.5	0.5552	0.5498	0.549	18.9029	19.0885	18.9239	81.0971	80.9115	81.0761		28.5	0.6013	0.601	0.6023	31.4469	31.4626	31.3946	68.5531	68.5374	68.6054
	29	0.5225	0.5107	0.5059	28.5333	28.4031	29.071	71.4667	71.5969	70.929		29	0.566	0.5626	0.557	19.103	19.2184	19.4116	80.897	80.7816	80.5884		29	0.612	0.61	0.6121	31.3207	31.4234	30.892	68.6793	68.5766	69.108
	29.5	0.5352	0.5182	0.5097	28.2333	27.992	28.8542	71.7667	72.008	71.1458		29.5	0.5824	0.5768	0.5767	19.1111	19.2967	19.3	80.8889	80.7033	80.7		29.5	0.6204	0.6161	0.6227	30.8967	31.1123	30.3662	69.1033	68.8877	69.6338
	30	0.5412	0.5273	0.5221	28.2935	27.8911	28.1689	71.7065	72.1089	71.8311		30	0.5976	0.5938	0.5963	19.3364	19.1019	19.2001	80.6636	80.898	80.7999		30	0.6288	0.6279	0.6302	30.8966	30.9409	30.4162	69.1034	69.0592	69.5838
	30.5	0.5478	0.5312	0.524	27.9526	27.6864	28.8368	72.0474	72.3136	71.1632		30.5	0.6035	0.6032	0.6027	19.5003	19.3333	19.5261	80.4998	80.6667	80.4739		30.5	0.6387	0.6349	0.6395	30.4177	30.5997	29.9739	69.5823	69.4003	70.0261
	31	0.5563	0.5433	0.5362	27.8888	27.0698	28.1807	72.1112	72.9302	71.8193		31	0.6215	0.6176	0.6124	19.6222	19.5732	19.7394	80.3778	80.4268	80.2606		31	0.6439	0.642	0.6472	30.172	30.2613	30.4194	69.828	69.7387	69.5806
	31.5	0.5667	0.5486	0.5432	27.377	27.1759	27.446	72.6231	72.8242	72.554		31.5	0.6381	0.6312	0.6328	19.6146	19.49	19.6098	80.3854	80.51	80.3902		31.5	0.6488	0.6583	0.6589	30.3443	29.512	29.4851	69.6557	70.488	70.5149
	32	0.5661	0.5552	0.5478	28.1207	27.2163	27.2155	71.8793	72.7837	72.7845		32	0.6449	0.6473	0.6465	20.0727	19.6669	19.5254	79.9273	80.3331	80.4746		32	0.6556	0.6609	0.6663	29.2378	29.7888	29.5474	70.7622	70.2112	70.4526
	32.5	0.573	0.5626	0.5583	27.4289	26.8583	27.0652	72.5711	73.1417	72.9348		32.5	0.6618	0.662	0.6597	20.0473	19.5542	19.7852	79.9527	80.4458	80.2148		32.5	0.6653	0.6717	0.6735	29.2015	29.3098	28.846	70.7985	70.6902	71.154
	33	0.5815	0.5689	0.565	27.376	26.9159	27.1016	72.624	73.0841	72.8983		33	0.6757	0.676	0.6728	20.113	19.7854	19.7195	79.887	80.2146	80.2805		33	0.6804	0.6798	0.6789	29.3169	29.3428	28.999	70.6831	70.6572	71.001
	33.5	0.5927	0.5747	0.5727	27.2003	26.6442	26.7373	72.7997	73.3558	73.2627		33.5	0.6875	0.6837	0.6781	20.0815	20.0353	19.8829	79.9185	79.9647	80.1171		33.5	0.689	0.6937	0.6884	28.951	29.1297	28.2216	71.049	70.8703	71.7784
	34	0.5971	0.5779	0.5819	26.9999	26.8464	26.6618	73.0001	73.1536	73.3382		34	0.6952	0.6965	0.6887	20.6366	19.977	20.2033	79.3634	80.023	79.7967		34	0.7021	0.7022	0.6948	28.4108	28.7771	28.3354	71.5892	71.2229	71.6646
	34.5	0.6005	0.593	0.5832	27.1845	26.5038	26.9492	72.8155	73.4962	73.0508		34.5	0.7103	0.705	0.7062	20.503	20.6572	20.3152	79.497	79.3428	79.6848		34.5	0.7136	0.7164	0.7041	28.3173	28.2067	28.3301	71.6827	71.7933	71.6699
	35	0.6057	0.5972	0.5914	26.9511	26.3174	26.5755	73.0489	73.6826	73.4245		35	0.7107	0.7194	0.7115	20.9496	20.5453	20.7734	79.0503	79.4547	79.2266		35	0.714	0.7202	0.7128	28.3015	28.0578	27.9843	71.6985	71.9422	72.0157
	35.5	0.6141	0.6046	0.6039	26.9127	26.33	26.3605	73.0873	73.67	73.6395		35.5	0.7234	0.7277	0.7248	21.3341	20.4602	20.692	78.6659	79.5398	79.308		35.5	0.7231	0.7292	0.7287	28.3051	27.7115	27.7306	71.6949	72.2885	72.2695
	36	0.6171	0.6116	0.6044	26.7818	26.3598	26.6738	73.2182	73.6402	73.3262		36	0.7334	0.7387	0.7334	21.4895	21.4832	21.1918	78.5105	78.5168	78.8081		36	0.7272	0.7317	0.7325	27.7877	27.6168	27.5867	72.2122	72.3832	72.4133
	36.5	0.6241	0.615	0.6129	26.8066	26.214	26.3039	73.1934	73.786	73.6962		36.5	0.7418	0.7377	0.7382	21.3935	21.0683	21.2019	78.6065	78.9317	78.7981		36.5	0.7383	0.7359	0.7345	27.37	27.8128	27.5116	72.63	72.1872	72.4884
	37	0.6349	0.6193	0.6147	26.6704	26.032	26.2268	73.3295	73.968	73.7732		37	0.7489	0.7534	0.7483	21.9215	21.2092	21.4999	78.0785	78.7908	78.5001		37	0.7413	0.7362	0.7477	27.2592	27.8015	27.0259	72.7408	72.1985	72.9741
	37.5	0.6387	0.6268	0.6262	26.5118	25.7205	26.0688	73.4882	74.2795	73.9312		37.5	0.7564	0.7582	0.7547	21.9943	21.6527	22.0439	78.0057	78.3473	77.9561		37.5	0.7388	0.7494	0.7436	27.3514	27.3118	26.8252	72.6486	72.6882	73.1748
	38	0.6368	0.6359	0.634	26.91	25.6711	26.0679	73.09	74.3289	73.9321		38	0.764	0.7647	0.7597	22.0632	21.8992	21.8988	77.9369	78.1008	78.1012		38	0.7313	0.7442	0.7501	27.632	27.5026	26.5928	72.368	72.4974	73.4072
	38.5	0.6387	0.6332	0.6357	26.8299	26.1009	25.9982	73.1701	73.8991	74.0018		38.5	0.7667	0.7707	0.765	22.4161	22.1568	22.0343	77.5839	77.8432	77.9657		38.5	0.7384	0.7428	0.7404	27.3663	27.2042	27.2923	72.6337	72.7958	72.7077
	39	0.6529	0.6495	0.6469	26.8695	25.7583	26.1757	73.1305	74.2417	73.8243		39	0.7678	0.7737	0.7718	22.6711	22.2133	22.2679	77.3289	77.7867	77.7321		39	0.7307	0.7417	0.7448	27.6547	27.2445	27.1311	72.3453	72.7555	72.8689
	39.5	0.6582	0.6479	0.6417	26.6532	26.1353	26.3878	73.3468	73.8647	73.6122		39.5	0.7684	0.7709	0.7701	21.9368	21.8657	21.7457	78.0632	78.1343	78.2543		39.5	0.7319	0.7411	0.75	27.6093	27.2666	26.943	72.3907	72.7334	73.057
	40	0.6543	0.6475	0.646	27.4347	26.1515	26.5267	72.5653	73.8485	73.4732		40	0.7638	0.7717	0.7686	22.2129	21.5583	21.6452	77.7871	78.4417	78.3548		40	0.7298	0.7418	0.7435	27.6887	27.2408	27.1786	72.3113	72.7592	72.8214
	40.5	0.6615	0.6507	0.6496	27.1361	26.6477	26.6928	72.8639	73.3523	73.3072		40.5	0.7649	0.7621	0.7676	22.181	21.8298	21.8165	77.819	78.1702	78.1835		40.5	0.7331	0.7334	0.7424	27.919	27.9076	27.2188	72.081	72.0924	72.7812
	41	0.6684	0.6581	0.6534	26.8559	26.039	26.5375	73.144	73.961	73.4625		41	0.7571	0.7639	0.765	22.2642	21.9222	21.6036	77.7358	78.0778	78.3964		41	0.7291	0.7404	0.7419	27.0023	26.9412	27.2372	72.9976	73.0588	72.7628
	41.5	0.67	0.6687	0.6602	26.7918	26.2347	26.5724	73.2082	73.7653	73.4276		41.5	0.7638	0.7623	0.7591	22.2129	21.9682	21.9161	77.7871	78.0318	78.0839		41.5	0.7282	0.7382	0.7442	27.3925	27.3737	27.153	72.6075	72.6263	72.847
	42	0.6761	0.6704	0.666	26.5501	26.1681	26.0355	73.4499	73.8319	73.9645		42	0.7509	0.7657	0.7593	22.8877	21.7272	22.1997	77.1123	78.2728	77.8003		42	0.7289	0.7376	0.7445	27.3662	27.0434	27.142	72.6338	72.9566	72.858
	42.5	0.677	0.6674	0.6725	26.2138	25.9809	26.0864	73.7862	74.0191	73.9136		42.5	0.7577	0.761	0.7616	22.6823	22.584	22.2771	77.3177	77.416	77.7229		42.5	0.7298	0.7401	0.7481	27.3325	26.9521	26.6639	72.6675	73.0479	73.3361
	43	0.6634	0.6644	0.6695	26.4443	25.7921	26.2033	73.5557	74.2079	73.7967		43	0.7527	0.7592	0.7619	22.9794	22.2026	22.2683	77.0206	77.7974	77.7317		43	0.7356	0.7401	0.746	26.7637	26.9521	26.7389	73.2363	73.0479	73.2611
	43.5	0.6679	0.6718	0.671	26.571	25.8107	25.5384	73.429	74.1893	74.4616		43.5	0.7541	0.7572	0.7565	23.083	22.4065	22.2819	76.917	77.5935	77.7181		43.5	0.7313	0.7428	0.7452	26.5661	26.8541	26.7676	73.4339	73.1459	73.2324
	44	0.6682	0.6626	0.6588	26.559	25.8622	26.32	73.441	74.1378	73.68		44	0.7475	0.759	0.7608	23.5821	22.6435	22.3005	76.4179	77.3565	77.6995		44	0.7359	0.7404	0.7499	26.7528	26.5902	26.5999	73.2472	73.4098	73.4001
	44.5	0.666	0.6637	0.6634	26.6468	26.1257	26.4443	73.3532	73.8743	73.5557		44.5	0.7437	0.7541	0.7558	23.7026	22.6446	22.5936	76.2974	77.3554	77.4064		44.5	0.7277	0.7399	0.7511	27.0543	26.9594	26.2114	72.9457	73.0406	73.7886
	45	0.6689	0.6595	0.6566	26.8359	26.2921	26.4082	73.1641	73.7079	73.5918		45	0.7549	0.7567	0.752	23.4973	23.0037	23.0008	76.5027	76.9964	76.9992		45	0.7305	0.7422	0.7483	26.9506	26.5257	26.3095	73.0494	73.4742	73.6905
	45.5	0.6678	0.6542	0.6629	26.8801	26.5051	26.1572	73.1199	73.4949	73.8428		45.5	0.751	0.7613	0.7566	23.6193	22.5751	23.0067	76.3807	77.4249	76.9933		45.5	0.7328	0.7464	0.747	26.866	26.3765	26.3553	73.134	73.6235	73.6447
	46	0.6646	0.6586	0.6577	27.0095	26.328	26.364	72.9905	73.672	73.636		46	0.7476	0.758	0.7524	23.5789	22.8187	22.9886	76.4211	77.1813	77.0114		46	0.7288	0.7441	0.7497	26.6572	26.8072	26.2604	73.3428	73.1928	73.7396
	46.5	0.6659	0.6596	0.6559	26.9568	26.2881	26.7466	73.0432	73.7119	73.2534		46.5	0.7506	0.7533	0.7603	23.9266	22.6686	22.6048	76.0734	77.3314	77.3952		46.5	0.7338	0.7423	0.7535	26.8294	26.5222	26.4728	73.1706	73.4778	73.5272
	47	0.6666	0.6565	0.6573	26.9285	26.4122	26.6897	73.0715	73.5878	73.3103		47	0.7473	0.7566	0.7564	23.8842	22.5697	22.5757	76.1158	77.4303	77.4243		47	0.7336	0.7505	0.7518	26.8367	26.5786	26.187	73.1633	73.4214	73.813
	47.5	0.6578	0.6512	0.6511	27.5987	26.9397	27.2566	72.4013	73.0603	72.7434		47.5	0.7492	0.7604	0.7587	24.119	23.0368	22.7977	75.881	76.9632	77.2023		47.5	0.7337	0.7493	0.7547	27.1872	26.6212	26.4307	72.8128	73.3788	73.5693
	48	0.6583	0.6492	0.6477	27.5778	27.0227	27.0853	72.4223	72.9773	72.9147		48	0.7435	0.7488	0.7544	24.602	23.2463	22.7815	75.398	76.7536	77.2185		48	0.7257	0.7443	0.7489	27.1288	26.8	26.6354	72.8712	73.2	73.3646
	48.5	0.6588	0.655	0.6579	27.2473	26.7834	26.6653	72.7527	73.2166	73.3347		48.5	0.747	0.7605	0.7556	24.4868	22.8887	22.7454	75.5132	77.1113	77.2546		48.5	0.7322	0.7502	0.7547	26.888	26.5892	26.4307	73.112	73.4108	73.5693
	49	0.6623	0.654	0.6529	27.1033	26.8243	26.8695	72.8967	73.1757	73.1305		49	0.7454	0.7551	0.7544	24.837	22.6146	22.7815	75.163	77.3854	77.2185		49	0.7319	0.7444	0.7546	26.899	26.7964	26.0899	73.101	73.2036	73.9101
	49.5	0.6569	0.6569	0.6539	27.6365	26.3961	26.8284	72.3635	73.6038	73.1716		49.5	0.7425	0.7541	0.7541	24.4859	22.9367	22.9367	75.5141	77.0633	77.0633		49.5	0.7269	0.745	0.7528	27.0841	26.7748	26.4974	72.9159	73.2252	73.5026
	50	0.6529	0.6578	0.6504	27.4935	26.6694	26.6599	72.5065	73.3306	73.3401		50	0.7472	0.7545	0.7511	24.9258	22.9246	23.1752	75.0742	77.0754	76.8248		50	0.7322	0.7436	0.7533	27.2429	26.8252	26.825	72.7571	73.1748	73.175
	50.5	0.6574	0.6566	0.6532	27.6155	26.7181	27.1689	72.3845	73.2819	72.8311		50.5	0.7452	0.7557	0.7543	24.8437	23.0341	23.2231	75.1563	76.9659	76.7769		50.5	0.7302	0.7454	0.7455	27.3175	27.1093	26.7569	72.6825	72.8907	73.2431
	51	0.6589	0.651	0.6542	27.8623	26.948	27.1274	72.1377	73.052	72.8726		51	0.7399	0.7562	0.7567	25.4722	23.0189	23.2954	74.5278	76.9811	76.7046		51	0.7362	0.747	0.7531	27.0949	27.0512	26.8321	72.9051	72.9488	73.1679
	51.5	0.6528	0.6434	0.6458	27.4977	27.2663	27.4803	72.5023	72.7337	72.5197		51.5	0.7423	0.7554	0.7497	24.7912	22.7514	23.0714	75.2088	77.2486	76.9286		51.5	0.7265	0.7469	0.7475	27.4566	26.7067	26.3377	72.5434	73.2933	73.6623
	52	0.655	0.6475	0.645	28.0282	27.4081	27.5143	71.9718	72.5919	72.4857		52	0.743	0.7527	0.7534	25.0667	23.566	23.3974	74.9333	76.434	76.6026		52	0.7279	0.7461	0.7473	27.4038	26.7353	27.0404	72.5962	73.2647	72.9596
	52.5	0.6541	0.6501	0.6485	28.0668	27.2985	27.6801	71.9332	72.7015	72.3199		52.5	0.7392	0.7507	0.7594	25.6469	23.6288	23.358	74.3531	76.3713	76.6419		52.5	0.7301	0.7461	0.7547	27.6774	27.0838	27.12	72.3226	72.9162	72.88
	53	0.6541	0.6515	0.6473	28.0668	27.5526	27.7314	71.9332	72.4474	72.2686		53	0.7411	0.7502	0.7499	25.7314	23.4972	23.8014	74.2686	76.5028	76.1986		53	0.7282	0.7467	0.7503	27.7496	27.4105	27.279	72.2504	72.5895	72.721
	53.5	0.6548	0.6474	0.6507	28.0368	27.7271	27.5865	71.9632	72.2729	72.4135		53.5	0.7422	0.7569	0.7541	25.2435	23.7274	23.5222	74.7565	76.2726	76.4778		53.5	0.7303	0.7484	0.7505	28.0261	27.0006	27.2717	71.9739	72.9994	72.7283
	54	0.6514	0.6489	0.6484	28.4966	27.663	27.9988	71.5034	72.337	72.0012		54	0.7332	0.7512	0.7541	25.5533	24.0548	23.6688	74.4467	75.9452	76.3312		54	0.7267	0.7453	0.7462	27.8069	27.462	27.4289	72.1931	72.538	72.5711
	54.5	0.6527	0.6426	0.6467	28.4398	28.5691	27.7571	71.5602	71.4309	72.2429		54.5	0.7363	0.7463	0.7536	25.4457	24.0644	23.8313	74.5543	75.9356	76.1687		54.5	0.7279	0.7438	0.7499	27.4038	27.5174	26.9466	72.5962	72.4826	73.0534
	55	0.6536	0.6503	0.6466	28.4007	27.917	28.0768	71.5993	72.083	71.9232		55	0.7312	0.7505	0.7504	25.6232	24.2249	24.0805	74.3768	75.7751	75.9195		55	0.7307	0.7442	0.748	28.0107	27.5026	27.3629	71.9893	72.4974	72.6371
	55.5	0.6482	0.6459	0.6435	28.6373	28.1072	28.212	71.3627	71.8928	71.788		55.5	0.7297	0.7459	0.7461	25.2193	23.929	23.7744	74.7807	76.071	76.2256		55.5	0.7261	0.7432	0.748	27.8298	27.5396	27.3629	72.1702	72.4604	72.6371
	56	0.6453	0.6466	0.6481	29.0826	28.0768	28.3266	70.9174	71.9232	71.6734		56	0.7279	0.7435	0.7477	25.2816	24.4529	24.0194	74.7184	75.5471	75.9806		56	0.7268	0.7427	0.7445	28.161	27.5582	27.8412	71.839	72.4419	72.1587
	56.5	0.6508	0.6466	0.6433	29.4654	28.3923	29.173	70.5346	71.6077	70.827		56.5	0.7217	0.744	0.7452	25.4988	24.5855	24.2485	74.5012	75.4145	75.7515		56.5	0.723	0.7423	0.7441	28.309	28.2748	27.8562	71.691	71.7252	72.1438
	57	0.6473	0.6483	0.6472	29.6247	28.6328	28.6815	70.3753	71.3672	71.3185		57	0.7308	0.7367	0.7429	25.0296	24.5283	24.1746	74.9704	75.4717	75.8254		57	0.7214	0.742	0.741	28.7328	27.9351	27.9728	71.2672	72.0649	72.0272
	57.5	0.647	0.646	0.6372	29.6384	28.7348	29.1316	70.3615	71.2652	70.8684		57.5	0.7223	0.7436	0.7371	25.3241	24.003	24.0647	74.6759	75.997	75.9353		57.5	0.7231	0.7413	0.7385	28.3051	27.9614	27.7149	71.6949	72.0386	72.2851
	58	0.6454	0.6392	0.643	29.7119	29.0405	28.8688	70.2881	70.9595	71.1312		58	0.7206	0.7398	0.7388	25.0763	23.9769	24.159	74.9237	76.0231	75.841		58	0.7199	0.7355	0.7361	28.0695	27.8279	28.159	71.9305	72.1721	71.841
	58.5	0.6508	0.6449	0.6384	29.4654	29.1006	29.0769	70.5346	70.8994	70.9231		58.5	0.7223	0.7387	0.7343	24.864	23.7136	23.8557	75.136	76.2864	76.1444		58.5	0.7261	0.7414	0.7425	28.5468	27.9577	27.9162	71.4532	72.0423	72.0838
	59	0.644	0.6433	0.6397	30.0945	29.4909	29.6568	69.9055	70.5091	70.3432		59	0.7146	0.7361	0.7386	24.6678	23.7973	23.5674	75.3322	76.2027	76.4326		59	0.7179	0.7367	0.7365	28.8728	28.136	28.1437	71.1272	71.864	71.8563
	59.5	0.6474	0.6388	0.6383	30.2529	29.3785	29.7219	69.7471	70.6215	70.2781		59.5	0.7128	0.7335	0.7335	24.7301	23.7312	23.7312	75.2699	76.2688	76.2688		59.5	0.7209	0.7358	0.7403	28.3915	28.1704	27.9992	71.6085	71.8296	72.0008
	60	0.6421	0.635	0.6357	30.5026	29.8763	30.1653	69.4974	70.1237	69.8347		60	0.7115	0.7274	0.7353	24.9306	24.0819	23.6731	75.0694	75.9181	76.3268		60	0.7144	0.7312	0.7343	28.6498	28.3477	28.228	71.3502	71.6523	71.772
	60.5	0.6406	0.6389	0.6347	30.2542	29.3739	29.8905	69.7458	70.6261	70.1095		60.5	0.7034	0.7263	0.7248	24.7467	23.8147	23.7119	75.2532	76.1853	76.2881		60.5	0.7162	0.7324	0.7316	28.5778	28.657	28.3322	71.4222	71.343	71.6678
	61	0.6409	0.6395	0.6324	30.5597	29.6661	30.3227	69.4403	70.3339	69.6773		61	0.7054	0.7278	0.7218	24.6766	23.6142	23.6579	75.3234	76.3858	76.3421		61	0.7189	0.7277	0.7352	28.8327	28.8421	28.5478	71.1673	71.1579	71.4522
	61.5	0.6419	0.6351	0.6304	30.5121	29.8716	30.7437	69.4879	70.1284	69.2563		61.5	0.7044	0.7225	0.7284	24.8683	23.7874	23.4435	75.1317	76.2126	76.5565		61.5	0.7136	0.7355	0.7342	29.0468	28.8907	28.5867	70.9532	71.1093	71.4133
	62	0.6359	0.6299	0.6292	31.1224	30.7681	30.8023	68.8776	69.2319	69.1977		62	0.6983	0.7202	0.7243	24.7696	24.0164	23.5763	75.2304	75.9836	76.4237		62	0.7104	0.7318	0.732	29.5444	28.6805	28.6726	70.4556	71.3195	71.3274
	62.5	0.6323	0.6333	0.6357	31.2996	30.6029	30.8097	68.7004	69.3971	69.1903		62.5	0.6956	0.7173	0.7187	24.549	23.8063	23.4538	75.451	76.1937	76.5462		62.5	0.7083	0.733	0.7326	29.632	28.6335	28.6491	70.368	71.3665	71.3509
	63	0.6388	0.6374	0.6279	31.6237	30.7275	31.1924	68.3763	69.2725	68.8076		63	0.6958	0.711	0.7153	24.5419	24.0173	23.4116	75.4581	75.9827	76.5884		63	0.7164	0.7287	0.7323	29.297	29.1603	28.6609	70.703	70.8397	71.3391
	63.5	0.6402	0.6357	0.6291	31.5546	31.1322	31.4588	68.4454	68.8678	68.5412		63.5	0.6932	0.7092	0.7143	24.634	24.2335	23.7522	75.366	75.7665	76.2478		63.5	0.7106	0.7332	0.7311	29.903	29.3372	29.0646	70.097	70.6629	70.9355
	64	0.6386	0.6386	0.6278	31.6336	30.9908	31.524	68.3664	69.0092	68.476		64	0.6913	0.7096	0.7146	24.5425	24.0647	23.5884	75.4575	75.9353	76.4116		64	0.7078	0.7287	0.7253	29.653	29.1603	29.297	70.347	70.8397	70.703
	64.5	0.6368	0.6283	0.6293	31.723	31.4989	31.123	68.277	68.5011	68.877		64.5	0.6908	0.711	0.7066	23.9241	23.7078	23.8554	76.076	76.2922	76.1446		64.5	0.703	0.7249	0.724	30.2263	29.6731	29.3496	69.7737	70.3269	70.6504
	65	0.6334	0.6328	0.6238	31.8933	30.9509	31.7261	68.1067	69.0491	68.2739		65	0.6799	0.6999	0.7057	24.469	24.0838	23.5745	75.531	75.9162	76.4255		65	0.7	0.7211	0.7226	29.9834	29.106	29.4064	70.0166	70.894	70.5936
	65.5	0.6304	0.6249	0.6281	32.0451	31.3422	31.5089	67.9549	68.6578	68.4911		65.5	0.6788	0.7026	0.7005	24.347	23.6785	23.7495	75.653	76.3215	76.2505		65.5	0.7011	0.7198	0.7195	29.9363	29.5208	29.5331	70.0637	70.4792	70.4669
	66	0.6303	0.6298	0.6289	32.0502	31.0983	31.1428	67.9498	68.9017	68.8572		66	0.6801	0.7019	0.6998	24.3005	24.0152	23.7732	75.6996	75.9848	76.2268		66	0.7013	0.7207	0.7227	29.9278	29.846	29.4024	70.0722	70.154	70.5976
	66.5	0.6325	0.6302	0.6199	31.9387	31.0786	31.9257	68.0613	68.9214	68.0743		66.5	0.6808	0.7001	0.6997	23.6316	23.4496	23.3063	76.3684	76.5504	76.6937		66.5	0.6991	0.7188	0.7188	30.022	29.1992	29.5619	69.978	70.8008	70.4381
	67	0.6341	0.6293	0.6188	31.5343	31.123	31.6511	68.4657	68.877	68.3489		67	0.6749	0.6961	0.6941	23.8382	23.7419	23.8103	76.1618	76.2581	76.1897		67	0.6957	0.7176	0.7184	30.1687	29.6113	29.2154	69.8313	70.3887	70.7846
	67.5	0.6263	0.6237	0.6218	32.5829	31.074	31.4984	67.4171	68.926	68.5016		67.5	0.6753	0.694	0.6903	23.1767	23.6557	23.465	76.8233	76.3443	76.535		67.5	0.6909	0.7149	0.7155	30.3783	29.7232	28.9697	69.6217	70.2768	71.0303
	68	0.6294	0.6274	0.6193	31.7698	31.2173	31.2947	68.2302	68.7827	68.7053		68	0.6715	0.6899	0.6881	22.8207	23.7963	23.3809	77.1793	76.2037	76.6191		68	0.6825	0.7125	0.7102	30.7522	29.8233	29.1859	69.2478	70.1767	70.8141
	68.5	0.6095	0.619	0.6144	32.4705	31.6409	31.2111	67.5295	68.3591	68.7889		68.5	0.6698	0.6889	0.6854	23.0413	23.6717	23.6327	76.9587	76.3283	76.3673		68.5	0.6864	0.7114	0.7147	30.5774	30.2361	29.7315	69.4226	69.7639	70.2685
	69	0.6296	0.6289	0.6181	31.7597	30.817	31.3555	68.2403	69.183	68.6445		69	0.6704	0.6877	0.6867	22.8581	23.713	23.11	77.1419	76.287	76.89		69	0.6864	0.7123	0.7127	30.1979	29.8317	29.0835	69.8021	70.1683	70.9165
	69.5	0.6293	0.6229	0.6199	32.1011	31.4428	31.2645	67.8989	68.5572	68.7356		69.5	0.6652	0.6896	0.681	23.0368	23.6477	23.3035	76.9632	76.3523	76.6965		69.5	0.6831	0.7103	0.708	30.7252	29.5486	29.6446	69.2748	70.4514	70.3554
	70	0.6198	0.6243	0.6185	31.2695	30.7161	30.6733	68.7305	69.2839	69.3267		70	0.6644	0.6796	0.6853	22.4096	23.3515	22.5202	77.5904	76.6485	77.4798		70	0.68	0.7075	0.7057	30.4821	29.2973	29.372	69.5179	70.7027	70.628
	70.5	0.6323	0.6268	0.6173	31.2996	30.5936	30.733	68.7004	69.4064	69.267		70.5	0.6564	0.682	0.6803	22.5172	23.4296	22.8459	77.4828	76.5704	77.154		70.5	0.6813	0.7055	0.7037	30.0417	29.7496	29.4555	69.9583	70.2504	70.5445
	71	0.6224	0.6209	0.613	31.1389	30.8843	30.9486	68.8611	69.1157	69.0514		71	0.6553	0.6792	0.6762	22.2239	22.883	22.8232	77.7761	77.1171	77.1768		71	0.6777	0.7039	0.7042	30.2013	29.4471	29.4346	69.7987	70.5529	70.5654
	71.5	0.6222	0.623	0.6126	31.1489	30.7802	30.9688	68.8511	69.2198	69.0312		71.5	0.6558	0.6732	0.6725	22.5378	23.0869	22.7867	77.4622	76.9131	77.2133		71.5	0.6715	0.6942	0.6982	30.0927	30.2339	29.6875	69.9073	69.7661	70.3125
	AGA1&2co ODi = 1:1											AGA1&2co ODi = 1:10											AGA1&2co ODi = 10:1
	Time/h	OD700nm			GOD%			ROD%				Time/h	OD700nm			GOD%			ROD%				Time/h	OD700nm			GOD%			ROD%
	replicate	repl.1	repl.2	repl.3	repl.1	repl.2	repl.3	repl.1	repl.2	repl.3		replicate	repl.1	repl.2	repl.3	repl.1	repl.2	repl.3	repl.1	repl.2	repl.3		replicate	repl.1	repl.2	repl.3	repl.1	repl.2	repl.3	repl.1	repl.2	repl.3
	0	0.1871	0.1854	0.1803	54.4746	57.2638	57.7059	45.5254	42.7362	42.2941		0	0.1818	0.1768	0.1725	24.3179	24.3701	25.629	75.6821	75.6299	74.371		0	0.2009	0.1942	0.2014	84.6073	86.0582	84.3972	15.3927	13.9418	15.6028
	0.5	0.1817	0.1751	0.1666	58.4298	60.6322	61.1777	41.5702	39.3678	38.8223		0.5	0.1585	0.156	0.1573	29.312	29.7818	28.8203	70.688	70.2182	71.1797		0.5	0.1732	0.1829	0.1826	93.2038	89.8174	88.4058	6.79619	10.1826	11.5942
	1	0.1849	0.1778	0.1708	58.5677	59.7115	59.6733	41.4323	40.2885	40.3267		1	0.1634	0.1634	0.1644	27.7444	28.4331	28.2601	72.2556	71.567	71.7399		1	0.1745	0.1844	0.1846	92.5095	90.6318	90.5336	7.49054	9.36822	9.46641
	1.5	0.1905	0.1808	0.1738	56.8461	58.7207	58.6433	43.1539	41.2793	41.3567		1.5	0.1661	0.167	0.1685	27.2934	27.1464	27.5725	72.7066	72.8537	72.4275		1.5	0.1762	0.1869	0.1869	91.6169	89.4195	89.4195	8.38309	10.5805	10.5805
	2	0.1918	0.1867	0.1786	56.4608	56.865	58.2552	43.5392	43.135	41.7448		2	0.1675	0.1668	0.166	27.0653	27.1789	27.9877	72.9347	72.8211	72.0123		2	0.1797	0.1894	0.1903	91.4168	88.2392	87.8219	8.58319	11.7608	12.1781
	2.5	0.1962	0.1934	0.1843	55.1946	54.895	57.6055	44.8054	45.105	42.3945		2.5	0.1676	0.1642	0.1667	27.0492	27.6093	27.1952	72.9508	72.3907	72.8048		2.5	0.1833	0.1925	0.1933	89.6214	88.2992	86.4589	10.3786	11.7008	13.5411
	3	0.1975	0.193	0.1861	54.8313	55.0088	55.9074	45.1687	44.9912	44.0926		3	0.1688	0.1669	0.1672	27.5235	27.1626	27.7868	72.4765	72.8374	72.2132		3	0.1862	0.196	0.1945	88.2256	86.7224	87.3913	11.7744	13.2775	12.6087
	3.5	0.1994	0.1952	0.1891	54.3088	54.3888	56.1433	45.6912	45.6112	43.8567		3.5	0.1694	0.1694	0.17	27.426	27.426	26.6673	72.574	72.574	73.3327		3.5	0.1905	0.1965	0.1963	87.7297	86.5018	86.5899	12.2703	13.4982	13.4101
	4	0.202	0.1968	0.1914	52.5579	55.0263	55.4686	47.4421	44.9737	44.5314		4	0.171	0.1698	0.1715	27.1694	27.3614	27.0902	72.8306	72.6386	72.9099		4	0.1935	0.2019	0.2004	86.3695	84.1882	84.8184	13.6305	15.8118	15.1816
	4.5	0.2035	0.1985	0.1933	53.2146	54.555	54.9234	46.7854	45.445	45.0766		4.5	0.173	0.1697	0.1704	26.8553	27.3775	27.265	73.1447	72.6225	72.735		4.5	0.1947	0.2022	0.2002	87.3015	85.4743	84.9031	12.6985	14.5257	15.0969
	5	0.2066	0.2036	0.1966	52.4161	52.1449	54.0015	47.5839	47.8551	45.9985		5	0.173	0.1724	0.1732	26.8553	26.9487	26.8242	73.1447	73.0513	73.1757		5	0.1998	0.2044	0.2046	83.6462	84.5543	84.4716	16.3539	15.4457	15.5283
	5.5	0.2099	0.2041	0.1991	51.5921	52.0172	53.3235	48.4079	47.9828	46.6765		5.5	0.1755	0.1744	0.1742	25.8316	25.9945	26.0243	74.1684	74.0055	73.9757		5.5	0.2041	0.2115	0.2087	81.8839	81.7158	81.4451	18.1161	18.2842	18.5549
	6	0.2151	0.2088	0.2027	50.3448	51.8639	51.3289	49.6552	48.1361	48.6711		6	0.1774	0.1755	0.1735	25.5549	25.8316	26.1293	74.4451	74.1684	73.8707		6	0.2049	0.2172	0.2186	81.5642	78.2578	79.0618	18.4358	21.7422	20.9382
	6.5	0.218	0.2117	0.203	49.6751	50.1497	51.2531	50.3249	49.8503	48.7469		6.5	0.178	0.1772	0.175	25.4688	25.5837	26.5483	74.5312	74.4163	73.4517		6.5	0.2155	0.228	0.2265	77.5522	75.8022	76.3042	22.4478	24.1978	23.6958
	7	0.2221	0.2155	0.2066	48.7581	50.2514	51.3877	51.2419	49.7486	48.6123		7	0.1806	0.178	0.1788	25.1021	26.1009	25.3548	74.8979	73.8991	74.6452		7	0.2222	0.2343	0.2338	75.2138	73.764	73.9217	24.7862	26.236	26.0783
	7.5	0.2262	0.221	0.2102	47.8743	49.0008	50.5076	52.1257	50.9992	49.4924		7.5	0.1827	0.1793	0.1799	24.8136	25.2841	25.8252	75.1864	74.7159	74.1748		7.5	0.2265	0.2388	0.2392	75.0446	72.3739	72.2529	24.9554	27.626	27.7471
	8	0.2308	0.2241	0.2149	47.8414	48.323	49.403	52.1586	51.677	50.597		8	0.1829	0.1805	0.1801	25.4016	25.7394	25.1718	74.5984	74.2606	74.8282		8	0.2321	0.2447	0.2456	73.2339	70.6289	70.3701	26.766	29.3711	29.6299
	8.5	0.2318	0.2263	0.218	46.7178	47.8532	48.7005	53.2822	52.1468	51.2995		8.5	0.1853	0.1836	0.1832	25.0726	25.3048	24.7459	74.9274	74.6952	75.2541		8.5	0.2413	0.2503	0.2518	70.4418	69.0487	67.5044	29.5582	30.9513	32.4956
	9	0.2363	0.2309	0.2221	46.7279	47.8207	47.8014	53.2721	52.1793	52.1986		9	0.1867	0.185	0.1844	24.2819	24.5051	25.195	75.7181	75.4949	74.805		9	0.2442	0.2573	0.257	68.4378	67.1702	67.2486	31.5622	32.8298	32.7514
	9.5	0.2446	0.2369	0.2251	45.1423	45.712	47.1644	54.8577	54.288	52.8356		9.5	0.1903	0.1856	0.1849	24.4139	25.0321	25.1269	75.5861	74.9679	74.8731		9.5	0.2521	0.2643	0.2613	66.2931	65.3912	66.142	33.7069	34.6088	33.858
	10	0.2475	0.239	0.2294	44.6133	45.3104	47.2065	55.3867	54.6896	52.7935		10	0.1919	0.1877	0.1872	24.2103	24.7521	24.8182	75.7897	75.248	75.1818		10	0.2583	0.271	0.2652	65.8056	64.828	65.1693	34.1944	35.172	34.8307
	10.5	0.2492	0.2437	0.2352	45.1628	45.309	46.0424	54.8372	54.691	53.9576		10.5	0.1926	0.1871	0.1864	24.1223	24.8314	24.9247	75.8777	75.1686	75.0753		10.5	0.2642	0.276	0.2724	64.3361	63.6536	64.4949	35.6639	36.3464	35.5051
	11	0.253	0.2485	0.237	44.4845	44.4338	45.6927	55.5155	55.5662	54.3073		11	0.1933	0.1904	0.1897	24.035	24.4011	24.4911	75.965	75.599	75.5089		11	0.2682	0.281	0.2779	63.3766	62.521	63.2184	36.6234	37.479	36.7816
	11.5	0.2579	0.252	0.2393	43.6393	44.661	46.1421	56.3607	55.339	53.8579		11.5	0.1957	0.1933	0.1931	24.3156	24.035	24.0599	75.6844	75.965	75.9401		11.5	0.2734	0.2857	0.282	63.2147	61.4925	62.2993	36.7853	38.5075	37.7007
	12	0.2646	0.2553	0.246	43.339	44.0837	44.8854	56.661	55.9163	55.1146		12	0.1978	0.1936	0.1932	23.4882	23.9977	24.0474	76.5118	76.0023	75.9526		12	0.2804	0.2931	0.2905	59.6024	59.94	60.4764	40.3976	40.06	39.5236
	12.5	0.2672	0.2604	0.2492	42.9173	43.2203	45.1628	57.0827	56.7797	54.8372		12.5	0.1995	0.1952	0.1936	23.288	23.801	23.9977	76.712	76.199	76.0023		12.5	0.2873	0.2997	0.2968	58.1709	58.62	60.1553	41.8291	41.38	39.8447
	13	0.272	0.2651	0.2531	42.9433	43.2573	44.4669	57.0567	56.7427	55.5331		13	0.2024	0.1986	0.1956	22.9544	23.9605	23.7523	77.0456	76.0395	76.2476		13	0.2925	0.3047	0.3037	59.0868	58.5957	58.7886	40.9132	41.4043	41.2114
	13.5	0.2773	0.2696	0.2583	42.1225	43.3256	44.3961	57.8775	56.6744	55.6039		13.5	0.2013	0.2004	0.1991	23.0798	23.7453	23.3348	76.9202	76.2547	76.6652		13.5	0.3029	0.3151	0.3097	58.0007	58.477	58.5728	41.9993	41.523	41.4272
	14	0.283	0.2755	0.2627	42.0276	42.3977	43.6525	57.9724	57.6023	56.3475		14	0.2043	0.1996	0.1981	22.7409	23.2764	23.4526	77.2591	76.7237	76.5474		14	0.3088	0.3202	0.3187	56.8925	57.5456	56.9187	43.1075	42.4544	43.0813
	14.5	0.2888	0.2809	0.2678	41.9224	42.3418	43.6168	58.0776	57.6582	56.3832		14.5	0.2065	0.2014	0.1993	22.4986	23.0683	23.8764	77.5014	76.9317	76.1236		14.5	0.3191	0.3306	0.3268	55.9514	56.6013	56.3834	44.0486	43.3987	43.6166
	15	0.2977	0.2874	0.2728	41.3863	42.1266	43.599	58.6137	57.8734	56.401		15	0.2072	0.2023	0.1991	22.966	23.5223	23.9003	77.034	76.4777	76.0996		15	0.3261	0.3386	0.3354	55.6271	55.264	55.7913	44.3729	44.736	44.2087
	15.5	0.3009	0.2912	0.2809	40.9462	42.3101	42.3418	59.0538	57.6899	57.6582		15.5	0.2097	0.2049	0.2012	22.6922	23.2238	23.6509	77.3078	76.7762	76.3491		15.5	0.3366	0.3481	0.3425	54.7418	55.4025	53.7988	45.2582	44.5975	46.2012
	16	0.3092	0.2978	0.2863	40.5381	42.8079	43.0342	59.4619	57.1921	56.9658		16	0.2074	0.2028	0.2036	23.4872	24.0199	23.3721	76.5128	75.9801	76.6279		16	0.3473	0.3569	0.352	53.8796	54.8403	53.1602	46.1204	45.1597	46.8398
	16.5	0.3125	0.3074	0.2934	41.479	41.471	42.7211	58.521	58.529	57.2789		16.5	0.211	0.2067	0.2053	23.0864	23.0216	23.7274	76.9136	76.9784	76.2726		16.5	0.3556	0.3674	0.362	53.4277	53.273	52.4832	46.5723	46.727	47.5168
	17	0.3219	0.3133	0.2999	40.9329	41.373	42.5082	59.0671	58.627	57.4918		17	0.2118	0.2059	0.2059	22.4672	23.6583	23.111	77.5328	76.3417	76.889		17	0.3682	0.3773	0.3709	51.5994	50.3549	51.9968	48.4006	49.6451	48.0032
	17.5	0.3308	0.322	0.3062	40.4794	41.5856	43.0317	59.5206	58.4144	56.9683		17.5	0.214	0.21	0.2077	22.7628	23.1964	23.4533	77.2372	76.8036	76.5468		17.5	0.3749	0.3902	0.3814	52.2073	50.1602	51.3175	47.7927	49.8398	48.6825
	18	0.3385	0.3277	0.3153	40.192	40.8623	41.7897	59.808	59.1377	58.2103		18	0.2141	0.2136	0.2103	22.7522	23.3333	23.1633	77.2478	76.6667	76.8367		18	0.3864	0.4002	0.3921	51.3965	49.6242	49.9171	48.6035	50.3758	50.0829
	18.5	0.346	0.336	0.3221	39.941	41.1297	41.5727	60.059	58.8703	58.4273		18.5	0.2177	0.2127	0.2111	22.8939	22.9019	23.6097	77.1061	77.0981	76.3903		18.5	0.3971	0.4098	0.4025	50.0116	49.1628	49.3406	49.9884	50.8372	50.6594
	19	0.3559	0.3486	0.3298	40.037	40.259	41.9029	59.963	59.741	58.0971		19	0.2201	0.2141	0.2147	22.6442	22.7522	23.2138	77.3558	77.2478	76.7862		19	0.4089	0.4197	0.4121	49.271	48.6881	48.1912	50.729	51.3119	51.8088
	19.5	0.3615	0.3546	0.3373	39.4168	40.1838	40.9712	60.5832	59.8162	59.0288		19.5	0.2215	0.2184	0.2148	22.5011	22.8205	23.203	77.4989	77.1795	76.797		19.5	0.4184	0.4302	0.4189	48.1523	47.4998	48.7811	51.8477	52.5002	51.2189
	20	0.3691	0.362	0.3482	39.7707	39.9564	40.9224	60.2293	60.0436	59.0776		20	0.2222	0.2199	0.2168	22.4302	22.6649	23.5094	77.5698	77.3351	76.4906		20	0.4271	0.4403	0.4328	48.5181	47.7175	47.8792	51.4819	52.2825	52.1208
	20.5	0.3791	0.3709	0.3531	39.2896	40.1583	40.3545	60.7104	59.8417	59.6455		20.5	0.2257	0.2225	0.2181	22.5824	22.9072	23.3693	77.4176	77.0928	76.6307		20.5	0.4378	0.4488	0.4427	47.3323	47.4557	46.8085	52.6677	52.5443	53.1915
	21	0.3896	0.3823	0.3667	38.2308	38.9608	39.4442	61.7692	61.0392	60.5558		21	0.2302	0.2263	0.2214	22.1409	22.5225	23.021	77.8591	77.4775	76.979		21	0.447	0.4603	0.4502	45.7145	46.27	46.6681	54.2855	53.73	53.3319
	21.5	0.3977	0.3895	0.3768	37.9939	39.3474	39.5295	62.0061	60.6526	60.4705		21.5	0.2364	0.23	0.2254	22.0379	22.6511	23.1134	77.9621	77.3489	76.8866		21.5	0.4569	0.4666	0.4583	45.9838	46.8815	47.101	54.0162	53.1185	52.899
	22	0.4081	0.3996	0.3803	37.554	38.8928	40.2992	62.446	61.1072	59.7008		22	0.2375	0.233	0.2302	22.4116	22.8445	22.6315	77.5884	77.1555	77.3685		22	0.4685	0.4783	0.468	45.4602	46.3383	46.1248	54.5398	53.6617	53.8752
	22.5	0.4134	0.4043	0.388	37.0726	39.5092	40.0556	62.9274	60.4908	59.9444		22.5	0.2415	0.2364	0.2314	22.0404	22.9943	23.4911	77.9596	77.0058	76.5089		22.5	0.4758	0.4877	0.4806	45.3686	46.0375	45.5158	54.6314	53.9625	54.4842
	23	0.4184	0.4119	0.4006	37.1453	39.3052	38.7957	62.8547	60.6948	61.2043		23	0.246	0.2417	0.2351	22.0969	22.49	23.1214	77.9031	77.51	76.8786		23	0.4827	0.4965	0.4879	45.3178	45.8038	45.4265	54.6822	54.1962	54.5735
	23.5	0.4277	0.4217	0.4091	36.8424	38.9049	38.5175	63.1576	61.0951	61.4825		23.5	0.2508	0.2483	0.2441	22.1252	22.804	22.7325	77.8748	77.196	77.2675		23.5	0.4952	0.5068	0.4982	44.1739	44.8729	45.6475	55.8261	55.1271	54.3525
	24	0.4383	0.4309	0.4174	36.4444	38.0742	38.2692	63.5556	61.9258	61.7308		24	0.2559	0.251	0.247	22.1268	22.5587	22.9241	77.8732	77.4413	77.076		24	0.5064	0.5163	0.5036	43.767	44.6076	45.7325	56.233	55.3924	54.2675
	24.5	0.443	0.4343	0.4248	37.0343	38.2747	38.6209	62.9657	61.7253	61.3791		24.5	0.2625	0.2578	0.2527	22.0021	22.4033	22.407	77.9979	77.5967	77.593		24.5	0.5106	0.5263	0.5144	45.1056	44.8605	44.7724	54.8944	55.1395	55.2276
	25	0.4501	0.4441	0.4314	36.4501	38.4062	38.532	63.5499	61.5938	61.468		25	0.267	0.2652	0.2604	22.056	21.7781	22.1796	77.944	78.2219	77.8204		25	0.522	0.5344	0.5231	44.1205	44.1806	44.5812	55.8795	55.8194	55.4188
	25.5	0.4587	0.455	0.4408	36.2387	37.4862	38.2019	63.7613	62.5138	61.7981		25.5	0.2763	0.2684	0.269	21.7244	22.3638	22.3139	78.2756	77.6362	77.6861		25.5	0.5303	0.5452	0.536	43.9759	43.8371	44.0487	56.0241	56.1629	55.9513
	26	0.4677	0.4587	0.4504	36.0046	38.1302	37.869	63.9954	61.8698	62.131		26	0.2831	0.2801	0.2747	21.6037	21.8351	22.2643	78.3963	78.1649	77.7357		26	0.5415	0.5505	0.5437	43.6013	43.9421	44.4916	56.3987	56.0579	55.5084
	26.5	0.4713	0.4728	0.4574	36.1897	36.993	37.2895	63.8103	63.007	62.7105		26.5	0.2902	0.2892	0.2846	21.8586	21.9342	22.2887	78.1414	78.0658	77.7113		26.5	0.5485	0.5634	0.5541	43.0448	43.9668	43.6566	56.9552	56.0332	56.3434
	27	0.4813	0.4798	0.4641	35.8886	37.3593	37.2186	64.1114	62.6407	62.7814		27	0.3005	0.2967	0.294	21.867	21.7633	21.576	78.133	78.2367	78.424		27	0.5556	0.5726	0.5604	42.4948	42.7531	43.1658	57.5052	57.2469	56.8342
	27.5	0.4954	0.4884	0.4747	35.3054	37.147	36.8449	64.6946	62.853	63.1551		27.5	0.3114	0.3092	0.3013	21.4676	21.6203	21.809	78.5324	78.3797	78.191		27.5	0.5669	0.5788	0.5696	42.6708	42.797	42.9782	57.3292	57.203	57.0218
	28	0.4974	0.4923	0.4856	35.6003	36.8527	36.9131	64.3997	63.1473	63.0869		28	0.3198	0.3173	0.3069	21.6171	21.7875	22.1539	78.3829	78.2125	77.8461		28	0.5742	0.5851	0.5783	42.6339	42.833	42.834	57.3661	57.167	57.166
	28.5	0.5032	0.5038	0.4905	35.622	36.0115	36.1011	64.378	63.9885	63.8989		28.5	0.3315	0.3213	0.3167	21.5434	21.8716	22.1893	78.4566	78.1283	77.8107		28.5	0.5831	0.5971	0.584	41.9832	41.9722	42.9137	58.0168	58.0278	57.0863
	29	0.5125	0.5118	0.4947	34.9756	35.874	36.2341	65.0244	64.126	63.7659		29	0.3372	0.334	0.3259	21.8578	21.7246	22.2645	78.1422	78.2755	77.7355		29	0.59	0.6025	0.5938	41.9846	42.0788	41.7159	58.0154	57.9212	58.2841
	29.5	0.5162	0.5159	0.5019	35.1464	36.0112	36.1478	64.8536	63.9888	63.8522		29.5	0.3465	0.3433	0.3341	21.9323	21.803	22.4033	78.0677	78.197	77.5966		29.5	0.6022	0.6132	0.6009	41.134	41.8193	41.7068	58.866	58.1807	58.2932
	30	0.5304	0.5256	0.5123	34.6159	35.7614	35.839	65.3841	64.2386	64.161		30	0.3544	0.3523	0.3451	22.0909	21.8968	22.3536	77.9091	78.1032	77.6464		30	0.6102	0.6185	0.6111	41.0711	41.4609	41.4867	58.9289	58.5391	58.5133
	30.5	0.5328	0.5313	0.5165	34.8689	35.7884	35.9694	65.1311	64.2116	64.0306		30.5	0.3662	0.3606	0.3556	22.0064	22.0295	22.3393	77.9936	77.9705	77.6607		30.5	0.6141	0.6259	0.6127	40.8103	41.4362	41.3783	59.1897	58.5638	58.6217
	31	0.545	0.5426	0.5268	34.0884	35.4455	35.2661	65.9116	64.5546	64.7339		31	0.3747	0.3719	0.3607	22.1213	22.2878	22.6608	77.8787	77.7122	77.3392		31	0.6196	0.6327	0.6234	40.9175	40.9908	41.1351	59.0825	59.0092	58.8649
	31.5	0.5477	0.5489	0.5399	34.3184	35.4367	34.8142	65.6816	64.5633	65.1858		31.5	0.3805	0.3817	0.3684	22.3896	22.3192	23.125	77.6104	77.6808	76.875		31.5	0.6257	0.64	0.633	40.5186	40.5233	40.5112	59.4814	59.4767	59.4888
	32	0.5557	0.5521	0.5424	33.8244	35.2313	34.6538	66.1756	64.7687	65.3462		32	0.3903	0.3896	0.3823	22.7144	22.7552	22.5858	77.2856	77.2448	77.4142		32	0.6325	0.6478	0.6357	40.083	40.0354	40.3391	59.917	59.9646	59.6609
	32.5	0.5644	0.5602	0.5526	33.6895	34.7218	34.4089	66.3105	65.2782	65.5911		32.5	0.4031	0.402	0.394	22.5667	22.6285	22.5011	77.4333	77.3715	77.4989		32.5	0.6367	0.656	0.6452	39.8186	39.9793	39.7452	60.1814	60.0207	60.2548
	33	0.5688	0.5685	0.5585	33.8128	34.5995	34.4363	66.1872	65.4005	65.5636		33	0.412	0.4127	0.4046	22.6412	22.6028	23.0553	77.3588	77.3972	76.9447		33	0.6475	0.6655	0.6542	39.1544	39.4086	39.6437	60.8456	60.5914	60.3563
	33.5	0.5789	0.5744	0.5618	33.2228	34.625	34.2341	66.7772	65.375	65.7659		33.5	0.4236	0.419	0.4129	22.5685	22.8162	23.1533	77.4315	77.1838	76.8467		33.5	0.6503	0.666	0.6577	38.9858	39.379	39.8759	61.0142	60.621	60.1241
	34	0.5772	0.5779	0.5738	34.078	34.4153	33.8989	65.922	65.5847	66.1011		34	0.4351	0.4279	0.4233	23.0399	23.1558	23.1329	76.9601	76.8442	76.8671		34	0.6605	0.6742	0.6652	38.3838	38.9	38.9881	61.6162	61.1	61.0119
	34.5	0.5896	0.5883	0.5734	32.9905	34.179	33.9225	67.0095	65.821	66.0775		34.5	0.4453	0.4426	0.4379	23.0349	22.9123	23.1583	76.9651	77.0877	76.8417		34.5	0.6646	0.683	0.6733	38.147	37.972	38.5191	61.853	62.028	61.4809
	35	0.5933	0.5964	0.5849	33.1532	33.7148	33.6293	66.8468	66.2852	66.3707		35	0.4564	0.4547	0.4464	22.9855	23.328	23.2392	77.0145	76.672	76.7608		35	0.6686	0.6867	0.6811	38.3542	37.7674	38.5059	61.6458	62.2326	61.4941
	35.5	0.6023	0.6038	0.5888	33.021	33.3016	33.4066	66.979	66.6984	66.5934		35.5	0.4603	0.4625	0.4564	23.5517	23.4397	23.4969	76.4483	76.5603	76.5031		35.5	0.6784	0.6904	0.6849	37.371	37.9873	37.8667	62.629	62.0127	62.1333
	36	0.6084	0.6106	0.5959	32.69	33.2895	33.0086	67.31	66.7105	66.9914		36	0.4778	0.4749	0.4692	23.1787	23.3202	23.3541	76.8213	76.6798	76.6459		36	0.6856	0.7014	0.6943	36.9786	37.3915	37.354	63.0214	62.6085	62.646
	36.5	0.6136	0.6154	0.5971	32.7697	33.3861	33.3086	67.2303	66.6139	66.6914		36.5	0.4901	0.4846	0.4805	23.5535	23.5787	23.5359	76.4465	76.4213	76.4641		36.5	0.6876	0.7026	0.6961	37.2944	37.3276	37.6762	62.7056	62.6724	62.3238
	37	0.6149	0.615	0.6077	33.0567	33.7645	33.0879	66.9433	66.2355	66.9121		37	0.4983	0.4951	0.4856	23.6373	23.79	24.0135	76.3628	76.21	75.9865		37	0.691	0.7045	0.7004	37.1108	37.227	37.4449	62.8892	62.773	62.5551
	37.5	0.624	0.6281	0.6148	32.5746	33.0603	32.7058	67.4254	66.9397	67.2942		37.5	0.5063	0.505	0.4972	23.9608	24.0225	23.6895	76.0392	75.9775	76.3105		37.5	0.7021	0.7194	0.7083	36.5241	36.4559	37.0273	63.4759	63.5441	62.9727
	38	0.6256	0.6265	0.6203	32.4913	33.4951	32.7689	67.5087	66.5049	67.2311		38	0.5151	0.5159	0.51	24.009	23.7433	24.018	75.991	76.2567	75.982		38	0.7005	0.7159	0.7125	36.6076	37.0416	36.809	63.3924	62.9584	63.191
	38.5	0.6287	0.632	0.6237	32.6798	33.2036	32.5903	67.3202	66.7964	67.4097		38.5	0.528	0.528	0.5188	24.0931	23.8694	23.8378	75.9069	76.1306	76.1622		38.5	0.7079	0.7241	0.717	35.8137	36.2193	36.578	64.1863	63.7807	63.422
	39	0.6408	0.644	0.6296	32.7477	33.2674	32.9815	67.2523	66.7326	67.0185		39	0.5361	0.5361	0.53	24.391	24.1702	24.4484	75.609	75.8298	75.5516		39	0.7098	0.7266	0.7263	36.5383	36.0947	36.5112	63.4617	63.9053	63.4888
	39.5	0.6388	0.6479	0.6365	32.8502	33.4067	32.624	67.1498	66.5933	67.376		39.5	0.5476	0.5421	0.5343	24.3115	24.5581	24.6948	75.6885	75.4419	75.3052		39.5	0.7193	0.7325	0.7238	35.6508	35.804	36.6373	64.3492	64.196	63.3627
	40	0.6435	0.6476	0.6366	32.6103	33.4221	32.9637	67.3897	66.5779	67.0363		40	0.5519	0.5583	0.5437	24.9825	24.4833	25.1407	75.0175	75.5168	74.8593		40	0.7241	0.7346	0.7325	35.4145	36.496	36.2022	64.5855	63.504	63.7978
	40.5	0.651	0.6526	0.6437	32.9097	33.8409	32.9414	67.0903	66.1591	67.0586		40.5	0.5668	0.5598	0.5534	24.9556	25.055	25.1297	75.0444	74.945	74.8703		40.5	0.7213	0.7407	0.7345	35.5519	35.4076	35.7065	64.4481	64.5924	64.2935
	41	0.6534	0.6611	0.65	32.7888	33.0726	32.6221	67.2112	66.9274	67.3779		41	0.5717	0.5723	0.5658	25.1587	25.1323	25.2103	74.8413	74.8677	74.7897		41	0.7221	0.7412	0.7388	35.1094	34.9904	35.1041	64.8906	65.0096	64.8959
	41.5	0.6558	0.66	0.6524	32.6688	33.1277	32.8391	67.3312	66.8723	67.1609		41.5	0.5791	0.5818	0.5744	25.6622	25.1323	25.4561	74.3378	74.8677	74.5439		41.5	0.7222	0.7389	0.7376	34.7017	34.7051	35.1612	65.2983	65.2949	64.8388
	42	0.6607	0.6674	0.6556	32.7595	33.0905	32.3435	67.2405	66.9095	67.6565		42	0.5896	0.5935	0.5823	25.4081	25.2412	25.5212	74.5919	74.7588	74.4788		42	0.7203	0.7418	0.7345	34.3897	34.177	34.913	65.6103	65.823	65.087
	42.5	0.6598	0.6643	0.6618	32.4708	33.2449	32.3726	67.5293	66.7551	67.6274		42.5	0.6024	0.5996	0.5912	25.4649	25.5838	25.7445	74.5351	74.4162	74.2555		42.5	0.7149	0.7402	0.7285	34.6495	34.6442	35.2005	65.3505	65.3559	64.7994
	43	0.6631	0.6722	0.6628	32.3092	32.8542	32.6557	67.6908	67.1458	67.3443		43	0.6062	0.6028	0.5958	25.8993	25.8461	26.1498	74.1007	74.1539	73.8502		43	0.7108	0.7339	0.728	34.4406	34.1485	34.4253	65.5594	65.8515	65.5747
	43.5	0.6677	0.6789	0.6653	32.416	32.2055	32.533	67.584	67.7945	67.467		43.5	0.6116	0.6163	0.6083	26.4576	25.8651	26.2052	73.5425	74.1349	73.7948		43.5	0.712	0.7344	0.73	33.5674	33.7294	33.9327	66.4326	66.2706	66.0673
	44	0.6716	0.6753	0.6632	32.5555	33.3564	33.3	67.4445	66.6436	66.7		44	0.6198	0.6163	0.6084	26.8861	26.4513	26.993	73.1139	73.5487	73.007		44	0.7103	0.7339	0.7269	34.0562	33.3566	34.0774	65.9438	66.6434	65.9226
	44.5	0.6723	0.6794	0.6739	32.1942	32.8304	32.7713	67.8058	67.1696	67.2287		44.5	0.6205	0.6223	0.6206	27.2454	27.1666	27.0462	72.7546	72.8334	72.9539		44.5	0.7095	0.7334	0.7185	33.2771	33.3793	34.0715	66.7229	66.6207	65.9285
	45	0.6766	0.6819	0.6762	32.315	33.0335	32.6598	67.685	66.9664	67.3402		45	0.63	0.6316	0.6255	27.6036	27.3417	27.8021	72.3964	72.6583	72.1979		45	0.7091	0.7271	0.7288	33.2959	33.2693	33.59	66.7041	66.7307	66.41
	45.5	0.6724	0.6793	0.677	32.5168	33.16	32.6212	67.4832	66.84	67.3788		45.5	0.638	0.6449	0.6313	27.6379	27.3422	27.5467	72.3621	72.6578	72.4533		45.5	0.7086	0.7345	0.7247	33.3194	33.3293	33.3795	66.6806	66.6707	66.6205
	46	0.6701	0.6801	0.6777	32.2999	32.7966	31.9377	67.7001	67.2034	68.0623		46	0.6404	0.6458	0.6432	28.2938	27.8687	28.1706	71.7062	72.1312	71.8294		46	0.7072	0.732	0.7221	32.9757	32.2542	33.0979	67.0243	67.7458	66.9021
	46.5	0.6716	0.6779	0.6789	32.2278	32.5779	32.5299	67.7722	67.4221	67.4701		46.5	0.6509	0.6543	0.6464	28.962	28.6247	28.4082	71.038	71.3753	71.5918		46.5	0.7145	0.7341	0.7244	32.6388	32.5569	32.9928	67.3612	67.4431	67.0072
	47	0.67	0.6753	0.6753	31.6483	32.0512	32.0512	68.3517	67.9488	67.9488		47	0.6551	0.6643	0.6511	28.963	28.1938	28.7654	71.037	71.8062	71.2346		47	0.707	0.7317	0.7253	32.5755	32.2675	32.5522	67.4245	67.7325	67.4478
	47.5	0.6662	0.6719	0.6705	32.1588	32.8688	32.609	67.8412	67.1312	67.3911		47.5	0.6553	0.6635	0.6544	30.0763	29.1499	29.7426	69.9237	70.8501	70.2574		47.5	0.7069	0.734	0.7287	33.3995	32.1664	32.7981	66.6005	67.8337	67.2019
	48	0.6613	0.6695	0.662	32.0647	33.3159	32.3628	67.9353	66.6841	67.6372		48	0.6663	0.6644	0.6584	30.1332	29.8493	29.9347	69.8668	70.1508	70.0653		48	0.7051	0.7331	0.7206	33.0739	31.8107	32.7645	66.9261	68.1893	67.2355
	48.5	0.6676	0.6672	0.6667	32.0914	32.7702	31.805	67.9086	67.2298	68.195		48.5	0.6644	0.6713	0.6602	30.9611	30.4592	30.5981	69.0389	69.5408	69.4019		48.5	0.7054	0.7311	0.7196	32.6494	31.8977	32.4074	67.3506	68.1023	67.5926
	49	0.6585	0.674	0.6681	32.201	32.113	32.0674	67.799	67.887	67.9326		49	0.6752	0.6763	0.6666	30.8315	30.0517	30.8589	69.1685	69.9483	69.1411		49	0.7089	0.7308	0.7261	32.8966	31.9108	32.1173	67.1034	68.0892	67.8827
	49.5	0.6574	0.6668	0.6626	32.2549	32.7899	32.0018	67.7451	67.2101	67.9982		49.5	0.672	0.676	0.6724	31.7145	30.6124	30.7763	68.2855	69.3876	69.2237		49.5	0.7061	0.7302	0.7225	32.2073	31.937	32.2774	67.7927	68.063	67.7226
	50	0.6579	0.6648	0.6599	32.5645	32.5574	32.4658	67.4355	67.4426	67.5342		50	0.6769	0.6798	0.6763	31.8511	31.5329	31.1469	68.1489	68.4671	68.8531		50	0.7035	0.73	0.7272	32.7376	32.3426	31.6706	67.2624	67.6574	68.3294
	50.5	0.6594	0.666	0.66	31.8239	32.1685	32.4609	68.1761	67.8315	67.5391		50.5	0.6787	0.6929	0.6808	32.1322	30.7579	31.4866	67.8678	69.2421	68.5135		50.5	0.7051	0.7336	0.7274	32.253	31.789	32.0599	67.747	68.211	67.9401
	51	0.6566	0.6681	0.6621	32.629	32.3966	32.358	67.371	67.6034	67.642		51	0.6879	0.6898	0.6852	32.4254	31.6152	31.8274	67.5746	68.3848	68.1726		51	0.7051	0.7313	0.7244	32.6633	31.889	32.1927	67.3367	68.111	67.8073
	51.5	0.6564	0.6591	0.6561	32.6389	32.5052	32.3188	67.3611	67.4948	67.6812		51.5	0.6841	0.6863	0.6817	32.4236	31.9574	32.173	67.5764	68.0426	67.827		51.5	0.7047	0.7291	0.7203	32.2713	31.5881	31.974	67.7287	68.4119	68.026
	52	0.6525	0.6638	0.6567	32.4971	32.6065	32.2893	67.5029	67.3935	67.7107		52	0.6891	0.6899	0.6836	33.0924	32.3314	32.6294	66.9076	67.6686	67.3706		52	0.7028	0.7324	0.7206	32.3586	31.4458	31.9607	67.6414	68.5542	68.0393
	52.5	0.6592	0.6627	0.654	32.1668	32.6606	32.7587	67.8332	67.3394	67.2413		52.5	0.6896	0.6945	0.6859	33.0684	32.2966	33.0649	66.9316	67.7034	66.9351		52.5	0.7012	0.7327	0.7257	32.4324	31.828	32.5342	67.5676	68.172	67.4658
	53	0.6529	0.6611	0.6586	32.8139	32.7396	32.8639	67.1861	67.2604	67.1361		53	0.6887	0.6926	0.6849	32.9305	32.2054	32.7493	67.0695	67.7946	67.2507		53	0.7039	0.7242	0.7287	32.719	32.2016	32.4003	67.281	67.7984	67.5997
	53.5	0.6502	0.6629	0.6545	32.9502	32.6507	32.7337	67.0498	67.3493	67.2663		53.5	0.6838	0.6916	0.6866	32.8019	32.072	31.9434	67.1981	67.928	68.0566		53.5	0.7038	0.7274	0.723	32.3126	31.662	31.8546	67.6874	68.338	68.1454
	54	0.6553	0.6591	0.6479	33.0294	33.173	33.4067	66.9706	66.827	66.5933		54	0.6802	0.6885	0.681	32.6095	31.6749	32.3886	67.3905	68.3251	67.6114		54	0.7033	0.7278	0.7263	32.7469	32.0423	32.1085	67.2531	67.9577	67.8915
	54.5	0.6576	0.6584	0.655	32.9139	33.2082	33.0445	67.0861	66.7918	66.9555		54.5	0.6804	0.6858	0.6798	32.5999	31.4377	31.8977	67.4001	68.5623	68.1023		54.5	0.6991	0.7264	0.7217	32.9436	32.1041	32.3132	67.0564	67.8959	67.6869
	55	0.6498	0.6602	0.6585	33.309	34.1193	32.8689	66.691	65.8807	67.1311		55	0.6711	0.6798	0.6804	33.7941	32.0803	32.052	66.2059	67.9197	67.948		55	0.7027	0.7242	0.7253	32.3632	32.2016	32.1528	67.6368	67.7984	67.8472
	55.5	0.6501	0.6586	0.6605	33.2936	33.1981	32.7694	66.7064	66.8019	67.2306		55.5	0.6767	0.6807	0.6746	32.9621	32.2203	32.3275	67.0379	67.7797	67.6725		55.5	0.6993	0.7268	0.722	32.9342	32.0864	32.2997	67.0658	67.9136	67.7003
	56	0.6534	0.659	0.6507	33.4624	33.5123	33.6012	66.5376	66.4878	66.3988		56	0.6756	0.6811	0.6723	33.0157	32.2014	32.9927	66.9843	67.7986	67.0073		56	0.7035	0.7246	0.7251	32.7376	32.1838	32.1616	67.2624	67.8162	67.8384
	56.5	0.6552	0.6623	0.6489	33.0345	33.6781	33.6944	66.9655	66.3219	66.3056		56.5	0.6717	0.6827	0.6767	34.1355	33.0373	32.9621	65.8645	66.9627	67.0379		56.5	0.705	0.7274	0.722	32.6679	32.0599	32.701	67.3321	67.9401	67.299
	57	0.6491	0.659	0.6528	33.684	33.8467	33.8305	66.316	66.1533	66.1695		57	0.6714	0.681	0.6704	34.1508	32.9368	33.4576	65.8492	67.0632	66.5424		57	0.6973	0.7278	0.7217	33.4438	32.4404	33.1163	66.5562	67.5596	66.8838
	57.5	0.6511	0.6631	0.6532	33.5806	33.9701	33.4726	66.4194	66.0299	66.5274		57.5	0.6665	0.6816	0.6765	34.5893	33.0906	33.7088	65.4107	66.9094	66.2912		57.5	0.6975	0.7278	0.7193	33.4343	32.0423	32.8237	66.5657	67.9577	67.1763
	58	0.6514	0.6589	0.652	33.5651	34.1866	33.8721	66.4349	65.8134	66.1279		58	0.6671	0.6832	0.6727	33.9968	33.1956	34.0848	66.0032	66.8044	65.9152		58	0.7038	0.7252	0.7205	32.7236	32.5567	32.367	67.2764	67.4433	67.633
	58.5	0.6467	0.6489	0.6479	34.1496	34.7135	34.0864	65.8504	65.2865	65.9136		58.5	0.6668	0.6727	0.6697	34.7612	33.7137	33.8648	65.2388	66.2862	66.1352		58.5	0.6937	0.7241	0.7189	33.2001	32.206	32.439	66.7999	67.7939	67.561
	59	0.6502	0.655	0.6511	33.9658	34.3902	33.5806	66.0342	65.6098	66.4194		59	0.671	0.6731	0.6695	34.73	34.0645	34.2477	65.27	65.9355	65.7523		59	0.7	0.721	0.7215	32.9013	32.3445	32.3221	67.0987	67.6555	67.6779
	59.5	0.6437	0.6549	0.6472	34.6512	34.7325	34.4638	65.3488	65.2675	65.5362		59.5	0.6612	0.6726	0.6691	34.8665	34.0899	34.2682	65.1334	65.9101	65.7318		59.5	0.6944	0.7247	0.714	33.1666	32.5791	33.0674	66.8334	67.4209	66.9326
	60	0.6444	0.6546	0.6467	34.2715	34.7484	34.4905	65.7285	65.2516	65.5095		60	0.6644	0.6765	0.6694	35.2634	34.078	34.2528	64.7366	65.922	65.7472		60	0.6975	0.7256	0.7172	33.4343	32.1395	32.9198	66.5657	67.8605	67.0802
	60.5	0.6424	0.6524	0.6428	34.7214	34.5273	34.6998	65.2786	65.4728	65.3003		60.5	0.6585	0.6719	0.6692	35.7695	33.9396	34.8234	64.2305	66.0604	65.1766		60.5	0.6961	0.7215	0.7118	33.0856	32.7236	33.1696	66.9144	67.2764	66.8304
	61	0.6447	0.6505	0.6488	34.2556	35.307	34.3788	65.7444	64.693	65.6212		61	0.6625	0.667	0.6652	35.5536	34.7508	34.8448	64.4464	65.2492	65.1552		61	0.6934	0.7253	0.7135	32.7972	32.5522	32.6845	67.2028	67.4478	67.3155
	61.5	0.6442	0.6563	0.6437	34.6243	35.3317	34.9939	65.3757	64.6683	65.0061		61.5	0.6618	0.6735	0.6662	35.97	34.7869	34.9802	64.03	65.2131	65.0198		61.5	0.6928	0.7202	0.7141	33.2432	32.7827	33.0627	66.7568	67.2173	66.9373
	62	0.6418	0.6517	0.6442	35.0975	35.5811	35.3094	64.9025	64.4189	64.6906		62	0.6626	0.6674	0.6686	36.116	35.4803	35.6042	63.884	64.5197	64.3958		62	0.6947	0.7184	0.7136	33.569	32.8648	33.0859	66.431	67.1352	66.9141
	62.5	0.6378	0.6455	0.6421	35.3176	36.2655	35.4249	64.6824	63.7345	64.5751		62.5	0.6602	0.672	0.6643	36.6277	35.4241	36.2126	63.3723	64.576	63.7874		62.5	0.6889	0.7219	0.709	33.8516	32.7055	33.3006	66.1483	67.2945	66.6994
	63	0.641	0.6452	0.6417	35.4856	36.2824	35.103	64.5143	63.7176	64.897		63	0.6583	0.6627	0.6612	36.5426	35.3539	35.4341	63.4574	64.6461	64.5659		63	0.6891	0.7129	0.7085	33.4217	32.712	33.3241	66.5783	67.288	66.6759
	63.5	0.6393	0.65	0.6429	35.9255	35.6741	35.3808	64.0745	64.3259	64.6192		63.5	0.6535	0.671	0.6566	36.6189	35.6638	36.0639	63.3811	64.3362	63.9361		63.5	0.6835	0.7142	0.7029	34.1191	33.464	33.5896	65.8809	66.536	66.4104
	64	0.6413	0.6526	0.6415	35.1249	35.8709	35.458	64.8751	64.1291	64.542		64	0.653	0.6635	0.6572	36.2627	36.2562	36.4127	63.7373	63.7438	63.5873		64	0.6847	0.7084	0.7004	33.6365	32.9198	33.2958	66.3635	67.0802	66.7042
	64.5	0.634	0.6489	0.6416	35.8774	36.0755	35.4525	64.1226	63.9245	64.5475		64.5	0.6525	0.6681	0.6601	36.0984	35.0681	35.3035	63.9016	64.9319	64.6965		64.5	0.6837	0.7099	0.6998	33.6857	33.2584	33.7383	66.3143	66.7417	66.2617
	65	0.6367	0.6474	0.6455	35.0322	36.5009	35.5804	64.9678	63.4991	64.4196		65	0.6534	0.6694	0.6543	35.2828	34.2528	35.0433	64.7172	65.7472	64.9567		65	0.6765	0.7093	0.6979	33.6166	32.8781	33.4151	66.3834	67.1219	66.5849
	65.5	0.6359	0.6461	0.641	35.4231	36.9172	35.8302	64.5769	63.0828	64.1698		65.5	0.6555	0.6601	0.6569	34.4082	34.1684	34.5247	65.5918	65.8316	65.4754		65.5	0.6766	0.7062	0.6933	34.0392	33.0224	33.6368	65.9608	66.9776	66.3632
	66	0.6348	0.6414	0.6326	35.4845	36.8424	35.9568	64.5155	63.1576	64.0432		66	0.6443	0.6569	0.649	34.6197	34.3349	34.3689	65.3804	65.6651	65.6311		66	0.669	0.6993	0.6887	33.5613	32.9342	33.4411	66.4387	67.0658	66.5589
	66.5	0.6325	0.6466	0.6366	34.9163	35.8617	35.0377	65.0837	64.1383	64.9623		66.5	0.6418	0.6636	0.6504	34.1732	33.6128	33.9124	65.8268	66.3872	66.0876		66.5	0.6692	0.7	0.6899	33.1195	32.488	32.9636	66.8804	67.512	67.0364
	67	0.6341	0.6332	0.6342	35.1758	36.9699	35.8661	64.8242	63.0301	64.1339		67	0.6494	0.6588	0.6515	32.6276	33.2914	33.6644	67.3724	66.7086	66.3356		67	0.666	0.6999	0.6812	33.7125	32.906	33.8093	66.2875	67.094	66.1907
	67.5	0.6247	0.6403	0.6273	35.7051	36.2146	35.9088	64.2949	63.7854	64.0912		67.5	0.6422	0.6517	0.6422	32.8008	33.0827	33.7652	67.1993	66.9173	66.2348		67.5	0.6634	0.6973	0.679	33.4091	32.6138	33.067	66.5909	67.3862	66.933
	68	0.6241	0.6328	0.6296	35.7395	36.9933	35.4273	64.2605	63.0067	64.5727		68	0.6392	0.6523	0.6428	32.568	32.8622	32.7701	67.432	67.1378	67.2299		68	0.6564	0.6906	0.6777	33.3256	32.9302	32.7041	66.6744	67.0698	67.2959
	68.5	0.6241	0.6356	0.6301	35.3863	36.4824	35.3991	64.6137	63.5176	64.6009		68.5	0.6331	0.6528	0.6455	33.0769	32.6473	32.6331	66.9231	67.3527	67.3669		68.5	0.6587	0.6887	0.6795	33.6475	33.0211	33.0427	66.3525	66.9789	66.9573
	69	0.6272	0.6408	0.6244	35.2114	36.1863	35.3693	64.7886	63.8137	64.6307		69	0.6291	0.6484	0.6321	32.5024	32.2964	33.3248	67.4976	67.7036	66.6752		69	0.6467	0.6837	0.6653	33.8254	32.8397	33.7479	66.1746	67.1603	66.2521
	69.5	0.6241	0.6346	0.6199	35.3863	36.5399	35.9816	64.6137	63.4601	64.0184		69.5	0.6333	0.6478	0.6371	32.2868	32.8993	32.2878	67.7132	67.1007	67.7122		69.5	0.6466	0.68	0.6644	33.8306	33.0184	33.7936	66.1693	66.9816	66.2064
	70	0.6225	0.6307	0.6212	34.4164	36.4154	35.1969	65.5836	63.5846	64.8031		70	0.6251	0.6428	0.6355	31.1367	32.0015	31.7873	68.8633	67.9985	68.2127		70	0.6455	0.6753	0.6605	33.4414	33.2482	33.1187	66.5586	66.7518	66.8813
	70.5	0.6179	0.6285	0.6179	34.6726	36.5428	35.3849	65.3274	63.4572	64.6151		70.5	0.6317	0.6393	0.6357	31.3944	32.3697	31.3902	68.6056	67.6303	68.6098		70.5	0.6421	0.6755	0.6614	33.6184	32.8107	33.5101	66.3816	67.1893	66.4899
	71	0.6154	0.6235	0.62	34.8135	35.7739	35.265	65.1865	64.2261	64.735		71	0.6212	0.6325	0.6245	31.1348	31.7435	31.5597	68.8652	68.2565	68.4403		71	0.6442	0.6699	0.661	33.0613	33.0849	33.0936	66.9387	66.9151	66.9064
	71.5	0.6183	0.6322	0.6188	34.6502	35.2816	34.6222	65.3498	64.7184	65.3778		71.5	0.6203	0.6327	0.6332	30.5878	31.7335	30.7384	69.4122	68.2665	69.2616		71.5	0.6365	0.6685	0.6532	33.4613	32.7224	33.4888	66.5387	67.2776	66.5112
	SAG1co ODi = 1:1											SAG1co ODi = 1:10											SAG1co ODi = 10:1
	Time/h	OD700nm			GOD%			ROD%				Time/h	OD700nm			GOD%			ROD%				Time/h	OD700nm			GOD%			ROD%
	replicate	repl.1	repl.2	repl.3	repl.1	repl.2	repl.3	repl.1	repl.2	repl.3		replicate	repl.1	repl.2	repl.3	repl.1	repl.2	repl.3	repl.1	repl.2	repl.3		replicate	repl.1	repl.2	repl.3	repl.1	repl.2	repl.3	repl.1	repl.2	repl.3
	0	0.1638	0.1679	0.1801	58.0752	56.6571	53.9187	41.9248	43.3429	46.0813		0	0.1573	0.1632	0.181	27.3912	26.401	24.4254	72.6088	73.599	75.5746		0	0.1689	0.1706	0.1706	86.019	85.1618	86.6638	13.981	14.8382	13.3362
	0.5	0.1696	0.1716	0.1718	60.7646	60.0564	58.8314	39.2354	39.9436	41.1686		0.5	0.1466	0.1513	0.1657	31.6914	30.7069	28.0384	68.3086	69.2931	71.9616		0.5	0.1853	0.1803	0.1773	86.7172	89.122	90.6299	13.2828	10.878	9.37005
	1	0.1771	0.1765	0.1797	61.5577	61.767	59.5604	38.4423	38.233	40.4396		1	0.1594	0.1551	0.17	29.8529	30.6806	27.9915	70.147	69.3194	72.0085		1	0.1907	0.1896	0.1816	85.6109	88.8247	92.7377	14.3891	11.1753	7.26234
	1.5	0.1826	0.1815	0.1833	59.7036	60.0654	59.4756	40.2964	39.9346	40.5244		1.5	0.1599	0.1587	0.1673	29.7596	29.2751	28.4433	70.2404	70.7249	71.5567		1.5	0.1879	0.1896	0.1873	89.6283	90.1847	91.2921	10.3717	9.81535	8.7079
	2	0.1826	0.183	0.1834	60.7934	60.6606	60.5282	39.2066	39.3394	39.4718		2	0.1589	0.1612	0.168	29.9469	29.5196	28.3248	70.0531	70.4804	71.6752		2	0.1925	0.1954	0.193	87.4865	86.1881	89.9329	12.5135	13.8119	10.0671
	2.5	0.1858	0.1842	0.1895	56.5354	60.2654	57.5297	43.4646	39.7346	42.4703		2.5	0.159	0.1606	0.1704	30.6367	29.6299	27.9258	69.3633	70.3701	72.0742		2.5	0.1991	0.2031	0.1974	84.5864	84.1901	87.9283	15.4136	15.8099	12.0717
	3	0.1921	0.1866	0.1915	55.7158	57.358	56.9288	44.2842	42.642	43.0712		3	0.163	0.1625	0.172	29.8849	29.9769	27.666	70.1151	70.0231	72.334		3	0.1891	0.2038	0.1906	90.4231	83.9009	92.42	9.57689	16.0991	7.58001
	3.5	0.1958	0.1901	0.1932	54.6629	57.3481	58.4888	45.3371	42.6519	41.5112		3.5	0.1634	0.1652	0.1729	29.1222	28.8048	27.522	70.8778	71.1952	72.478		3.5	0.196	0.2045	0.1958	89.8737	84.8755	89.9655	10.1263	15.1245	10.0345
	4	0.2021	0.1979	0.1968	53.943	55.0878	58.4315	46.057	44.9122	41.5685		4	0.1655	0.1651	0.1741	28.7526	28.1403	27.9795	71.2474	71.8597	72.0204		4	0.2032	0.21	0.1923	86.6892	83.8821	94.2913	13.3108	16.1179	5.70874
	4.5	0.2089	0.204	0.2031	52.187	54.4161	56.619	47.813	45.5839	43.381		4.5	0.1657	0.1673	0.1748	29.398	28.4433	27.8675	70.6021	71.5567	72.1325		4.5	0.1955	0.204	0.1893	90.1036	85.0835	94.4197	9.89642	14.9165	5.58035
	5	0.2168	0.2155	0.2156	51.2033	51.5122	53.3364	48.7967	48.4878	46.6636		5	0.1752	0.1712	0.1793	27.1607	27.1376	26.5397	72.8393	72.8624	73.4604		5	0.2024	0.2096	0.1936	87.0319	84.0422	92.3225	12.9681	15.9578	7.67748
	5.5	0.215	0.2123	0.2152	51.632	51.3513	51.584	48.368	48.6487	48.416		5.5	0.1749	0.1735	0.1789	27.8516	26.7779	26.599	72.1484	73.2221	73.401		5.5	0.2106	0.2098	0.1998	84.8701	85.1937	89.4577	15.1299	14.8063	10.5423
	6	0.2209	0.2142	0.2206	50.253	51.8248	50.3213	49.747	48.1752	49.6787		6	0.1768	0.1773	0.1842	26.9149	26.2039	25.8337	73.0851	73.796	74.1663		6	0.213	0.2093	0.2092	82.7007	82.929	84.2029	17.2993	17.071	15.7971
	6.5	0.2285	0.2222	0.2257	48.5815	49.959	49.1842	51.4185	50.041	50.8158		6.5	0.1764	0.1786	0.184	26.976	26.0132	25.8617	73.024	73.9868	74.1383		6.5	0.2357	0.2308	0.2364	74.7359	76.3226	76.7014	25.2641	23.6774	23.2986
	7	0.2329	0.231	0.2325	48.5188	48.0558	47.7457	51.4812	51.9442	52.2543		7	0.1762	0.1783	0.1853	27.0066	26.057	25.6803	72.9934	73.943	74.3197		7	0.2324	0.2352	0.2549	74.6861	73.7969	70.1202	25.3139	26.2031	29.8798
	7.5	0.2401	0.2361	0.2363	47.0639	47.0177	46.9779	52.9361	52.9823	53.0221		7.5	0.1783	0.1807	0.1873	26.6885	25.7109	26.0077	73.3115	74.2891	73.9923		7.5	0.246	0.2464	0.23	70.5571	70.4425	77.7115	29.4429	29.5575	22.2885
	8	0.2454	0.239	0.2409	46.0474	46.4472	46.0809	53.9526	53.5528	53.9191		8	0.178	0.1793	0.187	26.7335	25.9117	25.4468	73.2665	74.0883	74.5532		8	0.2392	0.2454	0.2385	72.5629	70.7296	74.9419	27.4371	29.2704	25.0581
	8.5	0.25	0.2456	0.2467	44.4035	45.199	44.9975	55.5965	54.801	55.0025		8.5	0.1792	0.179	0.1844	26.5545	25.9551	25.8056	73.4455	74.0449	74.1944		8.5	0.2495	0.2413	0.2311	69.5673	71.9314	76.2235	30.4327	28.0686	23.7765
	9	0.2543	0.2493	0.2518	44.4358	44.5282	44.0861	55.5642	55.4718	55.9139		9	0.1803	0.1818	0.1871	26.3925	25.5553	25.4332	73.6075	74.4447	74.5668		9	0.2475	0.2488	0.2435	69.0869	68.7259	71.2815	30.9131	31.2741	28.7185
	9.5	0.2611	0.254	0.2559	42.5158	43.7043	42.6021	57.4842	56.2957	57.3979		9.5	0.181	0.1816	0.1886	26.2904	25.5835	25.231	73.7096	74.4165	74.769		9.5	0.2473	0.2476	0.2376	70.1862	69.059	73.0515	29.8138	30.941	26.9485
	10	0.2656	0.2585	0.2615	41.7955	42.9434	42.4508	58.2045	57.0566	57.5492		10	0.1835	0.1822	0.1897	25.9322	25.4992	25.0847	74.0678	74.5008	74.9153		10	0.2526	0.2509	0.2435	67.692	68.1507	72.3419	32.308	31.8493	27.6581
	10.5	0.2716	0.2628	0.265	41.6054	42.2408	41.8901	58.3946	57.7592	58.1099		10.5	0.1844	0.183	0.1901	25.8056	25.3878	25.0319	74.1944	74.6122	74.9681		10.5	0.2532	0.256	0.2495	68.5507	67.8009	70.6022	31.4493	32.1991	29.3978
	11	0.276	0.2669	0.2704	40.9421	40.8463	40.3176	59.0579	59.1537	59.6824		11	0.1854	0.1843	0.192	25.0591	25.2087	24.1977	74.9409	74.7913	75.8023		11	0.2597	0.2606	0.254	65.8414	65.614	68.3348	34.1586	34.386	31.6652
	11.5	0.282	0.2744	0.2741	39.3648	40.4551	40.4994	60.6352	59.5449	59.5006		11.5	0.1851	0.1856	0.193	25.7081	25.0321	24.6558	74.2919	74.9679	75.3443		11.5	0.2642	0.269	0.2598	64.7199	64.5243	65.8161	35.2801	35.4757	34.184
	12	0.2885	0.2773	0.2788	38.4779	39.3143	39.1028	61.5221	60.6857	60.8972		12	0.1873	0.1865	0.193	24.8049	24.9113	24.6558	75.1951	75.0887	75.3443		12	0.2729	0.2737	0.2663	62.6567	62.4736	64.2096	37.3433	37.5264	35.7904
	12.5	0.2901	0.2839	0.2867	38.2657	38.4004	38.0254	61.7343	61.5996	61.9746		12.5	0.1867	0.187	0.1957	24.8846	24.243	23.7402	75.1154	75.757	76.2598		12.5	0.2802	0.2818	0.274	61.0243	60.6778	62.4051	38.9757	39.3222	37.5949
	13	0.2982	0.2901	0.2881	37.2263	37.5797	37.8406	62.7737	62.4203	62.1594		13	0.1872	0.1888	0.1946	24.8182	24.6078	24.453	75.1818	75.3922	75.547		13	0.2885	0.2882	0.2829	60.163	59.3304	59.5304	39.837	40.6696	40.4696
	13.5	0.3038	0.2934	0.2935	35.885	37.157	37.1444	64.115	62.843	62.8556		13.5	0.1881	0.189	0.1968	24.6994	23.9865	23.6075	75.3006	76.0135	76.3925		13.5	0.2975	0.297	0.2912	57.4757	58.4412	57.8336	42.5243	41.5588	42.1664
	14	0.309	0.2996	0.2986	35.9252	35.7243	36.51	64.0748	64.2757	63.49		14	0.1905	0.1899	0.1968	24.9793	23.8728	23.6075	75.0207	76.1272	76.3925		14	0.308	0.306	0.2998	55.5163	55.8791	56.1746	44.4837	44.1209	43.8254
	14.5	0.3139	0.3045	0.3041	35.3644	35.8025	35.8496	64.6356	64.1975	64.1504		14.5	0.1913	0.191	0.1983	24.2862	24.3244	23.429	75.7138	75.6756	76.571		14.5	0.3149	0.3143	0.3078	54.2998	54.4035	54.7146	45.7002	45.5965	45.2854
	15	0.3177	0.307	0.3068	34.315	34.8632	35.5341	65.685	65.1368	64.4659		15	0.1945	0.1908	0.1979	24.4656	23.7602	23.4763	75.5344	76.2398	76.5237		15	0.3275	0.324	0.3141	52.9986	54.3681	53.6172	47.0014	45.6319	46.3828
	15.5	0.3233	0.3129	0.3133	34.3362	34.2058	34.7969	65.6638	65.7942	65.2031		15.5	0.1938	0.1927	0.2002	23.973	23.5259	23.769	76.027	76.4741	76.231		15.5	0.3401	0.339	0.3258	51.7943	51.2007	52.4832	48.2057	48.7993	47.5168
	16	0.3268	0.3163	0.316	33.9684	33.8381	34.4996	66.0316	66.1619	65.5004		16	0.1954	0.1917	0.2006	24.3529	24.2356	23.7216	75.6471	75.7644	76.2784		16	0.3504	0.3471	0.3377	50.2718	50.7498	50.6337	49.7282	49.2502	49.3663
	16.5	0.3333	0.3219	0.3228	32.7089	33.2495	33.7728	67.2911	66.7505	66.2272		16.5	0.1967	0.193	0.1992	23.6195	24.0723	23.3231	76.3805	75.9277	76.6769		16.5	0.3623	0.3598	0.3486	46.484	48.9584	48.3108	53.516	51.0416	51.6892
	17	0.3373	0.3251	0.3238	32.321	32.9222	33.6685	67.679	67.0778	66.3315		17	0.1955	0.1937	0.1987	23.7645	23.4044	23.3818	76.2355	76.5956	76.6182		17	0.3713	0.3713	0.3603	46.0517	46.0517	46.742	53.9483	53.9483	53.258
	17.5	0.3436	0.3328	0.3309	31.7284	32.1605	32.9461	68.2716	67.8395	67.0539		17.5	0.197	0.1955	0.1999	24.1551	23.1889	23.2414	75.8449	76.811	76.7586		17.5	0.3826	0.3817	0.3704	44.6916	45.473	45.4675	55.3084	54.527	54.5325
	18	0.3481	0.3337	0.3354	31.3182	31.4782	31.9111	68.6818	68.5218	68.0888		18	0.1955	0.1936	0.2007	23.7645	23.4165	23.1488	76.2355	76.5835	76.8512		18	0.3925	0.3891	0.38	43.5644	43.945	44.3188	56.4356	56.055	55.6812
	18.5	0.3531	0.3376	0.3372	30.8747	31.1145	31.7408	69.1253	68.8855	68.2592		18.5	0.1983	0.1923	0.2017	23.429	23.5748	23.034	76.571	76.4252	76.966		18.5	0.4028	0.3989	0.3875	42.4504	42.8654	43.4611	57.5496	57.1346	56.5389
	19	0.3629	0.3408	0.3419	30.041	30.2397	31.3045	69.959	69.7603	68.6955		19	0.1963	0.196	0.2031	23.6676	23.1298	22.8752	76.3324	76.8702	77.1248		19	0.4118	0.4101	0.3981	40.8965	41.066	42.3038	59.1035	58.934	57.6962
	19.5	0.3677	0.3503	0.3455	28.5675	28.8531	30.9783	71.4325	71.1469	69.0217		19.5	0.1986	0.1965	0.2016	23.3936	23.0709	23.0454	76.6064	76.9291	76.9546		19.5	0.423	0.4185	0.4059	40.4232	40.8578	40.8561	59.5768	59.1422	59.1439
	20	0.3705	0.3575	0.3486	28.888	28.8271	31.2733	71.112	71.1729	68.7267		20	0.1998	0.1968	0.2017	23.2531	23.0358	23.034	76.7469	76.9642	76.966		20	0.4313	0.4284	0.412	40.2435	40.516	40.8766	59.7565	59.484	59.1234
	20.5	0.3761	0.3612	0.3547	28.4579	28.5318	30.1748	71.5421	71.4682	69.8252		20.5	0.1994	0.1936	0.2022	23.2997	23.4165	22.977	76.7003	76.5835	77.0229		20.5	0.4394	0.4354	0.4217	38.3276	39.8646	40.5478	61.6724	60.1354	59.4522
	21	0.3822	0.3774	0.3622	27.4837	27.3071	29.55	72.5163	72.6929	70.45		21	0.2005	0.1944	0.2021	23.1719	23.3202	22.4317	76.8281	76.6798	77.5683		21	0.4478	0.4441	0.4313	37.6087	37.922	38.45	62.3913	62.078	61.55
	21.5	0.385	0.3824	0.3692	27.8	26.95	28.9897	72.2	73.05	71.0103		21.5	0.2013	0.1959	0.2023	23.0798	23.1416	22.9657	76.9202	76.8584	77.0343		21.5	0.4557	0.4529	0.4336	37.5225	37.7545	38.8403	62.4775	62.2455	61.1597
	22	0.4094	0.393	0.3757	26.6289	26.7284	29.0175	73.3711	73.2716	70.9825		22	0.2063	0.1951	0.2054	22.5204	23.2365	22.6191	77.4796	76.7635	77.3809		22	0.4705	0.4605	0.4469	36.3422	36.5715	37.6844	63.6578	63.4285	62.3156
	22.5	0.4105	0.3972	0.3943	26.0731	26.4458	27.6487	73.9269	73.5542	72.3513		22.5	0.2005	0.1975	0.2022	23.7335	22.9541	22.977	76.2665	77.0459	77.0229		22.5	0.4777	0.4773	0.4569	35.7944	35.8244	36.8596	64.2056	64.1756	63.1404
	23	0.4165	0.3993	0.4038	26.175	26.3067	26.9982	73.825	73.6933	73.0018		23	0.2008	0.1968	0.2038	23.1373	23.0358	22.7967	76.8628	76.9642	77.2033		23	0.5023	0.4958	0.47	34.5551	34.4877	35.284	65.4449	65.5123	64.716
	23.5	0.4226	0.4037	0.4075	25.7971	25.5281	26.7531	74.2029	74.4719	73.2469		23.5	0.1999	0.1969	0.2028	23.8047	23.5955	22.9091	76.1953	76.4045	77.0909		23.5	0.5188	0.5109	0.4866	32.9588	33.4684	34.6099	67.0412	66.5316	65.3901
	24	0.4288	0.4086	0.4115	25.4241	25.708	26.493	74.5759	74.2921	73.507		24	0.2021	0.1961	0.2033	22.9884	23.118	22.8527	77.0116	76.882	77.1473		24	0.5306	0.5226	0.5086	32.7121	32.7191	33.6198	67.2879	67.2809	66.3802
	24.5	0.4323	0.4111	0.4151	25.2183	25.5516	25.7842	74.7817	74.4484	74.2159		24.5	0.2016	0.1978	0.2052	23.604	23.4882	22.6411	76.396	76.5118	77.3589		24.5	0.5404	0.5376	0.5199	32.1189	32.2862	32.3931	67.8811	67.7138	67.6069
	25	0.4291	0.4134	0.4229	24.9429	25.4095	25.3086	75.0571	74.5905	74.6914		25	0.2008	0.1974	0.2044	23.1373	23.5358	22.7297	76.8628	76.4642	77.2703		25	0.5557	0.5466	0.5293	30.7702	31.7546	31.331	69.2298	68.2454	68.669
	25.5	0.436	0.4173	0.4262	25.0043	24.6961	25.1126	74.9957	75.3039	74.8874		25.5	0.2014	0.1977	0.2031	23.0683	23.5001	22.8752	76.9317	76.4999	77.1248		25.5	0.5621	0.5605	0.5432	30.8789	30.5067	31.0036	69.1211	69.4933	68.9964
	26	0.4427	0.4187	0.4266	24.6259	24.6135	25.0891	75.3741	75.3865	74.9109		26	0.2021	0.197	0.205	23.5456	23.0124	22.6632	76.4544	76.9876	77.3368		26	0.576	0.5674	0.5528	30.1337	30.1357	30.9316	69.8662	69.8643	69.0684
	26.5	0.4461	0.4236	0.4323	24.4382	24.7976	24.7583	75.5618	75.2024	75.2417		26.5	0.2007	0.1973	0.2052	23.1488	23.5477	23.1899	76.8512	76.4523	76.8101		26.5	0.5832	0.582	0.5632	29.3193	28.9367	29.9026	70.6807	71.0633	70.0974
	27	0.4519	0.4288	0.4327	24.5649	24.4969	24.7354	75.4351	75.5031	75.2646		27	0.2011	0.1987	0.2037	23.1027	23.3818	22.8078	76.8973	76.6182	77.1921		27	0.5948	0.5908	0.5736	29.1813	28.9421	29.3605	70.8187	71.0579	70.6395
	27.5	0.4542	0.4287	0.4371	24.4405	24.5026	24.4864	75.5595	75.4974	75.5136		27.5	0.2018	0.1978	0.204	23.0226	23.4882	22.7743	76.9774	76.5118	77.2257		27.5	0.6056	0.6018	0.5811	28.6609	28.8419	29.4252	71.3391	71.1581	70.5747
	28	0.462	0.4368	0.4443	23.5971	24.0482	24.0896	76.4029	75.9518	75.9104		28	0.2004	0.1982	0.2043	23.1834	23.4408	22.7409	76.8166	76.5592	77.2591		28	0.613	0.6082	0.5913	27.894	28.1141	28.4816	72.106	71.8859	71.5184
	28.5	0.4646	0.4382	0.4441	23.4651	23.9714	24.1004	76.5349	76.0286	75.8996		28.5	0.2017	0.1994	0.2054	23.034	22.7354	22.6191	76.966	77.2646	77.3809		28.5	0.6259	0.6204	0.5973	27.7313	27.9772	28.1955	72.2687	72.0228	71.8045
	29	0.4705	0.4408	0.4519	23.1708	23.83	24.1245	76.8292	76.17	75.8755		29	0.2024	0.1991	0.2057	22.9544	23.3348	22.5861	77.0456	76.6652	77.4139		29	0.6341	0.6318	0.6055	26.9658	27.4724	27.8136	73.0342	72.5276	72.1864
	29.5	0.4742	0.4483	0.4599	23.4097	23.4313	23.2724	76.5903	76.5687	76.7275		29.5	0.202	0.2	0.2055	22.9998	23.2298	22.6081	77.0002	76.7702	77.3919		29.5	0.6396	0.6385	0.6189	27.1373	26.78	27.2114	72.8627	73.22	72.7886
	30	0.477	0.4523	0.4628	22.8551	23.2241	23.5563	77.1449	76.7759	76.4437		30	0.2017	0.2006	0.206	23.034	23.1603	22.5532	76.966	76.8397	77.4468		30	0.6501	0.6477	0.6252	26.3021	26.3996	26.9372	73.6979	73.6004	73.0628
	30.5	0.4827	0.4614	0.4694	22.9975	22.3357	23.2251	77.0025	77.6643	76.7749		30.5	0.2097	0.2038	0.2075	22.1553	22.7967	22.9328	77.8447	77.2033	77.0672		30.5	0.6593	0.6574	0.6358	26.3265	26.4026	26.8937	73.6735	73.5974	73.1063
	31	0.4863	0.4623	0.4732	22.418	22.2922	23.0386	77.582	77.7078	76.9614		31	0.2138	0.2071	0.2063	21.7304	22.4334	22.5204	78.2696	77.5666	77.4796		31	0.6661	0.6647	0.6445	25.6703	26.1126	26.5307	74.3297	73.8874	73.4693
	31.5	0.5003	0.4725	0.4783	22.1884	22.2313	22.793	77.8115	77.7687	77.207		31.5	0.2147	0.2047	0.215	22.1638	22.6964	21.6091	77.8362	77.3036	78.3909		31.5	0.6734	0.6711	0.6545	25.3921	25.8636	26.1253	74.6079	74.1364	73.8747
	32	0.5042	0.4763	0.4792	21.6221	22.0539	22.7502	78.3779	77.9461	77.2498		32	0.2205	0.2069	0.2324	21.5808	22.4551	20.4757	78.4192	77.5449	79.5243		32	0.6798	0.6802	0.6626	25.5326	25.5175	25.4168	74.4674	74.4825	74.5832
	32.5	0.5112	0.4776	0.4889	21.326	21.9939	22.2988	78.674	78.0061	77.7012		32.5	0.2315	0.2086	0.2336	20.0689	22.2721	20.3706	79.9311	77.7279	79.6295		32.5	0.688	0.6891	0.6619	25.2283	25.188	25.4437	74.7717	74.812	74.5563
	33	0.5145	0.4874	0.4911	21.1893	21.5516	22.1989	78.8107	78.4484	77.8011		33	0.2334	0.2096	0.2349	19.9056	22.1658	20.2578	80.0944	77.8342	79.7422		33	0.6953	0.6987	0.6745	24.5923	24.8419	25.3506	75.4077	75.1581	74.6494
	33.5	0.5157	0.4892	0.5016	21.1399	21.4723	22.1309	78.8601	78.5277	77.8691		33.5	0.2343	0.2123	0.2336	19.8291	22.4143	19.8885	80.1709	77.5857	80.1115		33.5	0.6916	0.702	0.6823	24.7238	24.7251	24.6829	75.2762	75.2749	75.3171
	34	0.5225	0.4948	0.5047	21.2457	21.2293	21.6007	78.7543	78.7707	78.3993		34	0.2355	0.2232	0.2369	20.2062	20.8152	19.6115	79.7938	79.1848	80.3885		34	0.6915	0.6978	0.6761	24.7274	24.5042	24.5282	75.2726	75.4958	75.4718
	34.5	0.5277	0.5112	0.5151	20.6592	20.5483	21.1646	79.3408	79.4517	78.8354		34.5	0.2389	0.2327	0.2401	19.9186	20.4493	19.3501	80.0814	79.5507	80.6499		34.5	0.6933	0.7016	0.6699	24.2913	24.3714	24.7552	75.7087	75.6286	75.2448
	35	0.5381	0.5244	0.5189	20.6298	20.41	21.0096	79.3702	79.59	78.9904		35	0.2397	0.2337	0.2416	19.8522	20.3618	19.696	80.1479	79.6382	80.304		35	0.6965	0.7001	0.674	24.1797	24.4237	24.6046	75.8203	75.5763	75.3954
	35.5	0.545	0.5312	0.5242	20.3686	20.1487	20.7972	79.6314	79.8513	79.2028		35.5	0.2412	0.2347	0.2425	19.7287	19.7953	19.6229	80.2713	80.2047	80.3771		35.5	0.6976	0.7005	0.6774	24.1416	24.4097	24.4811	75.8584	75.5903	75.5189
	36	0.5502	0.54	0.5304	20.1761	19.8204	20.5541	79.8239	80.1796	79.4459		36	0.2411	0.2375	0.2427	19.2699	19.5619	19.6068	80.7301	80.4381	80.3932		36	0.6976	0.6991	0.6785	24.1416	24.0898	24.4414	75.8584	75.9102	75.5586
	36.5	0.5596	0.5472	0.5377	19.4815	19.5596	20.275	80.5185	80.4404	79.725		36.5	0.2429	0.2386	0.244	19.5906	19.4718	19.5023	80.4094	80.5282	80.4977		36.5	0.6968	0.6986	0.6779	24.5393	24.107	24.463	75.4607	75.893	75.537
	37	0.57	0.5517	0.5415	19.4752	19.4	20.5002	80.5248	80.6	79.4998		37	0.2446	0.2395	0.2492	19.4545	19.8687	19.0953	80.5455	80.1313	80.9047		37	0.6945	0.7034	0.6788	24.2493	23.9425	24.4306	75.7507	76.0575	75.5694
	37.5	0.5819	0.5582	0.5636	19.077	19.1741	19.6964	80.9231	80.8259	80.3036		37.5	0.2453	0.2445	0.258	19.3989	19.0019	18.444	80.6011	80.9981	81.556		37.5	0.6988	0.6995	0.6808	24.1001	24.4446	24.7373	75.8999	75.5554	75.2627
	38	0.5811	0.5655	0.5661	19.1032	18.9266	19.6094	80.8968	81.0734	80.3906		38	0.2502	0.2456	0.2578	19.019	19.3752	18.4583	80.981	80.6248	81.5417		38	0.6976	0.7035	0.6811	24.5112	24.3056	24.7264	75.4888	75.6944	75.2736
	38.5	0.5868	0.5637	0.5779	18.9177	18.987	19.209	81.0823	81.013	80.791		38.5	0.2484	0.2464	0.257	19.1568	19.3123	18.5158	80.8432	80.6877	81.4842		38.5	0.6979	0.6986	0.6777	24.5007	24.4761	24.8505	75.4993	75.5239	75.1495
	39	0.5919	0.5687	0.5792	19.0911	18.8201	19.1659	80.9089	81.1799	80.8341		39	0.2507	0.2477	0.2594	19.4306	19.211	18.7789	80.5695	80.789	81.2211		39	0.6989	0.7026	0.6859	24.8348	24.704	24.5534	75.1652	75.296	75.4466
	39.5	0.5894	0.5669	0.5805	18.4966	18.8799	19.123	81.5034	81.1201	80.877		39.5	0.2561	0.2508	0.2613	18.5809	18.9735	18.6423	81.4191	81.0265	81.3577		39.5	0.6973	0.7017	0.6814	24.8918	24.7357	25.0939	75.1082	75.2643	74.9061
	40	0.588	0.5623	0.5838	18.879	19.0343	19.0149	81.1209	80.9657	80.9851		40	0.2558	0.2528	0.2612	19.484	19.2691	18.6495	80.516	80.7309	81.3505		40	0.7017	0.7036	0.6834	25.1037	25.0359	25.3981	74.8963	74.9641	74.6019
	40.5	0.5947	0.5713	0.5867	18.6664	18.7345	18.9209	81.3337	81.2655	81.0791		40.5	0.2576	0.2572	0.2672	18.9101	18.9395	18.6527	81.0899	81.0605	81.3473		40.5	0.698	0.7055	0.6832	25.2368	24.6025	25.0278	74.7632	75.3975	74.9722
	41	0.5966	0.572	0.5866	18.2733	18.3641	18.5848	81.7267	81.6359	81.4152		41	0.2588	0.2562	0.273	18.8224	19.0134	17.8434	81.1776	80.9866	82.1566		41	0.7029	0.705	0.6865	25.0608	24.9862	24.9075	74.9392	75.0138	75.0925
	41.5	0.5946	0.572	0.5877	18.6695	18.7115	18.8887	81.3305	81.2885	81.1113		41.5	0.2614	0.2611	0.2736	18.6352	19.0885	17.8042	81.3648	80.9115	82.1958		41.5	0.7066	0.7081	0.684	24.9296	24.8768	25.3758	75.0704	75.1232	74.6242
	42	0.5949	0.5743	0.5877	18.6601	18.2906	18.5501	81.3399	81.7094	81.4499		42	0.2658	0.2624	0.2763	18.3267	18.5642	17.6303	81.6733	81.4358	82.3697		42	0.7072	0.7095	0.6868	25.2738	24.8277	25.2723	74.7262	75.1723	74.7277
	42.5	0.6023	0.5761	0.5929	18.4308	18.5784	18.723	81.5692	81.4216	81.277		42.5	0.2699	0.2643	0.2764	18.0483	18.4307	18.0318	81.9517	81.5693	81.9682		42.5	0.709	0.7094	0.6934	25.5743	25.1954	25.0318	74.4257	74.8046	74.9682
	43	0.5979	0.5734	0.5905	18.5664	18.6658	18.4621	81.4335	81.3341	81.5379		43	0.2708	0.2667	0.2838	17.9883	18.2649	17.5617	82.0117	81.7351	82.4383		43	0.7098	0.713	0.6927	25.1812	25.4309	25.4298	74.8188	74.5691	74.5702
	43.5	0.6026	0.5782	0.5933	18.4216	18.5109	18.375	81.5784	81.4891	81.625		43.5	0.2751	0.2684	0.2823	17.7072	18.1492	17.655	82.2928	81.8508	82.345		43.5	0.7131	0.7166	0.6951	25.0647	25.3031	25.342	74.9353	74.6969	74.658
	44	0.6005	0.5838	0.596	18.4861	18.3333	18.6256	81.5139	81.6667	81.3744		44	0.2798	0.2685	0.2864	17.8127	18.1424	17.4022	82.1873	81.8576	82.5978		44	0.7081	0.7157	0.6978	25.9723	25.6965	25.6143	74.0277	74.3035	74.3857
	44.5	0.6066	0.5771	0.5971	18.6285	18.8908	18.9248	81.3715	81.1092	81.0751		44.5	0.2807	0.2692	0.2823	17.7556	18.5141	17.655	82.2444	81.4859	82.345		44.5	0.7088	0.7129	0.6915	26.3119	25.4344	25.8476	73.6881	74.5656	74.1524
	45	0.6062	0.5781	0.5898	18.9695	18.8581	18.8214	81.0305	81.1419	81.1786		45	0.2797	0.2719	0.288	17.8191	18.3303	17.3056	82.1809	81.6697	82.6944		45	0.7207	0.7177	0.6956	25.8775	26.3467	25.6953	74.1225	73.6533	74.3047
	45.5	0.6104	0.5765	0.6018	18.839	18.5655	18.4461	81.161	81.4345	81.5539		45.5	0.2872	0.2787	0.2928	17.3538	17.883	17.0219	82.6462	82.117	82.9781		45.5	0.7195	0.7183	0.6951	25.9206	25.9639	26.0858	74.0794	74.0361	73.9142
	46	0.6098	0.5832	0.6025	18.5307	18.6932	18.7552	81.4693	81.3068	81.2448		46	0.2922	0.2876	0.2947	17.0568	17.3296	17.295	82.9432	82.6704	82.705		46	0.7322	0.726	0.6949	26.179	26.0454	26.4656	73.821	73.9545	73.5344
	46.5	0.6188	0.5885	0.6063	18.5833	18.5248	18.6377	81.4167	81.4752	81.3623		46.5	0.2902	0.2849	0.2978	17.1744	17.4939	16.7361	82.8256	82.5061	83.2639		46.5	0.7327	0.7321	0.6988	26.1612	26.1826	26.3179	73.8388	73.8174	73.6821
	47	0.6119	0.5943	0.6063	18.7928	18.344	18.6377	81.2072	81.656	81.3623		47	0.2931	0.2891	0.3012	17.0044	17.2397	16.5471	82.9956	82.7603	83.4529		47	0.734	0.7289	0.698	26.4683	26.2976	26.719	73.5317	73.7024	73.281
	47.5	0.6151	0.5878	0.6073	19.0193	18.8855	18.9352	80.9807	81.1145	81.0648		47.5	0.2909	0.289	0.2985	17.133	17.2457	17.0748	82.867	82.7543	82.9252		47.5	0.7287	0.7261	0.7	27.0172	26.7563	27.0129	72.9828	73.2437	72.9871
	48	0.6184	0.5924	0.6111	18.9178	18.7388	18.8174	81.0822	81.2612	81.1826		48	0.2941	0.2925	0.3036	16.9466	17.0393	16.788	83.0534	82.9607	83.212		48	0.7303	0.7289	0.7113	26.958	27.0098	26.5837	73.042	72.9903	73.4163
	48.5	0.6191	0.5898	0.61	18.8964	18.484	18.8513	81.1036	81.516	81.1487		48.5	0.3004	0.2932	0.3055	16.5912	16.9986	16.3142	83.4088	83.0014	83.6858		48.5	0.7281	0.7248	0.7087	27.0394	27.1625	26.6812	72.9606	72.8375	73.3187
	49	0.6182	0.5991	0.6096	18.9239	18.5293	18.8637	81.0761	81.4707	81.1363		49	0.3028	0.2955	0.3108	16.4597	16.4847	16.036	83.5403	83.5153	83.964		49	0.7344	0.7269	0.7158	26.8075	27.0841	26.7788	73.1925	72.9159	73.2212
	49.5	0.6207	0.5944	0.6152	19.1692	19.0108	18.692	80.8308	80.9892	81.308		49.5	0.3037	0.2998	0.3142	16.0396	16.6244	15.8625	83.9604	83.3756	84.1375		49.5	0.7368	0.7311	0.7194	27.0728	27.2839	27.0055	72.9272	72.7161	72.9945
	50	0.6218	0.5939	0.6135	19.1353	19.0268	19.0689	80.8647	80.9732	80.9311		50	0.3034	0.3008	0.3137	16.0555	16.1943	15.8878	83.9445	83.8057	84.1122		50	0.7349	0.7288	0.7129	27.4966	27.37	27.2517	72.5034	72.63	72.7483
	50.5	0.6218	0.5937	0.618	19.1353	19.0332	18.93	80.8647	80.9668	81.07		50.5	0.3073	0.3055	0.3162	15.8517	15.9451	15.7622	84.1483	84.0549	84.2378		50.5	0.734	0.7329	0.7175	27.8848	27.5716	27.4389	72.1152	72.4284	72.5611
	51	0.6237	0.5999	0.6173	19.077	18.8365	19.2748	80.923	81.1635	80.7252		51	0.3115	0.3118	0.3216	15.638	15.623	15.4975	84.362	84.377	84.5025		51	0.7321	0.7325	0.7137	28.3128	27.9419	27.585	71.6872	72.0581	72.415
	51.5	0.6229	0.596	0.6152	19.1015	18.9598	19.0162	80.8985	81.0402	80.9838		51.5	0.3125	0.3099	0.3175	15.588	15.7188	15.6976	84.412	84.2812	84.3024		51.5	0.7304	0.7292	0.7159	28.0222	27.7115	27.5002	71.9778	72.2885	72.4998
	52	0.6239	0.5948	0.6175	19.0709	19.3331	19.2685	80.9291	80.6669	80.7315		52	0.3123	0.3104	0.3226	15.598	15.6934	15.4495	84.4021	84.3066	84.5505		52	0.7301	0.7339	0.7182	28.7472	28.2434	27.7739	71.2528	71.7566	72.2261
	52.5	0.627	0.5986	0.6137	19.2951	19.2104	19.3878	80.7049	80.7896	80.6122		52.5	0.313	0.3105	0.3243	15.5631	15.6884	15.3685	84.4369	84.3116	84.6315		52.5	0.7325	0.7295	0.7102	29.009	28.4137	28.0868	70.991	71.5863	71.9132
	53	0.6245	0.5992	0.6154	19.6924	19.1911	19.6588	80.3076	80.8089	80.3412		53	0.3133	0.3145	0.3245	15.5482	15.4888	15.7067	84.4518	84.5112	84.2933		53	0.7303	0.7338	0.7148	29.0964	28.9576	28.6338	70.9036	71.0424	71.3662
	53.5	0.6255	0.5952	0.6159	19.6609	19.6552	19.6428	80.3391	80.3448	80.3572		53.5	0.318	0.3148	0.3247	15.3184	15.4741	15.3496	84.6816	84.5259	84.6505		53.5	0.7268	0.7295	0.7161	29.2365	28.7709	28.5818	70.7635	71.2291	71.4182
	54	0.6213	0.5969	0.6175	19.7938	19.5992	19.9156	80.2062	80.4008	80.0844		54	0.319	0.3122	0.3285	15.2703	15.6029	15.172	84.7297	84.397	84.828		54	0.7288	0.7275	0.7104	29.5143	29.567	28.8112	70.4857	70.433	71.1889
	54.5	0.6251	0.5992	0.6142	19.6735	19.5239	20.0226	80.3265	80.4761	79.9774		54.5	0.3185	0.3209	0.3281	15.2943	15.1799	15.5344	84.7057	84.8201	84.4656		54.5	0.7292	0.7271	0.7139	29.4981	29.5833	29.0346	70.5019	70.4167	70.9654
	55	0.6254	0.5974	0.6191	19.9838	19.5828	19.8641	80.0162	80.4172	80.1359		55	0.3205	0.317	0.3295	15.1989	15.3667	15.1259	84.8011	84.6333	84.874		55	0.7216	0.7247	0.7063	30.1706	29.6812	29.347	69.8294	70.3187	70.653
	55.5	0.6235	0.5955	0.6168	20.0447	19.9804	19.9382	79.9553	80.0196	80.0618		55.5	0.3229	0.321	0.3354	15.0859	15.1752	14.8599	84.9141	84.8248	85.1401		55.5	0.7235	0.7221	0.7085	30.4525	30.1497	29.6237	69.5475	69.8503	70.3763
	56	0.6253	0.6009	0.6125	19.987	19.8008	20.4047	80.013	80.1992	79.5953		56	0.3253	0.3246	0.3368	14.9746	15.0069	14.7981	85.0254	84.9931	85.2019		56	0.7167	0.7202	0.7045	30.7414	30.592	29.7919	69.2586	69.408	70.2082
	56.5	0.6211	0.592	0.6188	20.4444	20.0985	20.197	79.5556	79.9015	79.803		56.5	0.3229	0.3263	0.3351	15.0859	15.2743	15.2099	84.9141	84.7257	84.7901		56.5	0.7197	0.7239	0.702	30.6133	30.7968	30.641	69.3867	69.2032	69.359
	57	0.6223	0.5938	0.6144	20.4049	20.3739	20.6673	79.5951	79.6261	79.3327		57	0.3221	0.3282	0.3352	15.1234	14.8423	14.8687	84.8766	85.1577	85.1313		57	0.718	0.7186	0.6995	31.4143	31.388	31.1238	68.5857	68.612	68.8762
	57.5	0.6159	0.5877	0.6105	20.9422	20.5854	20.4715	79.0579	79.4146	79.5285		57.5	0.3238	0.3287	0.3384	15.044	14.8197	15.0616	84.956	85.1803	84.9384		57.5	0.7115	0.7179	0.7012	31.7013	31.7833	30.676	68.2987	68.2167	69.324
	58	0.6161	0.5944	0.6116	20.6103	20.3533	20.7619	79.3897	79.6466	79.2381		58	0.3247	0.3337	0.3376	14.6553	14.5977	14.763	85.3448	85.4023	85.237		58	0.7144	0.7191	0.6963	31.5726	31.7303	31.2668	68.4274	68.2697	68.7332
	58.5	0.6133	0.5923	0.6083	21.0309	20.7629	20.8746	78.9691	79.2371	79.1254		58.5	0.3262	0.331	0.3424	14.9333	14.7167	14.5561	85.0667	85.2833	85.4439		58.5	0.7104	0.7142	0.697	31.7503	31.5814	31.2354	68.2497	68.4186	68.7646
	59	0.6104	0.5913	0.6118	21.1308	20.46	20.7552	78.8692	79.54	79.2448		59	0.3263	0.3322	0.3422	14.5834	14.6636	14.5646	85.4166	85.3364	85.4354		59	0.7084	0.7128	0.6955	32.2096	32.3783	32.0544	67.7904	67.6217	67.9456
	59.5	0.6093	0.5848	0.6099	21.169	21.0292	20.8198	78.831	78.9708	79.1802		59.5	0.3264	0.3345	0.34	14.9241	14.5627	14.6588	85.0759	85.4373	85.3412		59.5	0.7031	0.71	0.6896	32.825	32.137	31.9495	67.175	67.863	68.0505
	60	0.6119	0.5845	0.6026	21.079	21.3822	21.072	78.921	78.6178	78.928		60	0.3288	0.3377	0.3431	14.8152	14.4248	14.8553	85.1848	85.5752	85.1447		60	0.7049	0.7094	0.6871	32.7411	32.5335	32.827	67.2588	67.4665	67.173
	60.5	0.6038	0.5865	0.6005	21.6937	20.9683	21.4792	78.3063	79.0318	78.5208		60.5	0.3276	0.3366	0.3422	14.5255	14.4719	14.8943	85.4745	85.5281	85.1057		60.5	0.7005	0.7073	0.6859	33.3211	33.0007	32.8844	66.6789	66.9993	67.1156
	61	0.6002	0.5753	0.6027	21.49	21.3765	21.4008	78.5101	78.6235	78.5992		61	0.331	0.3326	0.3421	14.3763	14.6459	14.8987	85.6237	85.3541	85.1013		61	0.6973	0.7039	0.6832	33.8502	32.7877	33.3976	66.1498	67.2123	66.6024
	61.5	0.6006	0.5843	0.5965	21.8093	21.732	21.9592	78.1907	78.268	78.0408		61.5	0.3285	0.3378	0.346	14.8287	14.4205	15.0571	85.1713	85.5795	84.9429		61.5	0.699	0.7027	0.6849	34.1435	33.5901	33.3147	65.8565	66.4099	66.6853
	62	0.5995	0.5809	0.5954	22.1839	21.5147	21.9998	77.8161	78.4853	78.0002		62	0.3274	0.3397	0.3482	14.8786	14.3398	14.962	85.1214	85.6602	85.038		62	0.6926	0.7002	0.6808	34.0799	34.085	33.9002	65.9201	65.915	66.0998
	62.5	0.5949	0.5732	0.594	22.3554	22.1528	22.0516	77.6446	77.8472	77.9484		62.5	0.3292	0.3415	0.3459	14.7972	14.2643	15.0615	85.2028	85.7357	84.9385		62.5	0.6895	0.6994	0.6744	34.6139	34.4996	34.6106	65.3861	65.5004	65.3894
	63	0.5922	0.5689	0.5869	22.7962	22.3203	22.6601	77.2038	77.6797	77.3399		63	0.3325	0.337	0.3484	14.6503	14.7893	14.9534	85.3496	85.2107	85.0466		63	0.6891	0.6975	0.6762	35.0152	34.5936	34.5185	64.9848	65.4065	65.4815
	63.5	0.591	0.5635	0.5864	22.8425	22.5342	22.6794	77.1575	77.4658	77.3205		63.5	0.3299	0.3404	0.346	14.7658	14.6416	15.3837	85.2342	85.3584	84.6163		63.5	0.686	0.6941	0.6748	35.5567	35.5208	35.368	64.4433	64.4792	64.6321
	64	0.585	0.5629	0.5829	23.0768	22.914	22.8156	76.9232	77.086	77.1844		64	0.3311	0.3414	0.3481	15.0528	14.5987	15.2909	84.9471	85.4013	84.7091		64	0.6817	0.6905	0.6708	35.781	35.325	34.7964	64.219	64.675	65.2036
	64.5	0.5841	0.5642	0.5822	23.1123	22.8612	22.8431	76.8877	77.1388	77.1569		64.5	0.3315	0.3427	0.352	14.6945	14.5433	15.4427	85.3055	85.4567	84.5573		64.5	0.6818	0.6913	0.6708	35.7757	35.6646	35.1875	64.2243	64.3354	64.8125
	65	0.5854	0.56	0.5783	22.7182	23.0326	22.9971	77.2818	76.9674	77.0029		65	0.3293	0.3388	0.3516	14.7927	14.3779	15.1387	85.2073	85.6221	84.8613		65	0.6805	0.687	0.6716	35.8441	35.8879	35.9276	64.1559	64.1121	64.0724
	65.5	0.576	0.5555	0.577	23.4374	23.2192	23.0489	76.5626	76.7808	76.9511		65.5	0.3279	0.3383	0.3524	14.8559	14.7325	15.4252	85.1441	85.2675	84.5748		65.5	0.6752	0.6822	0.6645	36.1254	36.1404	36.3115	63.8746	63.8596	63.6885
	66	0.5747	0.5536	0.573	23.4904	23.6609	23.5601	76.5096	76.3391	76.4399		66	0.3304	0.3376	0.352	14.7435	14.763	15.4427	85.2565	85.237	84.5573		66	0.6743	0.6794	0.6602	36.5638	36.6768	36.9462	63.4362	63.3232	63.0538
	66.5	0.5733	0.549	0.5715	23.1977	23.4941	23.2707	76.8023	76.5059	76.7293		66.5	0.3303	0.3407	0.3505	14.7479	14.6287	15.5088	85.2521	85.3713	84.4912		66.5	0.6708	0.6808	0.6623	36.3624	36.6014	36.8291	63.6376	63.3986	63.1709
	67	0.5691	0.5486	0.5669	23.7215	23.5113	23.4596	76.2785	76.4887	76.5404		67	0.3334	0.3433	0.3518	14.949	14.5179	15.7732	85.051	85.4821	84.2268		67	0.6704	0.6772	0.6573	36.3841	37.1849	37.1092	63.6159	62.8151	62.8908
	67.5	0.5667	0.5446	0.5665	23.822	24.0519	24.1849	76.178	75.9481	75.8151		67.5	0.3279	0.3427	0.3526	14.8559	14.5433	15.7374	85.1441	85.4567	84.2626		67.5	0.6682	0.6727	0.6566	37.2915	37.0421	37.9504	62.7085	62.9579	62.0496
	68	0.563	0.5436	0.5673	23.9785	24.0962	23.7968	76.0215	75.9038	76.2032		68	0.3283	0.34	0.3591	14.8378	14.3272	15.4525	85.1622	85.6728	84.5475		68	0.6667	0.6725	0.6542	37.3755	37.4448	38.0896	62.6245	62.5552	61.9104
	68.5	0.5602	0.5418	0.5613	24.0984	24.1762	24.409	75.9016	75.8238	75.591		68.5	0.3296	0.3424	0.3575	14.7792	14.5561	15.5217	85.2207	85.4439	84.4783		68.5	0.6705	0.6719	0.6561	37.1636	37.8706	38.7826	62.8364	62.1294	61.2174
	69	0.556	0.5389	0.5602	24.6416	24.3063	24.0984	75.3584	75.6937	75.9016		69	0.3295	0.3484	0.3575	14.7837	14.3054	15.8384	85.2163	85.6946	84.1616		69	0.6612	0.6678	0.6509	37.6863	38.1031	39.0924	62.3137	61.8969	60.9076
	69.5	0.5548	0.5374	0.5543	25.0572	24.7474	24.7172	74.9428	75.2526	75.2828		69.5	0.3318	0.3423	0.3596	14.6813	14.89	15.7459	85.3187	85.11	84.2541		69.5	0.6611	0.6728	0.6507	38.4893	37.8199	38.6993	61.5107	62.1801	61.3007
	70	0.5543	0.5351	0.5554	24.3549	24.4789	24.3067	75.6451	75.5211	75.6933		70	0.3324	0.3467	0.3618	14.6547	14.3755	15.3372	85.3452	85.6245	84.6628		70	0.6578	0.667	0.6493	37.8811	38.1488	39.595	62.1189	61.8512	60.405
	70.5	0.5519	0.532	0.555	24.8247	24.6216	24.3242	75.1753	75.3784	75.6758		70.5	0.3341	0.3468	0.3636	14.5802	14.3714	15.5727	85.4198	85.6286	84.4273		70.5	0.6554	0.6607	0.6508	38.4218	38.5126	39.5037	61.5782	61.4874	60.4963
	71	0.5482	0.5264	0.5508	24.9922	25.2645	24.8743	75.0078	74.7355	75.1257		71	0.3322	0.3451	0.3658	14.6636	14.4422	15.4791	85.3364	85.5578	84.5209		71	0.6536	0.6638	0.6456	38.5276	38.7301	39.8219	61.4724	61.2699	60.1781
	71.5	0.5437	0.5271	0.5495	24.8297	25.2309	24.5676	75.1703	74.7691	75.4324		71.5	0.3336	0.3449	0.3679	14.602	14.4506	15.6987	85.398	85.5494	84.3013		71.5	0.6525	0.66	0.6472	38.9965	39.3531	40.1313	61.0035	60.6469	59.8687
	SAG1-AGA1&2co ODi = 1:1											SAG1-AGA1&2co ODi = 1:10											SAG1-AGA1&2co ODi = 10:1
	Time/h	OD700nm			GOD%			ROD%				Time/h	OD700nm			GOD%			ROD%				Time/h	OD700nm			GOD%			ROD%
	replicate	repl.1	repl.2	repl.3	repl.1	repl.2	repl.3	repl.1	repl.2	repl.3		replicate	repl.1	repl.2	repl.3	repl.1	repl.2	repl.3	repl.1	repl.2	repl.3		replicate	repl.1	repl.2	repl.3	repl.1	repl.2	repl.3	repl.1	repl.2	repl.3
	0	58.6576	58.0398	52.096	41.3424	41.9602	47.904	0.1588	0.1639	0.1826		0	0.1706	0.1701	0.1691	22.7302	22.797	22.9319	77.2698	77.203	77.0682		0	0.1763	0.1704	0.1923	84.7837	86.7655	76.8842	15.2163	13.2345	23.1158
	0.5	69.5851	68.4772	67.1791	30.4149	31.5228	32.8209	0.1424	0.1476	0.1475		0.5	0.1554	0.1561	0.1503	26.2554	26.1377	27.8201	73.7446	73.8623	72.1799		0.5	0.155	0.1548	0.1637	99.617	98.8233	93.4505	0.382986	1.17674	6.54954
	1	66.062	66.5248	64.29	33.938	33.4752	35.71	0.156	0.1579	0.1603		1	0.1619	0.1603	0.1588	25.8268	25.4529	26.331	74.1732	74.5471	73.669		1	0.1633	0.1606	0.1749	97.8465	98.4531	90.4034	2.15346	1.54695	9.59657
	1.5	64.8564	64.4105	63.408	35.1436	35.5895	36.592	0.1589	0.16	0.1594		1.5	0.1651	0.1615	0.1553	25.3263	25.2638	26.9244	74.6737	74.7362	73.0756		1.5	0.1661	0.1648	0.1766	97.6584	97.5042	90.9892	2.34158	2.49581	9.01081
	2	63.225	63.1089	60.6677	36.775	36.8911	39.3323	0.163	0.1633	0.1666		2	0.1571	0.1559	0.1526	25.9713	26.8208	27.4008	74.0287	73.1792	72.5992		2	0.1686	0.1706	0.176	95.3447	94.1893	89.8384	4.65526	5.81073	10.1616
	2.5	61.234	59.7431	60.2671	38.766	40.2569	39.7329	0.1683	0.1725	0.171		2.5	0.1581	0.1549	0.1541	26.4476	26.994	27.1341	73.5524	73.006	72.8659		2.5	0.1718	0.1732	0.1799	94.3437	92.7754	89.3201	5.65634	7.22465	10.6799
	3	58.555	58.2923	58.0208	41.445	41.7077	41.9792	0.176	0.1802	0.1742		3	0.1565	0.1545	0.1544	26.718	27.0638	26.4255	73.282	72.9362	73.5745		3	0.175	0.1751	0.1846	93.4052	93.2382	87.046	6.59479	6.76185	12.954
	3.5	58.131	58.26	56.5625	41.869	41.74	43.4375	0.1807	0.1803	0.1822		3.5	0.159	0.1551	0.1548	26.2979	26.9592	27.0114	73.7021	73.0409	72.9886		3.5	0.1779	0.1786	0.1871	91.856	91.411	85.8829	8.14405	8.58903	14.1171
	4	57.5261	58.4225	56.1726	42.4739	41.5775	43.8274	0.1826	0.1832	0.187		4	0.1587	0.1554	0.1519	26.3476	26.9071	26.8604	73.6524	73.0929	73.1396		4	0.1843	0.186	0.1928	87.9395	86.3908	83.3438	12.0605	13.6092	16.6562
	4.5	55.8144	55.4023	55.3439	44.1856	44.5977	44.6561	0.1882	0.1896	0.1898		4.5	0.1583	0.1533	0.1495	26.4142	27.2757	27.2916	73.5858	72.7243	72.7084		4.5	0.1834	0.1849	0.1919	89.1293	88.2964	83.7347	10.8707	11.7036	16.2653
	5	53.7028	53.3483	53.868	46.2972	46.6517	46.132	0.1956	0.1969	0.195		5	0.1571	0.1548	0.1511	25.9713	27.0114	27.6728	74.0287	72.9886	72.3272		5	0.1887	0.1909	0.1968	86.5904	84.1733	82.9573	13.4096	15.8267	17.0427
	5.5	51.5284	51.5168	51.4769	48.4716	48.4832	48.5231	0.2	0.2039	0.2002		5.5	0.1598	0.1554	0.1536	25.5325	26.2554	26.5631	74.4675	73.7446	73.4369		5.5	0.1928	0.1933	0.2029	84.7567	83.1282	80.4633	15.2433	16.8717	19.5367
	6	51.9242	50.5013	50.4439	48.0758	49.4987	49.5561	0.2023	0.208	0.2043		6	0.1601	0.1551	0.1527	25.4847	26.3062	27.3829	74.5153	73.6938	72.6171		6	0.1958	0.1977	0.2047	82.7804	81.2781	78.4987	17.2196	18.7218	21.5013
	6.5	50.2837	50.2488	50.4528	49.7163	49.7512	49.5472	0.2089	0.213	0.2082		6.5	0.1599	0.1579	0.154	25.5165	25.8397	27.1517	74.4835	74.1603	72.8483		6.5	0.2058	0.2075	0.2155	79.3958	78.6795	74.5647	20.6042	21.3205	25.4353
	7	49.3158	49.0064	49.0854	50.6842	50.9936	50.9146	0.213	0.2184	0.214		7	0.1629	0.1595	0.1547	25.0466	25.5805	26.3742	74.9534	74.4195	73.6257		7	0.2096	0.2116	0.2191	77.3412	75.939	73.3395	22.6588	24.061	26.6605
	7.5	48.1406	48.4299	48.229	51.8594	51.5701	51.771	0.2182	0.221	0.2178		7.5	0.163	0.1588	0.1562	25.0313	25.6933	26.121	74.9687	74.3067	73.879		7.5	0.2186	0.2198	0.2294	75.355	74.2766	71.1683	24.645	25.7234	28.8317
	8	47.3806	47.8667	47.824	52.6194	52.1333	52.176	0.2217	0.2236	0.2238		8	0.1625	0.1584	0.1577	25.1083	26.3975	26.5147	74.8917	73.6025	73.4853		8	0.2253	0.2273	0.2358	72.4979	70.6937	69.2366	27.5021	29.3062	30.7634
	8.5	47.3165	47.4407	46.6235	52.6835	52.5593	53.3765	0.2262	0.2298	0.2253		8.5	0.1632	0.1577	0.1576	25.0006	25.8725	26.5315	74.9994	74.1275	73.4685		8.5	0.2352	0.2367	0.2466	69.4724	67.8863	66.2044	30.5276	32.1137	33.7956
	9	46.6768	47.0517	45.6223	53.3232	52.9483	54.3777	0.2293	0.2317	0.2346		9	0.1662	0.1599	0.1574	24.5493	25.5165	25.9218	75.4507	74.4835	74.0782		9	0.2434	0.2442	0.256	67.6786	66.855	63.7734	32.3214	33.145	36.2266
	9.5	46.0146	45.6718	46.3735	53.9854	54.3282	53.6265	0.2326	0.2387	0.2308		9.5	0.1665	0.1606	0.159	24.5051	25.4053	26.2979	75.4949	74.5947	73.7021		9.5	0.2523	0.2537	0.2648	64.7581	63.3374	61.6541	35.2419	36.6626	38.3459
	10	44.633	45.7677	45.2176	55.367	54.2323	54.7824	0.2398	0.2382	0.2367		10	0.167	0.1619	0.1585	24.4317	25.8268	26.3808	75.5683	74.1732	73.6192		10	0.2632	0.2666	0.2742	62.5752	61.2378	59.5405	37.4248	38.7622	40.4595
	10.5	44.8637	45.0889	44.9933	55.1363	54.9111	55.0067	0.243	0.2462	0.2423		10.5	0.1666	0.1624	0.1599	25.0982	25.7473	26.1499	74.9018	74.2527	73.8501		10.5	0.2777	0.2798	0.2908	59.7763	58.3488	57.0271	40.2237	41.6512	42.9729
	11	44.1371	43.6075	44.3707	55.8629	56.3925	55.6293	0.247	0.25	0.2457		11	0.1682	0.1646	0.1619	24.2574	24.7879	25.8268	75.7426	75.2121	74.1732		11	0.283	0.287	0.2946	57.7194	55.9885	55.4175	42.2806	44.0115	44.5825
	11.5	43.9117	43.4307	43.5552	56.0883	56.5693	56.4448	0.2528	0.2556	0.2503		11.5	0.1685	0.1646	0.161	24.2142	25.4032	25.3422	75.7858	74.5968	74.6578		11.5	0.294	0.2946	0.3095	56.0414	55.4175	52.7496	43.9586	44.5825	47.2504
	12	42.745	43.2786	43.6184	57.255	56.7214	56.3816	0.2597	0.2611	0.2545		12	0.167	0.1648	0.1633	24.4317	24.7579	24.9853	75.5683	75.2421	75.0147		12	0.2996	0.3004	0.3152	54.1261	53.491	50.9793	45.8739	46.509	49.0207
	12.5	42.2408	41.6075	42.5854	57.7592	58.3925	57.4146	0.2628	0.2668	0.256		12.5	0.1692	0.164	0.1638	24.7126	24.8786	24.909	75.2875	75.1214	75.091		12.5	0.304	0.3096	0.3214	52.793	51.9014	49.9959	47.207	48.0986	50.0041
	13	42.4175	42.4486	42.3213	57.5825	57.5514	57.6787	0.2664	0.2709	0.2623		13	0.1712	0.1665	0.1645	24.4239	25.1133	24.803	75.5761	74.8867	75.197		13	0.3151	0.3187	0.3289	51.4346	50.4195	48.8558	48.5654	49.5805	51.1442
	13.5	41.1209	41.8766	41.5919	58.8791	58.1234	58.4081	0.2748	0.2746	0.2669		13.5	0.1713	0.1652	0.1653	23.8184	24.6979	25.2956	76.1816	75.3021	74.7044		13.5	0.3223	0.3254	0.3369	50.2956	49.3813	47.6957	49.7044	50.6187	52.3043
	14	41.1572	40.8502	41.7129	58.8428	59.1498	58.2871	0.2794	0.2815	0.2709		14	0.1723	0.1668	0.1671	24.2679	25.0681	24.4171	75.7321	74.9319	75.5829		14	0.3272	0.3309	0.3415	49.5318	48.5606	47.0533	50.4682	51.4394	52.9467
	14.5	40.3768	40.6066	41.4539	59.6232	59.3934	58.5461	0.2848	0.2881	0.2774		14.5	0.1723	0.1672	0.1678	24.2679	25.0082	24.9187	75.7321	74.9918	75.0813		14.5	0.3352	0.3378	0.351	48.3638	47.5686	45.7797	51.6362	52.4314	54.2203
	15	40.2019	40.388	40.6912	59.7981	59.612	59.3088	0.291	0.2946	0.2826		15	0.1737	0.1675	0.1694	24.0723	24.9634	24.6834	75.9277	75.0366	75.3166		15	0.3391	0.3431	0.3538	47.4071	46.0844	45.4174	52.5929	53.9156	54.5826
	15.5	39.7671	39.4768	39.8866	60.2329	60.5232	60.1134	0.2992	0.3014	0.2933		15.5	0.1742	0.1689	0.1691	24.0032	24.7565	24.7272	75.9968	75.2435	75.2728		15.5	0.3459	0.3496	0.3612	46.4933	45.9631	43.7751	53.5067	54.0369	56.2249
	16	39.3816	39.0385	39.714	60.6184	60.9615	60.286	0.3072	0.3099	0.2996		16	0.1746	0.1709	0.1703	23.9483	24.4667	24.5529	76.0517	75.5333	75.4471		16	0.3509	0.3543	0.3669	45.8122	44.6276	43.7958	54.1878	55.3724	56.2042
	16.5	38.2365	39.7262	39.3944	61.7635	60.2738	60.6056	0.3164	0.3146	0.3071		16.5	0.1759	0.172	0.172	23.7713	24.8994	24.8994	76.2287	75.1006	75.1006		16.5	0.3587	0.3612	0.3759	44.8272	43.7751	42.7473	55.1728	56.2249	57.2527
	17	38.4077	38.7531	38.2486	61.5923	61.2469	61.7514	0.3254	0.3225	0.3163		17	0.1764	0.1715	0.1691	24.2784	24.3811	24.7272	75.7216	75.6189	75.2728		17	0.3628	0.3665	0.379	44.6816	43.8436	42.3976	55.3184	56.1564	57.6024
	17.5	37.5347	38.4322	38.4432	62.4653	61.5678	61.5568	0.3383	0.3304	0.3251		17.5	0.1776	0.1703	0.1711	24.1143	25.148	25.0304	75.8857	74.852	74.9696		17.5	0.368	0.3722	0.3841	43.6952	43.1722	41.1652	56.3048	56.8278	58.8348
	18	36.4676	37.2459	37.4412	63.5324	62.7541	62.5588	0.3482	0.3463	0.3338		18	0.1776	0.1745	0.1724	24.1143	23.962	24.8417	75.8857	76.038	75.1583		18	0.3746	0.3792	0.3907	43.263	42.3752	41.1279	56.737	57.6248	58.8721
	18.5	35.936	36.6294	37.3755	64.064	63.3706	62.6245	0.3645	0.3576	0.3451		18.5	0.1797	0.1751	0.1745	23.8325	24.4586	24.5427	76.1675	75.5414	75.4573		18.5	0.3808	0.3848	0.3977	42.9036	41.7585	41.051	57.0964	58.2415	58.949
	19	35.847	35.4741	35.0973	64.153	64.5259	64.9027	0.371	0.3749	0.3675		19	0.1819	0.1765	0.1754	23.5443	24.2646	24.4168	76.4557	75.7354	75.5832		19	0.3861	0.3918	0.4017	41.6418	41.0125	39.3616	58.3582	58.9875	60.6384
	19.5	34.6605	34.9467	35.2115	65.3395	65.0533	64.7885	0.3837	0.3863	0.372		19.5	0.1836	0.1782	0.1778	23.3263	24.0331	24.0872	76.6737	75.9669	75.9128		19.5	0.3955	0.399	0.4138	40.9962	40.9173	38.2106	59.0038	59.0827	61.7894
	20	34.3422	34.3168	34.562	65.6578	65.6832	65.438	0.3931	0.4051	0.3906		20	0.1841	0.1799	0.1794	23.8138	24.3697	24.4377	76.1862	75.6303	75.5623		20	0.4006	0.407	0.4162	40.4653	40.113	37.9903	59.5347	59.887	62.0097
	20.5	33.7873	34.0478	33.7582	66.2127	65.9522	66.2418	0.4055	0.4083	0.3999		20.5	0.1878	0.1814	0.183	23.3446	24.1682	23.9569	76.6554	75.8318	76.0431		20.5	0.4052	0.4115	0.4213	40.3153	39.6744	38.1407	59.6847	60.3256	61.8593
	21	33.6034	33.218	32.8705	66.3966	66.782	67.1295	0.4137	0.4185	0.4107		21	0.1893	0.1858	0.1853	23.6957	24.1421	24.2072	76.3043	75.8579	75.7928		21	0.4122	0.4171	0.43	39.9601	39.759	37.3691	60.0399	60.241	62.6309
	21.5	33.4666	33.374	33.4417	66.5334	66.626	66.5583	0.4214	0.4286	0.4157		21.5	0.1914	0.1883	0.1893	23.4357	23.8216	23.6957	76.5643	76.1784	76.3043		21.5	0.4211	0.428	0.4373	39.4171	38.7465	37.3336	60.5829	61.2535	62.6664
	22	33.0664	32.5167	33.0742	66.9336	67.4833	66.9258	0.4265	0.4399	0.4264		22	0.1967	0.191	0.1931	23.3206	24.0165	23.2294	76.6794	75.9835	76.7706		22	0.4326	0.4382	0.4487	38.763	38.4326	36.3851	61.237	61.5674	63.6149
	22.5	32.7325	32.8624	32.8905	67.2675	67.1376	67.1095	0.437	0.4414	0.4349		22.5	0.2014	0.1961	0.196	22.7764	23.3919	23.9224	77.2237	76.6081	76.0776		22.5	0.4387	0.446	0.4556	38.1228	37.1827	36.3992	61.8772	62.8173	63.6008
	23	31.9145	31.9715	32.3988	68.0855	68.0285	67.6012	0.4482	0.4537	0.4415		23	0.2096	0.2035	0.2033	22.3701	23.0407	22.5635	77.6299	76.9593	77.4365		23	0.449	0.4539	0.4688	37.2565	36.5356	35.3743	62.7435	63.4644	64.6257
	23.5	31.9363	31.744	31.6742	68.0637	68.256	68.3258	0.4542	0.4633	0.4516		23.5	0.2147	0.2075	0.2089	21.8388	23.0867	22.932	78.1612	76.9133	77.068		23.5	0.4605	0.4695	0.4769	36.8805	35.8704	35.3138	63.1195	64.1296	64.6862
	24	31.479	32.2942	32.2028	68.521	67.7057	67.7972	0.4672	0.4679	0.4567		24	0.2243	0.2122	0.214	21.8112	22.5753	22.3854	78.1888	77.4247	77.6146		24	0.4726	0.4798	0.4915	35.9381	35.1004	34.2648	64.0619	64.8996	65.7352
	24.5	31.5661	32.1352	31.0943	68.4339	67.8648	68.9057	0.4723	0.4765	0.4665		24.5	0.2325	0.2242	0.2232	21.48	22.2752	21.9187	78.52	77.7248	78.0813		24.5	0.4826	0.4907	0.5011	36.0053	35.372	34.123	63.9947	64.628	65.877
	25	31.0081	31.3886	30.3245	68.992	68.6114	69.6755	0.4808	0.4814	0.4717		25	0.239	0.2312	0.2317	20.8958	21.6008	21.5542	79.1042	78.3992	78.4458		25	0.4887	0.4963	0.5081	35.2856	34.453	33.6528	64.7144	65.547	66.3472
	25.5	31.0341	31.0031	30.1632	68.966	68.9969	69.8368	0.4869	0.4939	0.4809		25.5	0.257	0.2472	0.2471	20.2257	21.0275	20.6233	79.7743	78.9725	79.3767		25.5	0.4992	0.5067	0.5192	34.8103	34.2551	32.9334	65.1897	65.7449	67.0666
	26	30.7874	30.7232	29.9715	69.2125	69.2768	70.0285	0.4908	0.4984	0.4907		26	0.2658	0.2615	0.2562	19.94	20.2679	20.2889	80.06	79.7321	79.7112		26	0.5054	0.5138	0.5249	34.8894	33.7817	33.5592	65.1107	66.2183	66.4407
	26.5	30.4725	30.5104	29.8891	69.5275	69.4896	70.1109	0.5025	0.5085	0.4988		26.5	0.2708	0.272	0.26	20.3264	20.2368	20.7777	79.6736	79.7632	79.2223		26.5	0.5122	0.5217	0.5309	34.6842	33.7651	33.18	65.3158	66.2349	66.82
	27	30.1842	30.6608	30.0347	69.8158	69.3392	69.9653	0.5073	0.5126	0.5031		27	0.2818	0.2811	0.2736	19.8959	20.3096	20.1184	80.1041	79.6904	79.8816		27	0.5215	0.5286	0.5431	34.323	33.8132	32.4346	65.677	66.1868	67.5654
	27.5	30.0494	30.2769	29.3304	69.9506	69.7231	70.6696	0.5163	0.5191	0.5083		27.5	0.291	0.29	0.284	19.6186	20.0395	20.1022	80.3814	79.9605	79.8978		27.5	0.5254	0.5325	0.5473	34.3103	33.5655	32.6579	65.6897	66.4345	67.3422
	28	29.8184	30.0531	29.3009	70.1816	69.9469	70.6991	0.5203	0.5297	0.5157		28	0.2988	0.3022	0.2913	19.7923	19.909	19.95	80.2077	80.091	80.05		28	0.5367	0.545	0.5579	33.35	32.7957	31.5742	66.65	67.2043	68.4258
	28.5	29.6431	29.54	29.0614	70.3569	70.46	70.9386	0.5302	0.5389	0.5269		28.5	0.3083	0.3115	0.3023	19.5151	19.9738	19.5631	80.4849	80.0262	80.4369		28.5	0.5447	0.5541	0.5632	33.6344	32.7237	32.195	66.3656	67.2763	67.805
	29	29.1429	29.3869	28.772	70.8571	70.6131	71.228	0.5393	0.5486	0.5322		29	0.3182	0.3229	0.3119	19.5532	19.5869	19.6189	80.4467	80.4131	80.3811		29	0.5517	0.5634	0.5703	33.1468	32.1835	31.7942	66.8532	67.8165	68.2058
	29.5	29.2148	29.2059	28.4512	70.7852	70.7942	71.5488	0.5449	0.552	0.5382		29.5	0.3241	0.3325	0.3206	19.5144	19.6403	19.7275	80.4856	80.3597	80.2725		29.5	0.5563	0.5663	0.577	33.1069	32.4757	31.425	66.8931	67.5243	68.575
	30	28.9333	29.0726	28.7146	71.0667	70.9274	71.2854	0.5502	0.5615	0.5403		30	0.337	0.3353	0.3286	19.378	20.0909	19.8734	80.622	79.9091	80.1266		30	0.5656	0.5754	0.5869	32.3332	31.5124	30.8949	67.6668	68.4876	69.1051
	30.5	28.4422	28.5137	28.0248	71.5578	71.4863	71.9752	0.5597	0.5654	0.5536		30.5	0.346	0.3462	0.3424	19.7676	20.0543	19.3732	80.2324	79.9457	80.6268		30.5	0.5729	0.5832	0.5941	32.1507	31.5346	30.5205	67.8493	68.4654	69.4795
	31	27.943	28.0865	27.1016	72.057	71.9135	72.8983	0.5697	0.574	0.565		31	0.3566	0.3542	0.3464	19.4695	20.1848	19.7448	80.5305	79.8152	80.2552		31	0.5792	0.5928	0.5976	32.0179	31.0239	30.7747	67.9822	68.9761	69.2253
	31.5	27.4799	27.8714	27.3095	72.5201	72.1286	72.6905	0.5793	0.5857	0.5681		31.5	0.3638	0.3694	0.3556	19.6522	19.9144	19.8147	80.3478	80.0856	80.1853		31.5	0.5893	0.6033	0.6078	31.4705	30.4839	30.2582	68.5295	69.5161	69.7418
	32	27.4691	27.4542	26.8	72.5309	72.5458	73.2	0.5869	0.5946	0.5789		32	0.3752	0.3802	0.3669	19.8826	19.8937	19.768	80.1174	80.1063	80.232		32	0.5945	0.6075	0.6142	31.6372	30.6994	30.3645	68.3628	69.3006	69.6355
	32.5	27.0724	27.5268	27.1587	72.9276	72.4732	72.8413	0.5955	0.6004	0.5787		32.5	0.3849	0.3896	0.3778	19.6508	19.9464	19.7458	80.3492	80.0536	80.2542		32.5	0.6002	0.6172	0.6163	31.116	30.2169	29.8409	68.884	69.7831	70.1591
	33	27.0225	27.0315	27.0964	72.9775	72.9685	72.9036	0.6041	0.6114	0.5875		33	0.3923	0.3989	0.3859	19.8091	20.263	20.1376	80.1909	79.737	79.8624		33	0.6123	0.6234	0.635	30.7162	29.9164	29.3699	69.2838	70.0836	70.6301
	33.5	26.6955	26.834	26.4921	73.3045	73.166	73.5079	0.6115	0.6159	0.6009		33.5	0.4017	0.4146	0.3954	20.1217	19.9979	20.1793	79.8783	80.0021	79.8207		33.5	0.6196	0.6349	0.6385	30.5635	29.7826	29.2089	69.4365	70.2174	70.7911
	34	26.5091	26.9534	26.7357	73.4909	73.0466	73.2643	0.6158	0.6207	0.603		34	0.4153	0.4222	0.41	20.2151	20.379	20.2222	79.7849	79.621	79.7777		34	0.6233	0.6377	0.6432	30.5939	29.6519	29.3983	69.4061	70.3481	70.6017
	34.5	26.3592	26.5345	26.0244	73.6408	73.4655	73.9756	0.6193	0.6305	0.6117		34.5	0.4225	0.4323	0.424	20.6117	20.3862	19.8003	79.3883	79.6138	80.1997		34.5	0.6324	0.6454	0.6543	30.1522	29.2981	28.8996	69.8478	70.7019	71.1004
	35	26.1628	26.3797	25.9311	73.8371	73.6203	74.0689	0.6317	0.6342	0.6139		35	0.4403	0.4469	0.4337	20.2533	20.1884	20.3204	79.7467	79.8116	79.6796		35	0.642	0.6546	0.6647	29.7046	28.8863	28.4474	70.2954	71.1137	71.5526
	35.5	25.933	25.8698	26.1021	74.067	74.1302	73.8979	0.6373	0.6467	0.6254		35.5	0.4491	0.4545	0.4465	20.3226	20.5425	19.9721	79.6774	79.4575	80.0279		35.5	0.6453	0.6577	0.6705	29.5066	28.7502	28.2013	70.4934	71.2498	71.7987
	36	25.4868	26.2773	25.521	74.5132	73.7227	74.479	0.6405	0.6444	0.6317		36	0.4619	0.4698	0.4539	20.2134	20.7679	20.3386	79.7866	79.2321	79.6614		36	0.6533	0.6648	0.6777	29.3943	28.8332	27.9017	70.6056	71.1668	72.0983
	36.5	25.8179	25.8718	25.4154	74.1821	74.1282	74.5846	0.648	0.6545	0.6423		36.5	0.4739	0.4873	0.4683	20.5882	20.238	20.3855	79.4118	79.762	79.6145		36.5	0.6579	0.6711	0.6809	28.986	28.1761	27.7706	71.014	71.8239	72.2294
	37	25.542	25.8323	25.1996	74.458	74.1677	74.8004	0.655	0.6555	0.6478		37	0.4837	0.4928	0.4788	20.6063	20.6536	20.3775	79.3937	79.3464	79.6225		37	0.6644	0.6774	0.6879	28.8991	27.9141	27.8649	71.1009	72.0859	72.1351
	37.5	25.2206	25.7534	24.8922	74.7794	74.2467	75.1078	0.6553	0.6654	0.6558		37.5	0.4937	0.5026	0.4916	20.8297	20.8812	20.704	79.1703	79.1188	79.296		37.5	0.6723	0.688	0.6937	28.3619	27.484	27.2582	71.6381	72.516	72.7418
	38	25.4174	25.4701	24.9956	74.5826	74.5299	75.0044	0.6662	0.6728	0.6612		38	0.5005	0.5183	0.4996	21.18	20.6568	20.5837	78.82	79.3432	79.4163		38	0.6748	0.6889	0.6979	28.4533	27.8245	27.0941	71.5467	72.1755	72.9059
	38.5	25.0524	25.3308	24.7671	74.9476	74.6692	75.2329	0.6678	0.6765	0.6673		38.5	0.514	0.5257	0.5086	21.0356	20.9706	21.0507	78.9644	79.0294	78.9493		38.5	0.6814	0.6967	0.7036	28.1782	27.513	26.8746	71.8218	72.487	73.1254
	39	24.7922	25.547	24.9069	75.2078	74.453	75.0931	0.683	0.6867	0.6717		39	0.5263	0.5314	0.5239	21.5518	21.7452	21.0426	78.4482	78.2548	78.9574		39	0.6881	0.7044	0.7098	28.0901	27.2122	27.0052	71.9099	72.7878	72.9948
	39.5	25.1967	25.0175	24.6792	74.8033	74.9825	75.3208	0.6801	0.6931	0.6779		39.5	0.5417	0.5474	0.534	21.3318	21.4987	21.4402	78.6682	78.5013	78.5598		39.5	0.6857	0.7026	0.7066	27.8082	26.9129	26.7605	72.1918	73.0871	73.2395
	40	25.0055	24.7992	24.7958	74.9945	75.2008	75.2042	0.6853	0.6992	0.6829		40	0.5454	0.552	0.5433	21.773	22.0928	21.4649	78.227	77.9072	78.5351		40	0.685	0.7018	0.7059	28.0293	27.313	26.7871	71.9707	72.687	73.2129
	40.5	24.6778	25.0187	24.5052	75.3222	74.9813	75.4948	0.6944	0.7012	0.691		40.5	0.5629	0.5693	0.5619	21.8549	21.797	21.1336	78.1451	78.203	78.8663		40.5	0.6844	0.7036	0.7028	27.8634	26.8746	26.9052	72.1366	73.1254	73.0948
	41	24.0374	24.5534	24.1868	75.9626	75.4466	75.8132	0.696	0.7062	0.6917		41	0.5692	0.5794	0.5663	21.9889	21.7867	21.7236	78.0111	78.2134	78.2764		41	0.6825	0.7027	0.6998	27.7491	26.9091	26.6503	72.2509	73.0909	73.3497
	41.5	24.3012	24.6022	23.941	75.6988	75.3978	76.059	0.6968	0.7048	0.6988		41.5	0.5782	0.5884	0.5776	22.574	22.0002	21.6691	77.426	77.9998	78.3309		41.5	0.6825	0.7023	0.7003	27.9389	26.9244	27.0013	72.0611	73.0756	72.9987
	42	23.8149	24.6302	23.6947	76.1851	75.3698	76.3053	0.7025	0.704	0.6975		42	0.5878	0.5997	0.5888	22.3882	22.3026	21.803	77.6118	77.6974	78.197		42	0.6839	0.699	0.7064	27.6919	26.6808	26.7681	72.3081	73.3192	73.2319
	42.5	23.8658	23.7624	23.8421	76.1342	76.2376	76.1579	0.6925	0.7126	0.7017		42.5	0.5981	0.6111	0.5915	22.7225	22.2391	22.4299	77.2775	77.7609	77.5701		42.5	0.6841	0.7057	0.7002	27.4917	26.4275	26.6351	72.5083	73.5725	73.3649
	43	23.756	24.1212	23.7219	76.244	75.8788	76.2781	0.6957	0.702	0.6967		43	0.6084	0.6168	0.6024	22.6924	22.9088	22.3814	77.3076	77.0912	77.6186		43	0.6849	0.7002	0.7074	27.2672	26.2653	26.364	72.7328	73.7347	73.636
	43.5	23.5288	24.0185	23.5322	76.4712	75.9815	76.4678	0.6938	0.705	0.6937		43.5	0.6087	0.631	0.6155	23.7472	22.5647	22.4306	76.2528	77.4353	77.5694		43.5	0.6827	0.704	0.699	27.3579	26.1235	26.6808	72.6421	73.8765	73.3192
	44	23.9315	23.9743	23.3906	76.0685	76.0257	76.6094	0.6906	0.7063	0.6979		44	0.6248	0.6377	0.6225	23.4823	23.1775	23.0467	76.5177	76.8225	76.9533		44	0.6879	0.7052	0.7085	27.1504	26.4462	25.9576	72.8496	73.5538	74.0424
	44.5	23.6755	23.9137	23.6036	76.3245	76.0863	76.3964	0.6895	0.6996	0.6916		44.5	0.6297	0.6387	0.6297	24.1626	23.8221	23.6445	75.8374	76.1779	76.3555		44.5	0.682	0.6996	0.7019	27.1948	26.2878	26.2017	72.8052	73.7122	73.7983
	45	23.7322	23.6969	23.5152	76.2678	76.3031	76.4848	0.6964	0.706	0.6942		45	0.645	0.6476	0.6402	24.2655	23.8312	23.4264	75.7345	76.1688	76.5736		45	0.6854	0.706	0.7025	27.4407	26.4163	26.5479	72.5593	73.5837	73.4521
	45.5	23.6173	23.6101	23.341	76.3827	76.3899	76.659	0.6912	0.7	0.6907		45.5	0.6521	0.6533	0.6469	24.6717	24.2915	23.8569	75.3283	75.7085	76.1431		45.5	0.6915	0.7076	0.7135	26.8201	25.9906	25.7757	73.1799	74.0094	74.2243
	46	23.0079	23.4327	23.1833	76.9921	76.5673	76.8167	0.7007	0.7053	0.6954		46	0.6605	0.6685	0.655	24.1923	23.5758	23.7284	75.8077	76.4242	76.2716		46	0.6951	0.7114	0.717	26.3076	25.4881	25.289	73.6924	74.5119	74.711
	46.5	23.2535	23.3929	23.0309	76.7465	76.6071	76.9691	0.6933	0.7065	0.7		46.5	0.6651	0.6743	0.6622	25.3439	24.6722	24.2954	74.6561	75.3277	75.7046		46.5	0.6986	0.7145	0.7212	26.5475	25.7396	25.5005	73.4525	74.2604	74.4995
	47	23.3071	23.0146	22.7807	76.6929	76.9854	77.2194	0.7004	0.7093	0.6988		47	0.6686	0.677	0.6745	25.7051	25.2234	24.8278	74.2949	74.7766	75.1722		47	0.696	0.7152	0.7192	26.5712	25.7144	25.5714	73.4288	74.2856	74.4286
	47.5	23.0638	23.1682	22.869	76.9361	76.8319	77.131	0.699	0.7046	0.6961		47.5	0.6765	0.6838	0.6779	26.5474	25.9405	25.3524	73.4527	74.0595	74.6476		47.5	0.6965	0.7116	0.7197	26.8158	25.8445	25.9134	73.1842	74.1555	74.0866
	48	23.5017	23.2606	22.8428	76.4983	76.7394	77.1572	0.6946	0.7018	0.6969		48	0.6884	0.6936	0.6855	26.4102	26.0525	25.5539	73.5898	73.9475	74.4461		48	0.6972	0.7159	0.717	26.5988	25.6893	25.6499	73.4012	74.3107	74.3501
	48.5	23.1866	23.2374	22.7254	76.8134	76.7626	77.2746	0.6953	0.7025	0.7005		48.5	0.6887	0.6958	0.6856	27.0431	26.2886	26.0336	72.9569	73.7114	73.9664		48.5	0.6974	0.7171	0.7162	26.7787	25.6463	26.0401	73.2213	74.3537	73.9599
	49	22.9813	22.9915	22.4621	77.0187	77.0085	77.5379	0.6927	0.7012	0.6997		49	0.6945	0.7043	0.6977	27.4579	26.2864	26.0581	72.5421	73.7136	73.9419		49	0.6991	0.7172	0.7196	26.7137	26.0038	25.5572	73.2863	73.9963	74.4428
	49.5	23.2066	22.9163	22.7416	76.7934	77.0837	77.2584	0.6947	0.7035	0.6911		49.5	0.6971	0.7155	0.7015	27.9955	26.4964	26.3913	72.0045	73.5036	73.6087		49.5	0.6999	0.7149	0.7235	26.6857	26.0874	25.4194	73.3143	73.9126	74.5806
	50	22.9118	23.0474	22.5978	77.0882	76.9526	77.4022	0.6948	0.6995	0.6955		50	0.7046	0.7118	0.7093	28.4912	27.2605	26.728	71.5088	72.7395	73.272		50	0.702	0.7187	0.724	26.4185	25.5892	25.4019	73.5815	74.4108	74.5981
	50.5	22.9415	22.6028	22.6271	77.0585	77.3972	77.373	0.6939	0.7043	0.6946		50.5	0.7082	0.7141	0.7092	28.5046	27.642	26.7318	71.4954	72.358	73.2682		50.5	0.6596	0.7173	0.7205	26.6953	26.0001	25.5253	73.3047	73.9999	74.4747
	51	22.8002	22.7097	22.5007	77.1998	77.2903	77.4993	0.6982	0.7099	0.6985		51	0.7107	0.7259	0.7206	29.0361	27.5009	27.0825	70.9639	72.4991	72.9175		51	0.7041	0.7232	0.7237	26.3414	25.43	25.4124	73.6586	74.57	74.5876
	51.5	22.3949	22.4783	22.3713	77.6051	77.5217	77.6287	0.7018	0.7082	0.6935		51.5	0.7062	0.7188	0.7223	29.062	27.6168	26.7097	70.938	72.3832	73.2903		51.5	0.706	0.7258	0.7251	26.2688	25.3389	25.3633	73.7312	74.6611	74.6367
	52	22.6317	22.7482	22.5718	77.3683	77.2518	77.4282	0.7034	0.7087	0.6963		52	0.7076	0.7232	0.7109	29.6403	27.6036	28.2387	70.3597	72.3964	71.7613		52	0.7063	0.7242	0.7273	26.4433	25.7524	25.2866	73.5567	74.2476	74.7134
	52.5	22.8002	22.7193	22.4141	77.1998	77.2807	77.5859	0.6982	0.7096	0.7012		52.5	0.7163	0.7252	0.7297	29.2803	27.5274	27.6647	70.7197	72.4726	72.3353		52.5	0.7104	0.7312	0.7288	26.4727	25.5059	25.5899	73.5273	74.4941	74.4101
	53	23.0507	22.6778	22.2838	76.9493	77.3222	77.7162	0.6994	0.7109	0.7053		53	0.7157	0.718	0.7255	28.6763	27.1806	26.7457	71.3237	72.8195	73.2543		53	0.7078	0.7286	0.726	26.3862	25.5969	25.3319	73.6138	74.4031	74.6681
	53.5	22.7904	22.7033	22.5007	77.2096	77.2967	77.4993	0.6985	0.7101	0.6985		53.5	0.705	0.7228	0.7232	29.2709	27.0001	26.3683	70.7291	72.9999	73.6317		53.5	0.7117	0.7325	0.73	26.4275	25.4606	25.5478	73.5726	74.5394	74.4522
	54	22.4237	22.7675	22.4461	77.5763	77.2326	77.5539	0.7009	0.7081	0.7002		54	0.7021	0.7168	0.7206	28.912	27.2261	26.618	71.088	72.7739	73.382		54	0.7105	0.7284	0.7318	26.4619	25.6039	25.485	73.5381	74.3961	74.5151
	54.5	23.0177	22.9653	22.7644	76.9822	77.0347	77.2356	0.7004	0.702	0.6993		54.5	0.7007	0.7135	0.7107	29.1299	27.6652	26.9888	70.8701	72.3348	73.0112		54.5	0.709	0.7301	0.727	26.3417	25.1897	25.6532	73.6583	74.8103	74.3468
	55	22.7027	22.8255	22.4237	77.2973	77.1745	77.5763	0.7012	0.7063	0.7009		55	0.6977	0.7181	0.7174	29.5771	27.488	27.2033	70.4229	72.512	72.7967		55	0.7151	0.7355	0.7341	26.2997	25.3568	25.4051	73.7003	74.6432	74.5949
	55.5	23.0705	22.6555	22.9163	76.9296	77.3445	77.0837	0.6988	0.7116	0.7035		55.5	0.6979	0.7114	0.7113	29.8909	27.9041	27.4366	70.1091	72.0959	72.5634		55.5	0.7131	0.735	0.7304	26.3753	25.374	25.5338	73.6247	74.626	74.4662
	56	22.9391	22.745	22.6574	77.0609	77.255	77.3426	0.7028	0.7088	0.7026		56	0.6984	0.7116	0.7193	29.3866	28.0535	27.1314	70.6134	71.9465	72.8686		56	0.7146	0.7336	0.7349	26.1369	25.4224	25.0251	73.8631	74.5776	74.9749
	56.5	22.9294	23.3301	22.6994	77.0706	76.6699	77.3006	0.7031	0.7084	0.7013		56.5	0.6993	0.7165	0.7127	29.9921	28.018	28.0102	70.0079	71.982	71.9898		56.5	0.7127	0.7367	0.7363	26.239	25.3154	25.3292	73.761	74.6846	74.6708
	57	23.1633	23.096	22.7319	76.8367	76.904	77.2681	0.696	0.7068	0.7003		57	0.6946	0.7145	0.7099	30.3572	28.4102	27.9631	69.6428	71.5898	72.0369		57	0.7152	0.7359	0.7339	26.1139	24.9911	25.412	73.8861	75.0089	74.588
	57.5	22.9718	22.6555	23.1002	77.0282	77.3445	76.8998	0.7018	0.7116	0.6979		57.5	0.6897	0.7052	0.7077	30.8998	29.1032	28.5248	69.1002	70.8968	71.4753		57.5	0.7136	0.735	0.7315	26.3554	25.374	25.4954	73.6446	74.626	74.5046
	58	22.9849	23.3137	22.5867	77.0151	76.6863	77.4133	0.7014	0.7089	0.7048		58	0.692	0.7093	0.7131	30.7971	28.4604	28.466	69.2029	71.5396	71.534		58	0.72	0.7385	0.7412	26.1203	25.2537	25.1618	73.8797	74.7463	74.8383
	58.5	23.4443	23.0634	22.8329	76.5557	76.9366	77.1671	0.6963	0.7078	0.6972		58.5	0.6916	0.7106	0.7101	31.1414	28.5662	28.2705	68.8586	71.4339	71.7295		58.5	0.719	0.7406	0.7369	26.3405	25.532	25.3086	73.6595	74.468	74.6914
	59	23.3471	22.9209	22.9489	76.6529	77.0791	77.0511	0.6992	0.7122	0.7025		59	0.691	0.7099	0.7101	31.332	28.9106	28.7443	68.668	71.0894	71.2557		59	0.7171	0.7378	0.7358	26.046	25.2777	24.9945	73.954	74.7223	75.0055
	59.5	23.3545	23.486	23.1367	76.6455	76.514	76.8633	0.6903	0.7037	0.6968		59.5	0.6889	0.7093	0.709	31.2635	29.2519	28.6306	68.7365	70.7481	71.3694		59.5	0.7158	0.7356	0.7355	26.2729	25.3533	25.3568	73.7271	74.6467	74.6432
	60	23.4949	23.0536	23.1135	76.5051	76.9464	76.8865	0.6948	0.7081	0.6975		60	0.6864	0.7106	0.7094	31.7067	29.1984	29.0893	68.2933	70.8016	70.9107		60	0.7192	0.7375	0.7406	26.1486	25.288	25.1821	73.8514	74.712	74.8179
	60.5	23.441	23.3532	22.9261	76.559	76.6468	77.0739	0.6964	0.7077	0.7032		60.5	0.6815	0.7044	0.7047	31.9347	29.6151	29.1239	68.0653	70.3849	70.8761		60.5	0.7162	0.7368	0.735	26.2604	25.312	25.374	73.7396	74.688	74.626
	61	23.4848	23.1945	23.0837	76.5152	76.8055	76.9163	0.6951	0.7038	0.6984		61	0.6873	0.6997	0.6959	31.8298	30.1359	29.9768	68.1702	69.8641	70.0232		61	0.7154	0.7365	0.7336	26.2908	25.3223	25.4224	73.7091	74.6777	74.5776
	61.5	24.0997	23.3571	23.441	75.9003	76.6429	76.559	0.6942	0.6989	0.6964		61.5	0.6835	0.708	0.7016	32.504	30.1011	29.7333	67.496	69.8989	70.2667		61.5	0.7175	0.7359	0.7386	26.3948	25.6951	25.2503	73.6052	74.3049	74.7497
	62	23.7765	23.8557	23.2099	76.2235	76.1443	76.79	0.6951	0.7013	0.6946		62	0.6811	0.7066	0.7075	32.6186	30.1608	29.4854	67.3814	69.8392	70.5147		62	0.7183	0.7387	0.7374	26.1839	25.2469	25.2914	73.8161	74.7531	74.7086
	62.5	23.8245	23.496	23.478	76.1755	76.504	76.522	0.6937	0.7034	0.6953		62.5	0.6727	0.697	0.6972	33.5321	31.2245	30.244	66.4679	68.7755	69.756		62.5	0.7137	0.7351	0.7317	26.5335	25.3706	25.8426	73.4665	74.6295	74.1574
	63	24.1938	24.2992	23.4156	75.8062	75.7008	76.5844	0.6915	0.6885	0.6885		63	0.6813	0.6974	0.7065	33.1088	31.2066	30.165	66.8912	68.7934	69.835		63	0.7132	0.7365	0.7292	26.5541	25.3223	25.9312	73.4459	74.6777	74.0688
	63.5	24.4063	24.2109	23.7458	75.5937	75.7892	76.2542	0.6938	0.6994	0.696		63.5	0.6748	0.6947	0.6992	33.0912	31.1651	30.6414	66.9088	68.8349	69.3586		63.5	0.7102	0.7322	0.7273	27.0346	25.8249	26.3554	72.9654	74.1751	73.6446
	64	24.3466	24.242	23.7151	75.6534	75.7579	76.2849	0.6955	0.6985	0.6969		64	0.6741	0.6913	0.6953	32.4531	31.1549	30.651	67.5469	68.8451	69.3491		64	0.7075	0.7289	0.726	26.9346	25.9418	26.0454	73.0654	74.0582	73.9545
	64.5	24.2675	24.3012	23.8796	75.7325	75.6988	76.1204	0.6894	0.6968	0.6921		64.5	0.6712	0.6951	0.7005	31.9196	30.8221	30.4234	68.0804	69.1779	69.5766		64.5	0.7101	0.729	0.7303	26.8533	25.9383	25.8921	73.1467	74.0617	74.1079
	65	24.3852	24.2455	24.3381	75.6148	75.7545	75.6619	0.6944	0.6984	0.6874		65	0.6688	0.692	0.6942	31.8654	30.6341	30.3747	68.1346	69.3659	69.6253		65	0.7069	0.7247	0.728	26.9754	26.0922	25.9739	73.0246	73.9078	74.0261
	65.5	24.4521	24.2733	23.8039	75.5479	75.7267	76.1961	0.6925	0.6976	0.6943		65.5	0.668	0.6901	0.6867	31.0605	30.2288	30.3785	68.9395	69.7712	69.6215		65.5	0.7067	0.726	0.7263	26.9827	26.0454	26.0347	73.0173	73.9545	73.9653
	66	24.2429	24.3571	24.1624	75.7571	75.6429	75.8376	0.6901	0.6952	0.684		66	0.6637	0.6957	0.6954	31.2617	29.9855	29.9984	68.7383	70.0145	70.0016		66	0.7072	0.7277	0.7256	26.9642	25.9846	26.0598	73.0358	74.0154	73.9402
	66.5	24.2043	24.2977	24.4519	75.7957	75.7023	75.5481	0.6912	0.6969	0.6842		66.5	0.6667	0.6884	0.6832	30.6154	29.8135	30.3694	69.3846	70.1865	69.6306		66.5	0.7032	0.724	0.7212	27.1154	26.1174	26.2188	72.8846	73.8826	73.7812
	67	24.6299	24.2143	24.3381	75.3701	75.7857	75.6619	0.6875	0.6993	0.6874		67	0.6587	0.6861	0.6913	30.1366	29.7498	29.2015	69.8634	70.2502	70.7986		67	0.7025	0.7202	0.7234	26.9519	25.8954	26.1391	73.0481	74.1046	73.8609
	67.5	24.4055	24.4168	24.5776	75.5945	75.5832	75.4224	0.6855	0.6935	0.6807		67.5	0.6544	0.6852	0.6922	29.9929	29.4614	29.4876	70.0071	70.5386	70.5124		67.5	0.6997	0.7198	0.7182	27.0642	26.2698	25.9675	72.9358	73.7302	74.0325
	68	24.3133	24.5229	24.5488	75.6867	75.4771	75.4512	0.6881	0.6905	0.6815		68	0.6551	0.6834	0.6822	29.7903	29.8673	29.591	70.2097	70.1327	70.409		68	0.6992	0.7208	0.7162	27.0841	25.8739	26.4018	72.9159	74.1261	73.5982
	68.5	24.3676	24.2212	24.5549	75.6324	75.7788	75.4451	0.6949	0.6991	0.6896		68.5	0.6487	0.68	0.6861	29.5683	29.3572	29.0962	70.4317	70.6428	70.9038		68.5	0.6957	0.7183	0.7114	27.4099	26.3247	26.58	72.5901	73.6753	73.42
	69	24.612	24.7849	24.5813	75.388	75.2151	75.4188	0.688	0.6914	0.6806		69	0.641	0.6764	0.683	29.7496	29.1826	29.2283	70.2503	70.8174	70.7717		69	0.701	0.7202	0.7204	27.0155	25.8954	26.2479	72.9845	74.1046	73.7521
	69.5	24.6335	24.9255	24.9677	75.3665	75.0745	75.0323	0.6874	0.6875	0.6782		69.5	0.6425	0.6708	0.6766	29.5069	29.4262	29.6703	70.4931	70.5738	70.3297		69.5	0.6964	0.7153	0.7158	27.3824	26.4351	26.4166	72.6175	73.5649	73.5834
	70	24.0534	24.5336	25.0341	75.9466	75.4664	74.9659	0.6871	0.6902	0.6764		70	0.6428	0.6734	0.6786	28.8013	28.9808	28.9233	71.1987	71.0192	71.0767		70	0.6974	0.7166	0.7167	27.1531	26.0255	26.3834	72.8469	73.9745	73.6166
	70.5	24.4341	24.5265	24.9566	75.5659	75.4735	75.0434	0.6847	0.6904	0.6785		70.5	0.6418	0.6704	0.6703	28.1552	28.7775	29.2814	71.8448	71.2225	70.7186		70.5	0.6924	0.711	0.712	27.161	26.2305	26.1937	72.839	73.7695	73.8063
	71	24.621	24.4698	25.0786	75.379	75.5302	74.9214	0.6795	0.6837	0.6752		71	0.6322	0.6669	0.666	28.2326	28.5943	29.3028	71.7674	71.4057	70.6972		71	0.6911	0.7116	0.7087	27.2127	26.2084	26.3156	72.7873	73.7916	73.6844
	71.5	24.113	24.2957	24.621	75.887	75.7043	75.379	0.6854	0.6886	0.6795		71.5	0.6391	0.671	0.675	27.064	28.4196	28.2511	72.936	71.5804	71.7489		71.5	0.6943	0.7137	0.7101	27.1416	26.1313	26.2638	72.8584	73.8687	73.7362
	Supplementary Fig. 9b
	AGA1&2-Acco ODi = 1:1											AGA1&2-Acco ODi = 1:10											AGA1&2-Acco ODi = 10:1
	Time/h	OD700nm			GOD%			ROD%				Time/h	OD700nm			GOD%			ROD%				Time/h	OD700nm			GOD%			ROD%
	replicate	repl.1	repl.2	repl.3	repl.1	repl.2	repl.3	repl.1	repl.2	repl.3		replicate	repl.1	repl.2	repl.3	repl.1	repl.2	repl.3	repl.1	repl.2	repl.3		replicate	repl.1	repl.2	repl.3	repl.1	repl.2	repl.3	repl.1	repl.2	repl.3
	0	0.1652	0.1728	0.1621	56.3852	55.0505	56.2435	43.6148	44.9495	43.7565		0	0.1661	0.1534	0.1649	25.2641	26.2053	26.1288	74.7359	73.7947	73.8712		0	0.1654	0.1617	0.1614	75.3282	78.4584	77.195	24.6718	21.5416	22.805
	0.5	0.1657	0.1667	0.161	62.1948	60.6313	61.5461	37.8052	39.3687	38.4539		0.5	0.1537	0.1415	0.1512	29.4954	30.3251	29.9831	70.5046	69.6749	70.0169		0.5	0.1651	0.1634	0.1625	79.6007	83.2196	83.6805	20.3993	16.7804	16.3195
	1	0.1727	0.1761	0.1681	59.6739	59.6495	60.1263	40.3261	40.3505	39.8737		1	0.1563	0.1444	0.1549	29.0047	30.0801	29.9933	70.9953	69.9199	70.0067		1	0.1737	0.1715	0.1698	80.9138	81.9517	85.4652	19.0862	18.0483	14.5348
	1.5	0.1801	0.1828	0.1748	58.3246	58.5503	60.0931	41.6754	41.4497	39.9069		1.5	0.157	0.1465	0.1587	28.8754	29.6438	29.2751	71.1246	70.3562	70.7249		1.5	0.1813	0.1783	0.1758	78.7826	81.3909	81.2473	21.2174	18.6091	18.7527
	2	0.1841	0.187	0.1827	58.1369	58.2988	58.5824	41.8631	41.7012	41.4176		2	0.1598	0.1487	0.1606	29.0736	29.2153	28.2281	70.9264	70.7847	71.7719		2	0.1881	0.1856	0.1823	78.3672	79.4228	80.8606	21.6328	20.5772	19.1394
	2.5	0.1952	0.197	0.1898	55.8497	56.3496	56.3909	44.1503	43.6504	43.6091		2.5	0.1627	0.1525	0.1659	28.5554	28.8371	28.0046	71.4446	71.1629	71.9954		2.5	0.1952	0.1925	0.19	75.5168	77.7658	77.5836	24.4832	22.2342	22.4164
	3	0.1977	0.204	0.1932	55.1435	54.4161	56.4279	44.8565	45.5839	43.5721		3	0.165	0.1541	0.1671	28.1573	28.5316	27.8035	71.8427	71.4684	72.1965		3	0.2014	0.1982	0.1986	73.1921	75.5294	74.224	26.8079	24.4706	25.776
	3.5	0.1981	0.2035	0.2017	57.0421	54.5498	55.0366	42.9579	45.4502	44.9634		3.5	0.1676	0.1556	0.1677	28.3924	28.9431	28.3754	71.6076	71.0569	71.6246		3.5	0.2094	0.2073	0.2052	71.4896	73.3194	72.9528	28.5104	26.6806	27.0472
	4	0.2078	0.2086	0.1992	54.3794	54.1708	55.7273	45.6206	45.8292	44.2727		4	0.169	0.1573	0.1699	28.1572	28.2979	27.3453	71.8428	71.7021	72.6547		4	0.2156	0.2136	0.2136	70.4968	72.2307	70.0839	29.5032	27.7693	29.9161
	4.5	0.2177	0.2174	0.2091	50.9916	51.9781	52.1371	49.0084	48.0219	47.8629		4.5	0.1695	0.1581	0.1716	28.0741	28.1174	27.0744	71.9259	71.8826	72.9256		4.5	0.2166	0.2135	0.2147	70.1714	71.1903	70.7924	29.8286	28.8097	29.2076
	5	0.2231	0.2241	0.2178	49.7574	49.5354	50.0545	50.2426	50.4646	49.9455		5	0.1719	0.1604	0.1737	27.6821	28.0812	27.3953	72.3179	71.9188	72.6047		5	0.2233	0.22	0.2193	68.0659	69.0869	69.3074	31.9341	30.9131	30.6926
	5.5	0.2252	0.2318	0.2216	48.4097	47.8899	49.1962	51.5903	52.1101	50.8038		5.5	0.1745	0.1629	0.1765	27.2697	27.3241	26.3227	72.7303	72.6759	73.6773		5.5	0.2286	0.2232	0.2233	67.4912	68.0964	68.0659	32.5088	31.9036	31.9341
	6	0.2329	0.2367	0.2288	47.6637	47.7399	47.648	52.3363	52.2601	52.352		6	0.1755	0.1639	0.1776	27.1143	27.1617	26.1597	72.8857	72.8383	73.8403		6	0.2326	0.2272	0.2283	65.3444	67.907	66.5752	34.6555	32.093	33.4248
	6.5	0.2396	0.2449	0.2358	46.3309	46.1414	47.0775	53.6691	53.8586	52.9225		6.5	0.1777	0.1658	0.1796	26.145	26.8387	26.4953	73.855	73.1613	73.5047		6.5	0.2387	0.2334	0.2351	62.7144	64.1385	63.6747	37.2856	35.8615	36.3253
	7	0.2461	0.2504	0.241	45.9164	45.1279	46.0617	54.0836	54.8721	53.9383		7	0.1799	0.1679	0.1818	25.8252	26.1964	25.5553	74.1748	73.8036	74.4447		7	0.2485	0.244	0.2462	60.2411	61.3521	60.8039	39.7589	38.6479	39.1961
	7.5	0.2529	0.2568	0.2483	45.4698	44.7793	45.5096	54.5302	55.2207	54.4904		7.5	0.1822	0.1701	0.1843	25.4992	25.8534	25.2087	74.5008	74.1466	74.7913		7.5	0.2597	0.2547	0.2594	58.5257	59.6746	58.5934	41.4743	40.3254	41.4066
	8	0.2615	0.2643	0.2556	43.9745	44.2632	44.2098	56.0255	55.7368	55.7902		8	0.1828	0.1708	0.1852	25.4155	25.7448	25.0862	74.5845	74.2552	74.9138		8	0.2735	0.269	0.272	56.4113	58.2082	55.8791	43.5887	41.7918	44.1209
	8.5	0.2679	0.2704	0.2584	43.6683	43.2646	44.502	56.3317	56.7354	55.498		8.5	0.185	0.1725	0.1866	25.1133	25.8059	25.5014	74.8867	74.1941	74.4986		8.5	0.2862	0.2815	0.283	53.908	55.6234	55.3286	46.092	44.3766	44.6714
	9	0.2731	0.2759	0.2641	42.8369	42.4021	43.5415	57.1631	57.5979	56.4585		9	0.1855	0.1732	0.1876	25.0456	25.3961	24.7653	74.9544	74.6039	75.2348		9	0.2985	0.2917	0.2962	52.4556	53.6784	52.8629	47.5444	46.3216	47.1371
	9.5	0.2787	0.2804	0.2701	42.6922	42.4334	42.5743	57.3078	57.5666	57.4257		9.5	0.187	0.1752	0.1905	25.4468	25.4084	24.3882	74.5532	74.5916	75.6118		9.5	0.3061	0.3012	0.3058	51.1532	51.9854	51.2034	48.8468	48.0146	48.7966
	10	0.2877	0.2884	0.2807	41.3567	41.9488	42.388	58.6433	58.0512	57.612		10	0.1893	0.1779	0.194	24.5428	25.0191	24.5287	75.4572	74.9809	75.4713		10	0.3145	0.31	0.3137	49.787	50.5097	49.9139	50.213	49.4903	50.0861
	10.5	0.2938	0.2952	0.2843	41.1778	41.6595	41.1493	58.8222	58.3405	58.8507		10.5	0.1914	0.1788	0.1938	24.8619	25.1947	24.554	75.1381	74.8053	75.446		10.5	0.3235	0.3175	0.3206	48.4019	50.0399	49.5561	51.5981	49.9601	50.4439
	11	0.2995	0.3005	0.2891	40.3941	40.9247	41.1564	59.6059	59.0753	58.8436		11	0.1931	0.1813	0.1974	24.643	24.8548	24.1062	75.357	75.1452	75.8938		11	0.3335	0.3274	0.3303	46.9505	47.8253	47.4054	53.0495	52.1747	52.5946
	11.5	0.3054	0.3084	0.2896	40.2681	39.8764	41.775	59.7319	60.1236	58.225		11.5	0.1956	0.1828	0.1982	24.328	24.6435	24.0089	75.672	75.3565	75.9911		11.5	0.34	0.3364	0.3394	46.7285	47.2285	46.1343	53.2715	52.7715	53.8657
	12	0.3115	0.3137	0.2941	39.4796	39.8402	41.1358	60.5204	60.1598	58.8642		12	0.1961	0.184	0.2003	24.266	24.4846	23.7572	75.734	75.5154	76.2428		12	0.3523	0.3445	0.3471	44.4451	46.1181	45.1109	55.5549	53.8819	54.8891
	12.5	0.3183	0.3182	0.3013	39.2644	39.9057	40.8161	60.7356	60.0943	59.1839		12.5	0.198	0.1864	0.2037	23.4644	23.5959	22.8078	76.5356	76.4041	77.1921		12.5	0.3596	0.3519	0.3544	44.1815	45.1483	44.1817	55.8185	54.8517	55.8183
	13	0.3225	0.3227	0.3059	39.3736	39.3492	40.8561	60.6264	60.6508	59.1439		13	0.2011	0.188	0.204	24.223	24.243	23.3263	75.777	75.757	76.6737		13	0.3657	0.3589	0.3605	42.1889	44.2677	44.0712	57.8111	55.7323	55.9288
	13.5	0.3303	0.3313	0.3124	38.4438	38.9323	40.006	61.5562	61.0677	59.994		13.5	0.2033	0.1898	0.2056	23.9609	24.2962	23.6928	76.0392	75.7038	76.3072		13.5	0.3737	0.3646	0.3688	41.2857	42.9457	43.0794	58.7143	57.0543	56.9206
	14	0.3393	0.3382	0.3188	38.0144	37.5458	40.4588	61.9856	62.4542	59.5412		14	0.2061	0.1929	0.2095	23.6353	23.9054	23.2517	76.3647	76.0946	76.7483		14	0.3792	0.3743	0.3754	40.6869	40.6068	41.7102	59.3131	59.3932	58.2898
	14.5	0.3438	0.3447	0.326	38.0997	37.4188	40.18	61.9003	62.5812	59.82		14.5	0.2047	0.1927	0.2105	23.797	23.9315	23.1413	76.203	76.0685	76.8587		14.5	0.3861	0.3811	0.3828	39.9598	41.0863	41.5039	60.0402	58.9137	58.4961
	15	0.3531	0.3506	0.3336	38.2326	37.3608	39.2646	61.7674	62.6392	60.7354		15	0.2056	0.1935	0.2112	23.6928	23.8392	23.0646	76.3072	76.1607	76.9354		15	0.3953	0.3892	0.3881	39.0298	40.2312	40.9371	60.9702	59.7688	59.0629
	15.5	0.3572	0.3599	0.3391	38.356	36.9526	39.2192	61.644	63.0474	60.7808		15.5	0.2084	0.1955	0.2128	23.9155	24.1346	23.4211	76.0845	75.8654	76.579		15.5	0.4023	0.3962	0.394	38.9212	39.5204	40.3241	61.0788	60.4796	59.6759
	16	0.3668	0.3677	0.3492	37.9	37.2607	39.2347	62.1	62.7393	60.7653		16	0.2104	0.1976	0.2154	23.1523	23.6013	23.1383	76.8477	76.3987	76.8616		16	0.4101	0.4055	0.4037	38.1809	38.6141	39.9245	61.8191	61.3859	60.0755
	16.5	0.3748	0.3757	0.3602	37.091	36.4673	38.5945	62.909	63.5327	61.4055		16.5	0.2112	0.198	0.2154	23.5985	24.0959	23.6622	76.4015	75.9041	76.3378		16.5	0.4162	0.4115	0.4116	37.6213	38.051	39.1582	62.3787	61.949	60.8418
	17	0.3842	0.3844	0.3673	36.707	36.1647	38.3959	63.293	63.8353	61.6041		17	0.2103	0.198	0.2163	23.6995	24.0972	23.5637	76.3005	75.9028	76.4363		17	0.4233	0.4168	0.4177	36.9903	38.1182	37.4862	63.0097	61.8818	62.5138
	17.5	0.389	0.3885	0.3752	36.7714	36.8187	38.1239	63.2286	63.1813	61.8761		17.5	0.2146	0.2021	0.2208	23.7504	24.139	23.5949	76.2496	75.861	76.4051		17.5	0.4316	0.4243	0.425	36.8111	37.4445	36.8424	63.1889	62.5555	63.1576
	18	0.3976	0.4011	0.3799	36.4826	35.6621	37.6522	63.5174	64.3379	62.3478		18	0.2163	0.2037	0.2226	23.5637	23.9466	23.4041	76.4363	76.0534	76.5959		18	0.4393	0.4324	0.4321	36.1659	36.743	36.7685	63.8341	63.257	63.2315
	18.5	0.4081	0.4096	0.3891	36.5319	35.4138	37.2795	63.4681	64.5863	62.7205		18.5	0.2181	0.2054	0.2245	23.887	24.0104	23.2061	76.113	75.9896	76.7939		18.5	0.448	0.4394	0.4378	35.4636	36.6808	36.2898	64.5364	63.3192	63.7102
	19	0.4168	0.4178	0.3958	35.7694	35.6838	36.1397	64.2306	64.3162	63.8603		19	0.2209	0.2086	0.2286	23.5843	23.8959	23.2842	76.4158	76.1041	76.7158		19	0.4545	0.4434	0.4452	35.4621	36.3498	35.6866	64.5379	63.6502	64.3134
	19.5	0.4283	0.4243	0.4052	33.8676	35.1371	35.7983	66.1325	64.8629	64.2017		19.5	0.2267	0.2192	0.2308	22.9809	23.4751	23.0622	77.0191	76.5249	76.9378		19.5	0.4622	0.4524	0.4511	35.3689	35.6267	35.2199	64.6311	64.3733	64.7801
	20	0.4339	0.4338	0.4167	34.3597	34.8328	35.294	65.6403	65.1672	64.706		20	0.2285	0.2147	0.2341	23.2944	23.4691	22.7371	76.7057	76.5309	77.2629		20	0.4708	0.4628	0.458	34.7229	34.8261	35.1911	65.2772	65.1739	64.8089
	20.5	0.4406	0.4408	0.4238	34.2952	34.7378	35.1786	65.7048	65.2622	64.8214		20.5	0.2323	0.2182	0.2378	22.9133	23.3369	22.8589	77.0867	76.6631	77.1411		20.5	0.4769	0.4701	0.4667	34.2787	34.2853	34.5351	65.7213	65.7147	65.4649
	21	0.4519	0.4519	0.4327	33.4377	33.8845	34.455	66.5623	66.1154	65.545		21	0.2349	0.2208	0.2409	23.1411	23.5426	23.0344	76.8589	76.4574	76.9655		21	0.4862	0.4762	0.4776	33.623	33.8461	34.2285	66.377	66.1539	65.7715
	21.5	0.4588	0.4555	0.442	33.8154	34.5044	34.6435	66.1846	65.4956	65.3565		21.5	0.237	0.2235	0.2446	23.4135	23.734	23.149	76.5865	76.266	76.851		21.5	0.4948	0.4847	0.4812	33.0386	34.2019	34.9293	66.9614	65.7981	65.0707
	22	0.4697	0.4672	0.4491	33.4612	34.0735	34.0958	66.5387	65.9265	65.9042		22	0.2437	0.2299	0.2517	23.2345	23.5452	22.9462	76.7655	76.4548	77.0538		22	0.5029	0.4955	0.4918	32.9642	32.992	34.1765	67.0358	67.008	65.8235
	22.5	0.4765	0.4723	0.4582	33.4084	33.7055	34.3011	66.5916	66.2945	65.6989		22.5	0.2477	0.234	0.2564	23.7746	23.8316	22.9679	76.2254	76.1684	77.0321		22.5	0.5149	0.5015	0.4998	32.1959	33.5155	33.6294	67.8041	66.4845	66.3705
	23	0.4839	0.4838	0.4675	33.316	32.9043	33.6187	66.684	67.0957	66.3813		23	0.2545	0.2411	0.265	23.1393	23.3461	22.6507	76.8607	76.6539	77.3493		23	0.5212	0.5062	0.5067	32.2487	33.2043	33.1715	67.7513	66.7957	66.8285
	23.5	0.4909	0.4907	0.4723	32.841	33.6806	33.7055	67.159	66.3194	66.2945		23.5	0.2614	0.2473	0.2714	23.3971	23.4185	22.535	76.6029	76.5815	77.465		23.5	0.5308	0.5218	0.5162	32.0996	32.6533	33.0075	67.9004	67.3467	66.9925
	24	0.4982	0.5041	0.4855	32.7665	33.1879	33.2062	67.2335	66.8121	66.7938		24	0.2691	0.2563	0.2831	23.1499	23.2271	22.4068	76.8501	76.7729	77.5932		24	0.5405	0.531	0.5303	31.5236	32.5219	32.5648	68.4764	67.4781	67.4352
	24.5	0.5076	0.5113	0.4925	32.5592	33.1177	33.1457	67.4408	66.8823	66.8542		24.5	0.2799	0.2642	0.2894	22.6629	23.1312	22.7057	77.3371	76.8688	77.2943		24.5	0.5528	0.5378	0.5378	31.2394	32.1107	32.1107	68.7606	67.8893	67.8893
	25	0.514	0.5196	0.5017	32.1538	32.1978	32.5379	67.8462	67.8022	67.4621		25	0.2869	0.2708	0.2965	22.5067	22.9703	22.5464	77.4933	77.0297	77.4536		25	0.5579	0.5448	0.5428	30.9538	32.1217	31.8149	69.0462	67.8783	68.1851
	25.5	0.5213	0.5245	0.5102	32.0928	33.0594	32.3933	67.9072	66.9407	67.6067		25.5	0.2968	0.2816	0.3098	22.9078	23.0568	22.3149	77.0922	76.9432	77.6851		25.5	0.5662	0.557	0.549	30.9077	31.4182	31.876	69.0923	68.5818	68.124
	26	0.5307	0.5334	0.5171	31.9071	32.1265	32.3535	68.093	67.8735	67.6465		26	0.3054	0.2878	0.3146	22.6364	23.1151	22.7007	77.3636	76.8849	77.2993		26	0.5742	0.5671	0.5637	30.8793	30.8586	31.0447	69.1207	69.1414	68.9553
	26.5	0.5339	0.5426	0.5228	32.0964	31.5818	32.3892	67.9036	68.4182	67.6108		26.5	0.315	0.2981	0.3272	22.6719	23.044	22.5258	77.3281	76.956	77.4742		26.5	0.5784	0.571	0.5718	30.655	31.0523	31.0089	69.3449	68.9477	68.9911
	27	0.54	0.5495	0.5292	31.7339	31.9256	31.9975	68.2661	68.0744	68.0025		27	0.3202	0.3054	0.3378	23.0182	23.2036	22.4972	76.9818	76.7964	77.5028		27	0.5882	0.5789	0.5806	30.5372	31.0278	30.937	69.4628	68.9722	69.063
	27.5	0.5485	0.5534	0.539	31.6128	31.3329	31.4157	68.3872	68.6671	68.5843		27.5	0.3384	0.3187	0.3482	22.4573	23.0816	22.814	77.5427	76.9184	77.186		27.5	0.6023	0.5903	0.5876	30.2063	30.8204	30.5684	69.7937	69.1796	69.4316
	28	0.5576	0.566	0.5455	30.7322	31.3547	31.4139	69.2678	68.6453	68.5861		28	0.3468	0.3275	0.3588	22.9061	23.1301	22.4603	77.0939	76.8699	77.5397		28	0.6192	0.6164	0.5955	29.7557	29.8909	30.5513	70.2443	70.1091	69.4487
	28.5	0.5705	0.5764	0.556	30.7504	30.7889	31.1864	69.2496	69.2111	68.8136		28.5	0.3563	0.3351	0.3656	22.9407	23.4162	22.9869	77.0593	76.5838	77.0131		28.5	0.6333	0.6267	0.6003	28.7277	29.3996	29.9217	71.2723	70.6004	70.0783
	29	0.571	0.5791	0.5596	30.7235	30.6454	30.9858	69.2765	69.3546	69.0142		29	0.3652	0.3456	0.3793	23.012	23.3392	22.7645	76.9879	76.6608	77.2355		29	0.6393	0.6329	0.6082	28.8202	29.4775	30.2938	71.1799	70.5225	69.7061
	29.5	0.583	0.5852	0.5723	30.0911	30.326	30.2981	69.9089	69.674	69.7018		29.5	0.3765	0.3536	0.3854	22.9338	23.7268	23.6031	77.0662	76.2732	76.3969		29.5	0.6469	0.6332	0.6298	28.4816	29.0978	28.8874	71.5184	70.9022	71.1126
	30	0.587	0.5884	0.5698	29.8861	30.161	30.7882	70.1139	69.839	69.2118		30	0.3852	0.3645	0.4	23.3152	23.482	22.7416	76.6848	76.518	77.2584		30	0.6488	0.6449	0.6463	28.3982	28.5699	28.1499	71.6018	71.4301	71.8501
	30.5	0.5926	0.593	0.5815	30.2911	30.2707	30.5189	69.7089	69.7293	69.4811		30.5	0.3978	0.3746	0.4092	23.1583	23.5742	23.0793	76.8417	76.4258	76.9207		30.5	0.6614	0.6548	0.6469	28.2073	28.4916	28.8396	71.7927	71.5084	71.1604
	31	0.6042	0.6107	0.5871	29.7096	29.7273	29.881	70.2904	70.2728	70.119		31	0.4069	0.3829	0.418	23.4947	23.9226	23.4262	76.5053	76.0774	76.5738		31	0.6661	0.659	0.6568	27.6606	28.3101	28.4049	72.3394	71.6899	71.5951
	31.5	0.6113	0.6124	0.5939	29.0312	29.3118	29.8817	70.9688	70.6882	70.1183		31.5	0.4176	0.3967	0.437	23.4487	23.7869	23.206	76.5513	76.2131	76.794		31.5	0.6739	0.6676	0.6579	27.6841	27.9454	28.3574	72.3159	72.0546	71.6426
	32	0.6122	0.6201	0.6009	29.3213	28.9478	29.5336	70.6787	71.0522	70.4664		32	0.4327	0.4072	0.4447	23.4366	23.8463	23.328	76.5634	76.1537	76.672		32	0.6733	0.6743	0.6662	27.7088	27.6677	28.0041	72.2912	72.3323	71.9959
	32.5	0.621	0.6236	0.6118	29.2342	29.1123	29.0074	70.7658	70.8877	70.9926		32.5	0.4396	0.4158	0.4562	23.8639	24.2827	23.7633	76.1361	75.7173	76.2366		32.5	0.6871	0.6798	0.6811	27.4896	27.4438	27.3914	72.5104	72.5562	72.6085
	33	0.6238	0.6305	0.6104	29.4301	28.7937	29.7419	70.5699	71.2063	70.2581		33	0.4494	0.4255	0.4673	24.1229	24.2546	23.4491	75.8771	75.7454	76.5509		33	0.6894	0.6795	0.683	27.0617	27.797	27.3153	72.9383	72.203	72.6847
	33.5	0.6314	0.6362	0.6171	28.7527	28.8565	29.4189	71.2473	71.1435	70.5811		33.5	0.4624	0.4385	0.4824	23.9506	24.1637	23.4432	76.0494	75.8363	76.5568		33.5	0.6973	0.6885	0.6896	26.7551	27.4337	27.0538	73.2449	72.5663	72.9462
	34	0.6387	0.6418	0.6239	28.424	28.6047	29.0983	71.576	71.3953	70.9017		34	0.477	0.4501	0.4927	23.9544	24.1519	23.4292	76.0456	75.8482	76.5708		34	0.7021	0.6935	0.6937	26.5722	26.9017	27.228	73.4278	73.0983	72.772
	34.5	0.645	0.6436	0.6299	28.1464	28.5247	28.8211	71.8536	71.4753	71.1789		34.5	0.4833	0.4582	0.5038	24.1278	24.2214	23.3792	75.8722	75.7786	76.6208		34.5	0.7046	0.702	0.7021	26.4779	26.9061	26.9023	73.5221	73.0939	73.0977
	35	0.6469	0.6492	0.6367	28.3792	28.2786	28.5133	71.6208	71.7214	71.4867		35	0.4992	0.4713	0.5163	24.0658	24.1335	23.2687	75.9342	75.8665	76.7313		35	0.7146	0.7084	0.7038	26.1074	26.3359	26.8373	73.8926	73.6641	73.1627
	35.5	0.6544	0.6595	0.6488	28.0539	28.1466	28.2961	71.9461	71.8534	71.704		35.5	0.5047	0.4797	0.5288	24.2702	24.0708	22.9413	75.7298	75.9292	77.0587		35.5	0.7166	0.71	0.7117	26.0345	26.6029	26.2137	73.9655	73.3971	73.7863
	36	0.6561	0.6614	0.645	28.2924	28.0657	28.1464	71.7076	71.9343	71.8536		36	0.5212	0.4905	0.5355	24.1808	24.328	23.5351	75.8192	75.672	76.4649		36	0.7196	0.7172	0.7165	25.926	25.6898	26.0381	74.074	74.3102	73.9619
	36.5	0.6597	0.6628	0.6525	27.8285	28.0064	28.1356	72.1715	71.9936	71.8644		36.5	0.5291	0.4983	0.5444	24.2664	24.5075	23.8017	75.7336	75.4925	76.1983		36.5	0.728	0.7193	0.7249	25.6268	25.9368	25.7364	74.3732	74.0632	74.2636
	37	0.6656	0.6734	0.6563	27.8886	27.869	27.9727	72.1114	72.131	72.0273		37	0.5396	0.5103	0.5599	24.2328	24.3701	23.5657	75.7672	75.6299	76.4343		37	0.7268	0.7201	0.7245	25.3505	25.5863	25.4309	74.6495	74.4137	74.5691
	37.5	0.6731	0.6782	0.6643	27.5779	27.6718	27.6358	72.4221	72.3282	72.3642		37.5	0.5522	0.5205	0.5691	24.5387	24.6505	23.81	75.4613	75.3495	76.19		37.5	0.7266	0.7149	0.7273	25.0389	25.7724	25.0148	74.9611	74.2276	74.9852
	38	0.6761	0.6804	0.6676	27.4555	27.5823	27.8051	72.5445	72.4177	72.1949		38	0.5594	0.5278	0.5778	24.6475	24.8379	24.0685	75.3525	75.1621	75.9315		38	0.7227	0.7149	0.7227	25.4943	25.4487	25.174	74.5057	74.5513	74.826
	38.5	0.6783	0.68	0.6713	27.6677	27.5985	27.6518	72.3323	72.4015	72.3482		38.5	0.57	0.5344	0.5814	24.6066	25.0543	24.5339	75.3934	74.9457	75.4661		38.5	0.7157	0.7117	0.7221	25.4203	25.5631	25.195	74.5797	74.4369	74.805
	39	0.6811	0.6871	0.6813	27.554	27.9087	27.5459	72.446	72.0913	72.4541		39	0.5778	0.5456	0.5992	25.3063	25.4457	24.6019	74.6937	74.5543	75.3981		39	0.7203	0.7143	0.7231	25.2579	25.4701	25.1601	74.7421	74.5299	74.8399
	39.5	0.6836	0.6919	0.6809	27.4532	27.4194	27.562	72.5468	72.5806	72.438		39.5	0.591	0.5561	0.6071	25.348	25.6051	24.8729	74.6521	74.3949	75.1271		39.5	0.7135	0.7092	0.7209	25.1745	25.3271	24.9161	74.8255	74.6729	75.0839
	40	0.6881	0.698	0.6817	27.5708	27.4729	27.8297	72.4292	72.5271	72.1703		40	0.5997	0.5638	0.6149	25.7796	26.1616	25.5329	74.2204	73.8384	74.4671		40	0.7133	0.7102	0.7161	25.1816	25.2915	25.0831	74.8184	74.7085	74.9169
	40.5	0.6978	0.6954	0.6827	27.1876	27.5756	27.7889	72.8124	72.4244	72.2111		40.5	0.602	0.5663	0.618	26.08	26.5472	25.9887	73.92	73.4528	74.0113		40.5	0.7114	0.7055	0.7168	25.2488	25.46	25.0586	74.7512	74.54	74.9414
	41	0.6939	0.7	0.6886	27.3404	26.81	26.9571	72.6596	73.19	73.0429		41	0.6117	0.5785	0.6347	26.0596	26.1882	25.3049	73.9404	73.8118	74.6951		41	0.7133	0.7106	0.7159	24.8575	24.952	24.7673	75.1425	75.048	75.2327
	41.5	0.6916	0.6969	0.6923	27.1356	26.9293	27.1082	72.8644	73.0707	72.8918		41.5	0.6234	0.5853	0.6376	26.3435	26.7564	26.1355	73.6565	73.2436	73.8645		41.5	0.7103	0.7112	0.7169	24.9625	25.2559	25.0551	75.0375	74.7441	74.9449
	42	0.6842	0.6992	0.6951	26.832	26.8407	26.4113	73.168	73.1593	73.5887		42	0.6319	0.5906	0.6406	26.7538	27.192	26.5794	73.2462	72.808	73.4206		42	0.7189	0.7099	0.721	24.3426	24.9766	24.5921	75.6574	75.0234	75.4079
	42.5	0.6906	0.6948	0.6871	26.5834	26.7166	27.016	73.4166	73.2834	72.984		42.5	0.6331	0.595	0.6488	27.2769	27.6683	26.9907	72.7231	72.3317	73.0093		42.5	0.7145	0.7096	0.72	24.8158	24.6617	24.3054	75.1842	75.3383	75.6946
	43	0.6859	0.6947	0.6876	26.7655	26.4265	26.4026	73.2345	73.5735	73.5974		43	0.6387	0.6027	0.6597	27.6076	27.7973	26.9129	72.3924	72.2027	73.0871		43	0.7115	0.7085	0.7172	24.5958	24.7	24.4003	75.4042	75.3	75.5997
	43.5	0.6816	0.694	0.68	26.9344	26.4531	26.9978	73.0656	73.5469	73.0022		43.5	0.6481	0.6092	0.6644	27.9577	28.1587	27.2718	72.0423	71.8413	72.7282		43.5	0.7123	0.7129	0.7202	24.2442	24.5475	23.9782	75.7558	75.4525	76.0218
	44	0.6818	0.6917	0.6887	26.6272	26.5411	26.6567	73.3728	73.4589	73.3433		44	0.6515	0.615	0.6736	28.5603	28.6452	27.6233	71.4397	71.3548	72.3767		44	0.7149	0.7152	0.7232	24.4788	24.1459	23.8788	75.5212	75.8541	76.1212
	44.5	0.6792	0.6886	0.6843	26.7291	26.6606	26.8281	73.2709	73.3394	73.1719		44.5	0.6578	0.6182	0.6741	28.8441	29.0567	28.1466	71.1559	70.9433	71.8534		44.5	0.715	0.7104	0.7228	24.1526	24.309	24.2113	75.8474	75.691	75.7887
	45	0.6873	0.691	0.6843	26.4141	26.568	26.5299	73.5859	73.432	73.4701		45	0.6658	0.6257	0.6823	29.2333	29.3572	28.3467	70.7667	70.6428	71.6533		45	0.7126	0.7186	0.722	24.5578	24.0316	24.2381	75.4422	75.9684	75.7619
	45.5	0.6735	0.6914	0.6828	26.6526	26.5526	26.5882	73.3474	73.4474	73.4118		45.5	0.671	0.6308	0.688	29.9221	29.7704	28.4684	70.0778	70.2296	71.5316		45.5	0.7215	0.734	0.7237	23.935	23.5274	24.1812	76.065	76.4726	75.8188
	46	0.6819	0.6917	0.6807	26.0254	25.6567	25.7722	73.9746	74.3433	74.2278		46	0.679	0.6364	0.6921	29.0265	29.3182	28.4771	70.9735	70.6818	71.5229		46	0.7288	0.732	0.7271	23.3788	23.5917	23.4335	76.6212	76.4083	76.5665
	46.5	0.6802	0.6912	0.68	26.6898	25.9701	26.6977	73.3102	74.0299	73.3023		46.5	0.6816	0.6387	0.6945	30.1798	30.5791	29.7969	69.8202	69.4209	70.2031		46.5	0.7249	0.7343	0.7297	24.1411	23.2037	23.9824	75.8589	76.7963	76.0177
	47	0.6819	0.6898	0.6807	26.6233	26.3184	26.6702	73.3767	73.6816	73.3298		47	0.6846	0.6428	0.7004	30.5887	30.6596	29.5459	69.4113	69.3404	70.4541		47	0.7274	0.733	0.7266	23.7409	23.5595	24.0847	76.2591	76.4405	75.9153
	47.5	0.6807	0.6934	0.6829	26.6702	26.476	26.5843	73.3298	73.524	73.4157		47.5	0.6904	0.6491	0.708	31.0487	31.2669	30.2769	68.9513	68.7331	69.7231		47.5	0.7241	0.7304	0.7279	24.1678	23.9594	24.0417	75.8322	76.0406	75.9583
	48	0.6772	0.6902	0.682	26.8081	26.3031	26.6194	73.1919	73.6969	73.3806		48	0.6861	0.6446	0.7026	31.7857	31.6714	30.3333	68.2143	68.3286	69.6667		48	0.7246	0.7276	0.7273	23.8326	24.0516	24.0615	76.1674	75.9484	75.9385
	48.5	0.6791	0.6893	0.6812	26.7331	26.3375	26.6507	73.2669	73.6625	73.3493		48.5	0.6941	0.6479	0.7018	31.4193	31.3224	30.0152	68.5807	68.6776	69.9848		48.5	0.7269	0.7311	0.7368	24.0747	23.9364	23.7512	75.9253	76.0636	76.2488
	49	0.6802	0.6892	0.6817	26.6898	26.0454	26.6311	73.3102	73.9546	73.3689		49	0.6882	0.6447	0.7007	31.6887	31.3039	29.7095	68.3113	68.6961	70.2905		49	0.7231	0.7321	0.7407	24.2012	23.5885	23.3146	75.7988	76.4115	76.6854
	49.5	0.6801	0.6929	0.6777	26.6938	26.2006	26.7883	73.3062	73.7994	73.2117		49.5	0.6965	0.6482	0.7	30.5989	30.404	29.0343	69.4011	69.596	70.9657		49.5	0.7254	0.73	0.7423	23.8063	23.6563	23.5753	76.1937	76.3437	76.4247
	50	0.6711	0.6912	0.6859	26.7479	26.2651	26.468	73.2521	73.7349	73.532		50	0.6875	0.6422	0.696	30.2799	30.3264	29.2011	69.7201	69.6736	70.7989		50	0.7247	0.7346	0.7408	24.1478	23.8224	23.623	75.8522	76.1776	76.377
	50.5	0.677	0.6901	0.6806	26.816	26.307	26.3745	73.184	73.693	73.6255		50.5	0.6833	0.6402	0.696	30.466	30.5116	29.3782	69.534	69.4884	70.6218		50.5	0.7291	0.7307	0.7393	24.0021	23.6337	23.9833	75.9979	76.3663	76.0167
	51	0.6754	0.6927	0.6773	26.8795	25.9138	26.8041	73.1205	74.0862	73.1959		51	0.6813	0.6367	0.6904	31.4634	31.3238	29.9739	68.5366	68.6762	70.0261		51	0.7264	0.7353	0.74	24.0913	23.7997	23.6485	75.9087	76.2003	76.3515
	51.5	0.6818	0.6898	0.6801	26.6272	26.0228	26.3939	73.3728	73.9772	73.6061		51.5	0.6837	0.6384	0.6918	30.8098	30.7778	29.5566	69.1902	69.2222	70.4434		51.5	0.725	0.7342	0.743	24.1378	23.8354	23.2424	75.8622	76.1646	76.7576
	52	0.6724	0.6841	0.6728	26.9994	26.5377	26.6803	73.0006	73.4623	73.3197		52	0.6747	0.6331	0.6894	31.7712	31.4116	29.8383	68.2288	68.5884	70.1616		52	0.7238	0.7307	0.7436	23.859	23.9495	23.5341	76.141	76.0505	76.466
	52.5	0.676	0.6851	0.6798	27.1575	26.499	26.7055	72.8425	73.5011	73.2944		52.5	0.6729	0.6322	0.6891	32.0404	31.5555	29.8513	67.9596	68.4445	70.1487		52.5	0.7262	0.73	0.7364	24.0979	23.9725	23.7642	75.9021	76.0275	76.2358
	53	0.6734	0.6833	0.6769	27.5656	26.5688	26.82	72.4344	73.4313	73.18		53	0.6745	0.6329	0.689	31.7806	31.5162	30.0348	68.2194	68.4838	69.9652		53	0.7285	0.7315	0.7397	23.705	24.2391	23.6581	76.295	75.7609	76.3419
	53.5	0.6824	0.6897	0.6856	26.9028	26.3222	26.4796	73.0972	73.6778	73.5204		53.5	0.6812	0.6317	0.6902	32.1966	31.9759	30.5196	67.8033	68.0241	69.4804		53.5	0.7276	0.73	0.7404	24.0516	23.6563	23.6358	75.9484	76.3437	76.3642
	54	0.6794	0.6912	0.681	27.3222	26.2651	26.6585	72.6779	73.7349	73.3415		54	0.6776	0.6338	0.6879	32.5511	32.3003	30.8015	67.4489	67.6997	69.1985		54	0.7239	0.7341	0.7373	24.1745	23.8386	23.7351	75.8255	76.1614	76.2649
	54.5	0.6786	0.6906	0.6848	27.3544	26.2879	26.5106	72.6456	73.7121	73.4894		54.5	0.6772	0.6321	0.6846	32.2034	32.291	31.1308	67.7966	67.709	68.8692		54.5	0.7259	0.7327	0.741	24.1079	23.8842	23.6166	75.8921	76.1158	76.3834
	55	0.6777	0.6872	0.6873	27.0894	26.418	26.4141	72.9106	73.582	73.5859		55	0.6791	0.6347	0.6883	32.6624	32.3479	30.7836	67.3376	67.6521	69.2164		55	0.7322	0.7339	0.7409	24.2159	23.8451	23.9315	75.7841	76.1549	76.0685
	55.5	0.6712	0.683	0.6815	27.6559	26.8792	26.6389	72.3441	73.1208	73.3611		55.5	0.6681	0.6289	0.6868	33.5728	32.7545	30.6707	66.4272	67.2455	69.3293		55.5	0.7279	0.7317	0.7385	24.0417	23.9168	23.6966	75.9583	76.0832	76.3034
	56	0.6773	0.6888	0.68	27.4069	26.3566	26.6977	72.5931	73.6434	73.3023		56	0.6789	0.6351	0.6893	32.8553	32.6984	31.2781	67.1447	67.3016	68.7219		56	0.7234	0.7326	0.7445	24.1912	23.8874	23.5056	75.8088	76.1126	76.4944
	56.5	0.6783	0.6925	0.6882	27.6677	26.5104	26.6761	72.3323	73.4896	73.3239		56.5	0.6758	0.6358	0.694	33.7437	33.1345	31.245	66.2563	66.8655	68.755		56.5	0.7227	0.7324	0.7389	24.5342	23.8939	23.6837	75.4658	76.1061	76.3162
	57	0.6846	0.6862	0.6779	27.1146	27.0514	27.0814	72.8854	72.9486	72.9186		57	0.6714	0.6297	0.6853	33.779	33.4471	31.8228	66.221	66.5529	68.1772		57	0.7228	0.7338	0.7418	24.2113	23.8483	23.9025	75.7887	76.1517	76.0975
	57.5	0.6766	0.6898	0.681	27.7372	26.6142	26.9581	72.2628	73.3858	73.0419		57.5	0.6703	0.6311	0.6893	34.0206	33.4761	31.6381	65.9794	66.5239	68.3619		57.5	0.7222	0.73	0.7395	24.2314	23.9725	23.9768	75.7686	76.0275	76.0232
	58	0.6778	0.6892	0.6844	27.3866	26.9337	26.8242	72.6133	73.0663	73.1758		58	0.6698	0.6265	0.6799	34.2324	33.9002	32.2582	65.7676	66.0998	67.7418		58	0.7279	0.7331	0.743	24.0417	23.5563	23.5531	75.9583	76.4437	76.4469
	58.5	0.6747	0.692	0.6865	27.8153	26.8247	27.3372	72.1847	73.1753	72.6628		58.5	0.6724	0.6308	0.6866	33.7288	33.5753	32.1244	66.2712	66.4247	67.8756		58.5	0.7231	0.7264	0.7414	24.2012	23.7736	23.9154	75.7988	76.2264	76.0846
	59	0.6731	0.6918	0.6807	28.1852	27.1278	27.27	71.8148	72.8722	72.73		59	0.6741	0.6317	0.6868	34.014	33.9006	32.4773	65.986	66.0994	67.5227		59	0.7308	0.7358	0.7444	23.9462	23.4699	23.819	76.0537	76.5301	76.181
	59.5	0.674	0.6846	0.6854	28.1476	27.4131	27.083	71.8524	72.5869	72.917		59.5	0.6699	0.6286	0.6843	34.6003	34.1673	32.4141	65.3997	65.8327	67.5858		59.5	0.7246	0.7303	0.7407	24.1512	23.9627	23.938	75.8488	76.0374	76.062
	60	0.6713	0.6854	0.6753	27.9562	27.083	27.488	72.0438	72.917	72.512		60	0.6665	0.6259	0.682	34.9645	34.4083	32.5235	65.0355	65.5917	67.4765		60	0.7249	0.7303	0.7382	24.1411	23.9627	23.7062	75.8589	76.0374	76.2938
	60.5	0.6692	0.6874	0.6784	28.0439	27.3014	27.3624	71.9561	72.6986	72.6376		60.5	0.6686	0.6274	0.6832	34.4806	34.2258	32.6485	65.5194	65.7742	67.3515		60.5	0.7223	0.7289	0.7347	24.5478	23.692	23.8191	75.4522	76.308	76.1809
	61	0.6724	0.6853	0.6762	28.2146	27.3851	28.056	71.7854	72.6149	71.944		61	0.6683	0.6282	0.6851	34.4961	34.0024	32.1948	65.5039	65.9976	67.8052		61	0.7238	0.7301	0.7384	24.1778	23.9692	24.0126	75.8222	76.0308	75.9874
	61.5	0.6707	0.6864	0.6789	28.5911	27.6391	27.6432	71.4089	72.3609	72.3568		61.5	0.6634	0.6215	0.6755	33.8106	33.7923	32.4683	66.1894	66.2077	67.5317		61.5	0.721	0.7244	0.7361	24.5921	24.1578	24.0876	75.4079	75.8422	75.9124
	62	0.6751	0.6833	0.6735	28.1017	27.4652	28.4723	71.8983	72.5348	71.5277		62	0.6648	0.6228	0.6769	33.9268	33.7238	32.2177	66.0732	66.2762	67.7823		62	0.7213	0.7286	0.7374	24.2616	24.0186	24.0451	75.7384	75.9814	75.9549
	62.5	0.6663	0.6796	0.6744	28.7799	27.9156	28.1309	71.2201	72.0844	71.8691		62.5	0.6618	0.6256	0.686	33.8924	33.4883	31.7903	66.1077	66.5117	68.2097		62.5	0.7201	0.7309	0.7417	24.3021	23.943	23.9057	75.6979	76.057	76.0943
	63	0.6648	0.6791	0.6768	28.5371	28.2375	28.636	71.4629	71.7625	71.364		63	0.6553	0.6153	0.6703	33.8486	33.6569	32.1647	66.1514	66.3431	67.8353		63	0.7166	0.7225	0.7307	24.4208	23.9019	24.2656	75.5792	76.0981	75.7344
	63.5	0.6678	0.6802	0.6805	28.7153	28.4928	28.4803	71.2847	71.5072	71.5197		63.5	0.6579	0.6199	0.6777	33.1481	33.0274	31.6306	66.8519	66.9726	68.3694		63.5	0.7204	0.732	0.739	24.6125	24.5383	24.3058	75.3875	75.4617	75.6942
	64	0.6671	0.6781	0.6745	28.7454	28.2791	28.7336	71.2546	71.7209	71.2664		64	0.6548	0.6171	0.6748	32.7368	32.7934	31.5829	67.2632	67.2066	68.4171		64	0.7174	0.7321	0.7399	24.3935	24.2192	23.9639	75.6065	75.7808	76.0361
	64.5	0.6627	0.6736	0.675	28.9363	28.4681	28.409	71.0637	71.5319	71.591		64.5	0.6536	0.612	0.665	32.7969	32.6832	31.3044	67.2031	67.3168	68.6956		64.5	0.7146	0.7269	0.7356	24.8123	24.3925	24.4182	75.1877	75.6075	75.5818
	65	0.6681	0.6764	0.6723	28.3961	28.3502	28.5231	71.6038	71.6498	71.4769		65	0.6549	0.6163	0.6728	32.3536	32.6459	31.6768	67.6464	67.3541	68.3232		65	0.7123	0.7282	0.7349	24.5682	24.0317	24.1269	75.4318	75.9682	75.8731
	65.5	0.6625	0.675	0.6759	28.945	28.409	28.6741	71.055	71.591	71.3259		65.5	0.652	0.6114	0.6653	32.3077	32.3308	31.1047	67.6923	67.6692	68.8953		65.5	0.7075	0.7275	0.7338	24.7349	24.3723	24.4781	75.2651	75.6277	75.5219
	66	0.6555	0.6774	0.6752	28.942	28.6106	28.4006	71.058	71.3894	71.5994		66	0.648	0.6077	0.6613	32.1257	32.2388	31.1062	67.8743	67.7612	68.8937		66	0.7112	0.7305	0.7411	24.9309	23.9561	23.9251	75.0691	76.0439	76.0749
	66.5	0.6616	0.6768	0.6711	28.3661	28.636	28.5741	71.6339	71.364	71.4259		66.5	0.6478	0.6077	0.6614	31.5641	31.76	30.7288	68.4359	68.24	69.2712		66.5	0.705	0.7268	0.7307	24.8226	24.3958	24.2656	75.1774	75.6042	75.7344
	67	0.6582	0.6705	0.675	28.2022	28.905	28.7123	71.7978	71.095	71.2877		67	0.6448	0.6051	0.6588	31.3288	31.7019	30.85	68.6711	68.2981	69.15		67	0.7046	0.7224	0.7341	24.8367	24.5444	24.1532	75.1633	75.4556	75.8468
	67.5	0.6598	0.672	0.6654	28.4435	28.2313	28.8189	71.5565	71.7686	71.1811		67.5	0.6405	0.6012	0.6547	31.155	31.52	30.6671	68.845	68.48	69.3329		67.5	0.7021	0.7177	0.7267	24.5964	24.3833	24.3992	75.4036	75.6167	75.6008
	68	0.6563	0.6705	0.6674	28.2838	28.5997	28.7325	71.7162	71.4003	71.2675		68	0.6394	0.6008	0.6551	31.0163	31.344	30.4606	68.9837	68.656	69.5394		68	0.7002	0.7251	0.7302	24.9927	24.1345	24.5987	75.0073	75.8655	75.4013
	68.5	0.6519	0.6698	0.6658	28.1615	28.6296	29.1091	71.8385	71.3704	70.8909		68.5	0.6329	0.5982	0.6558	31.1408	31.1998	30.0534	68.8592	68.8002	69.9466		68.5	0.7026	0.7234	0.7379	24.5789	24.1912	24.3421	75.4211	75.8088	75.6579
	69	0.6574	0.6672	0.6643	27.9259	28.128	28.8666	72.0741	71.872	71.1334		69	0.6354	0.6009	0.6592	30.2462	30.4749	29.526	69.7538	69.5251	70.474		69	0.6973	0.7245	0.7331	25.0967	24.1545	24.5014	74.9033	75.8455	75.4986
	69.5	0.6532	0.6711	0.6636	28.1055	28.5741	28.8971	71.8945	71.4259	71.103		69.5	0.6339	0.5971	0.6526	30.7045	31.1485	30.389	69.2955	68.8515	69.611		69.5	0.6985	0.7251	0.7272	24.7232	24.453	24.3824	75.2768	75.547	75.6176
	70	0.633	0.6677	0.6596	28.3578	28.4132	28.7621	71.6422	71.5868	71.2379		70	0.6307	0.5948	0.6508	29.8896	30.1994	29.3423	70.1104	69.8006	70.6577		70	0.702	0.7204	0.7297	24.5999	24.2919	24.2989	75.4001	75.7081	75.7011
	70.5	0.6413	0.661	0.6592	27.9908	28.7012	28.4694	72.0092	71.2988	71.5306		70.5	0.6308	0.5925	0.6457	28.9175	29.7253	29.3846	71.0825	70.2747	70.6154		70.5	0.6953	0.7173	0.7283	24.5052	24.3969	24.3456	75.4948	75.6031	75.6544
	71	0.6444	0.6645	0.658	27.8562	27.9348	28.5213	72.1438	72.0652	71.4787		71	0.6255	0.5875	0.6402	28.9678	29.7823	29.446	71.0322	70.2177	70.554		71	0.6925	0.715	0.7284	24.2715	24.7984	24.3422	75.7285	75.2016	75.6578
	71.5	0.6413	0.66	0.6585	27.9908	27.8159	28.1893	72.0092	72.1841	71.8107		71.5	0.6221	0.5859	0.6401	28.1491	29.264	29.2597	71.8509	70.736	70.7403		71.5	0.6849	0.7121	0.716	24.5408	24.5751	24.4412	75.4592	75.4249	75.5588
	AGA1&2-Anco ODi = 1:1											AGA1&2-Anco ODi = 1:10											AGA1&2-Anco ODi = 10:1
	Time/h	OD700nm			GOD%			ROD%				Time/h	OD700nm			GOD%			ROD%				Time/h	OD700nm			GOD%			ROD%
	replicate	repl.1	repl.2	repl.3	repl.1	repl.2	repl.3	repl.1	repl.2	repl.3		replicate	repl.1	repl.2	repl.3	repl.1	repl.2	repl.3	repl.1	repl.2	repl.3		replicate	repl.1	repl.2	repl.3	repl.1	repl.2	repl.3	repl.1	repl.2	repl.3
	0	0.209	0.1906	0.1916	49.3095	53.0285	52.7517	50.6905	46.9715	47.2483		0	0.1684	0.1652	0.1702	23.6277	23.4325	23.3778	76.3723	76.5675	76.6222		0	0.1865	0.1881	0.1854	74.1358	73.5052	75.0446	25.8642	26.4948	24.9554
	0.5	0.2133	0.1939	0.1893	50.1782	53.1495	53.3927	49.8218	46.8505	46.6073		0.5	0.1709	0.1668	0.17	24.4667	24.1634	24.0006	75.5333	75.8366	75.9994		0.5	0.1871	0.19	0.1851	73.898	72.7701	73.9428	26.102	27.2299	26.0572
	1	0.2183	0.199	0.1967	49.0289	51.7873	52.3929	50.9711	48.2127	47.6071		1	0.1736	0.1702	0.1744	23.5029	23.6704	23.9757	76.4971	76.3296	76.0243		1	0.1945	0.1971	0.1922	69.913	70.1488	74.4551	30.087	29.8512	25.5449
	1.5	0.2238	0.2049	0.2015	47.824	51.2653	52.1304	52.176	48.7347	47.8696		1.5	0.1767	0.1733	0.1775	23.0905	23.2561	23.557	76.9095	76.7439	76.443		1.5	0.199	0.1995	0.1956	69.479	70.4497	72.7318	30.521	29.5503	27.2682
	2	0.231	0.2082	0.2075	46.3333	50.4528	49.6659	53.6667	49.5472	50.3341		2	0.1798	0.176	0.18	23.2556	22.8948	22.6672	76.7444	77.1052	77.3328		2	0.2004	0.201	0.1937	68.9936	69.924	71.5648	31.0064	30.076	28.4352
	2.5	0.2351	0.212	0.2102	45.5253	49.5484	49.9727	54.4747	50.4516	50.0273		2.5	0.1803	0.1772	0.182	22.6295	22.4585	22.4181	77.3705	77.5415	77.5819		2.5	0.2044	0.2044	0.2007	68.7609	68.7609	70.2914	31.2391	31.2391	29.7086
	3	0.2377	0.2169	0.2152	45.0273	48.4291	48.8117	54.9727	51.5709	51.1883		3	0.1828	0.178	0.1847	22.874	22.6903	22.6387	77.126	77.3097	77.3613		3	0.2088	0.2085	0.2048	68.4065	67.4087	68.5829	31.5935	32.5913	31.4171
	3.5	0.2411	0.2197	0.2202	44.3924	47.8119	47.7033	55.6076	52.1881	52.2967		3.5	0.1852	0.1817	0.1862	22.5776	22.4516	22.4563	77.4224	77.5484	77.5437		3.5	0.2139	0.2141	0.2101	66.7755	66.7131	68.5596	33.2245	33.2869	31.4404
	4	0.244	0.2239	0.2229	44.6798	46.915	47.1255	55.3202	53.085	52.8745		4	0.1875	0.184	0.1887	22.3006	22.1652	22.1588	77.6994	77.8348	77.8412		4	0.2172	0.2166	0.2129	65.761	66.9991	66.991	34.239	33.0009	33.009
	4.5	0.2485	0.2275	0.225	43.8707	46.1726	47.5689	56.1293	53.8274	52.4311		4.5	0.1885	0.1848	0.1893	22.1823	21.8035	21.5536	77.8177	78.1966	78.4464		4.5	0.22	0.2197	0.2158	64.924	66.0537	67.2154	35.076	33.9463	32.7846
	5	0.253	0.231	0.23	43.0904	45.473	45.6707	56.9096	54.527	54.3293		5	0.1908	0.1866	0.1907	21.9149	21.5923	21.3954	78.0851	78.4077	78.6046		5	0.2238	0.2241	0.2199	63.8216	64.7568	65.6702	36.1784	35.2432	34.3297
	5.5	0.2578	0.2349	0.2317	41.5167	45.5641	45.3357	58.4833	54.4359	54.6643		5.5	0.1925	0.1885	0.1929	21.1953	21.3737	21.6763	78.8047	78.6264	78.3237		5.5	0.2274	0.2278	0.2234	62.8113	62.701	64.1657	37.1887	37.299	35.8343
	6	0.2584	0.237	0.2355	41.4203	44.3218	43.7608	58.5797	55.6782	56.2392		6	0.1946	0.1903	0.1944	20.9666	20.9165	20.9882	79.0334	79.0835	79.0118		6	0.2325	0.2315	0.2288	61.4335	61.6988	62.4932	38.5665	38.3012	37.5068
	6.5	0.2639	0.2403	0.2373	40.557	43.7131	44.2658	59.443	56.2869	55.7342		6.5	0.1953	0.1913	0.1957	21.4099	21.326	21.3662	78.5901	78.674	78.6338		6.5	0.2355	0.2367	0.2318	59.6803	60.3434	60.9485	40.3197	39.6566	39.0515
	7	0.2677	0.2441	0.2411	39.9813	43.8468	43.5681	60.0187	56.1532	56.4319		7	0.1966	0.1926	0.1971	20.7533	20.6669	20.7006	79.2467	79.3331	79.2994		7	0.2408	0.2407	0.2363	59.316	59.3406	58.7854	40.684	40.6594	41.2146
	7.5	0.2712	0.2477	0.2439	40.1986	42.4072	43.0679	59.8014	57.5928	56.9321		7.5	0.1983	0.1941	0.1985	20.5754	20.7597	21.0648	79.4246	79.2403	78.9352		7.5	0.2482	0.2501	0.2446	57.5475	57.1103	57.9443	42.4525	42.8897	42.0557
	8	0.2764	0.2515	0.2484	39.4424	41.7665	43.0878	60.5576	58.2335	56.9122		8	0.1997	0.1957	0.2003	20.4311	20.3414	20.3699	79.5689	79.6586	79.6301		8	0.2567	0.2565	0.2519	55.6419	56.577	56.2555	44.3581	43.423	43.7445
	8.5	0.2812	0.2565	0.252	38.7691	41.7271	42.4722	61.2309	58.2729	57.5278		8.5	0.2019	0.1978	0.2025	20.2085	20.12	20.1486	79.7915	79.88	79.8514		8.5	0.2652	0.2644	0.26	54.721	54.8865	54.7672	45.279	45.1135	45.2328
	9	0.2844	0.2609	0.2571	38.3329	41.0234	41.6297	61.6671	58.9766	58.3703		9	0.204	0.1994	0.2036	20.0005	19.9621	20.0398	79.9995	80.0379	79.9602		9	0.2709	0.271	0.266	53.5696	53.5498	53.3356	46.4304	46.4502	46.6644
	9.5	0.2878	0.2633	0.2618	37.88	40.6495	40.8824	62.12	59.3505	59.1176		9.5	0.2052	0.2008	0.2054	19.8835	19.8162	19.8641	80.1165	80.1838	80.1359		9.5	0.2782	0.2762	0.2721	51.3418	52.5416	52.2241	48.6582	47.4584	47.7759
	10	0.2943	0.2684	0.2648	37.7196	40.618	40.4192	62.2804	59.382	59.5808		10	0.2064	0.2025	0.2075	19.7679	19.6583	19.6631	80.2321	80.3417	80.3369		10	0.2853	0.2829	0.2789	50.8658	51.2973	52.0143	49.1342	48.7027	47.9857
	10.5	0.2962	0.2731	0.2699	37.4776	39.919	40.3923	62.5224	60.081	59.6077		10.5	0.2079	0.204	0.2091	19.6253	19.5112	19.5127	80.3747	80.4888	80.4874		10.5	0.2914	0.2903	0.2855	49.801	49.9897	50.2049	50.199	50.0103	49.7951
	11	0.3016	0.2776	0.2733	36.8066	39.2719	39.8897	63.1934	60.7281	60.1103		11	0.2098	0.2054	0.2101	19.9302	19.618	19.4198	80.0698	80.3821	80.5802		11	0.2969	0.2988	0.2924	48.108	48.5676	49.7157	51.892	51.4324	50.2843
	11.5	0.3047	0.2815	0.2788	37.0858	38.7278	39.1028	62.9142	61.2722	60.8972		11.5	0.2116	0.2073	0.2121	19.2821	19.2035	19.2367	80.7179	80.7965	80.7633		11.5	0.303	0.3029	0.2974	47.8944	48.6658	48.6327	52.1056	51.3342	51.3673
	12	0.3117	0.287	0.2822	35.614	37.9856	38.6317	64.386	62.0144	61.3683		12	0.2131	0.2085	0.2132	19.1464	19.3232	19.6124	80.8536	80.6768	80.3876		12	0.3107	0.3091	0.3042	47.4441	46.9492	47.6585	52.5559	53.0508	52.3415
	12.5	0.3154	0.291	0.2862	35.8276	38.1474	38.7871	64.1724	61.8526	61.2129		12.5	0.215	0.2102	0.2147	18.9772	18.9354	19.0037	81.0228	81.0646	80.9963		12.5	0.3173	0.3135	0.3096	46.4572	46.2903	46.0602	53.5428	53.7097	53.9398
	13	0.318	0.2951	0.2912	35.5347	37.6174	38.1212	64.4653	62.3826	61.8788		13	0.2167	0.2115	0.2157	19.2956	19.0502	18.9156	80.7044	80.9498	81.0844		13	0.3218	0.3195	0.3148	45.8076	46.1373	46.3494	54.1924	53.8627	53.6506
	13.5	0.3223	0.298	0.2939	35.6789	37.9196	38.4485	64.3211	62.0804	61.5515		13.5	0.2185	0.2135	0.218	19.1367	18.8715	18.716	80.8633	81.1285	81.284		13.5	0.3281	0.3268	0.3215	44.928	45.8076	45.0403	55.072	54.1924	54.9597
	14	0.3262	0.3008	0.2985	35.8637	38.2291	37.8561	64.1363	61.7709	62.1439		14	0.2209	0.2166	0.2199	18.4703	18.6882	19.0148	81.5297	81.3118	80.9852		14	0.3368	0.3309	0.3277	43.7675	44.5478	45.1758	56.2325	55.4522	54.8242
	14.5	0.3333	0.3072	0.3029	35.0998	37.4327	37.3061	64.9002	62.5673	62.6939		14.5	0.2219	0.2168	0.2213	18.8435	18.8143	18.8945	81.1565	81.1857	81.1055		14.5	0.3396	0.3404	0.3338	44.081	43.9774	44.4806	55.919	56.0226	55.5194
	15	0.3344	0.3118	0.3088	35.5811	37.52	37.2387	64.4189	62.48	62.7613		15	0.2237	0.2187	0.2233	18.6918	18.6543	18.7253	81.3082	81.3457	81.2747		15	0.3491	0.3434	0.3399	42.8815	44.2607	43.7026	57.1185	55.7393	56.2974
	15.5	0.3395	0.3187	0.3134	35.0466	37.3339	37.3285	64.9534	62.6661	62.6715		15.5	0.2266	0.2206	0.2244	18.4526	18.4893	18.6335	81.5474	81.5107	81.3665		15.5	0.3551	0.3535	0.3478	42.8024	42.9961	43.2907	57.1976	57.0039	56.7093
	16	0.3436	0.3219	0.317	35.7913	36.9628	37.5341	64.2087	63.0372	62.4659		16	0.2272	0.2213	0.2252	18.4039	18.432	18.5673	81.5961	81.568	81.4327		16	0.363	0.3584	0.3541	42.5027	43.0482	42.5524	57.4973	56.9518	57.4476
	16.5	0.3477	0.3254	0.3223	35.9444	37.7931	37.5365	64.0556	62.2069	62.4635		16.5	0.2289	0.2232	0.2275	18.2672	18.2703	18.3796	81.7328	81.7297	81.6204		16.5	0.3674	0.366	0.36	42.6184	42.1543	42.5746	57.3816	57.8457	57.4254
	17	0.3528	0.3317	0.3259	35.4248	37.0753	37.1219	64.5752	62.9247	62.8781		17	0.2307	0.2245	0.2283	18.1247	18.1674	18.3152	81.8753	81.8326	81.6848		17	0.3777	0.3719	0.3674	40.8485	41.4856	41.5958	59.1515	58.5144	58.4042
	17.5	0.3582	0.3357	0.3328	35.4495	37.2293	37.5537	64.5505	62.7707	62.4463		17.5	0.2318	0.2259	0.2301	18.0387	18.0528	18.1719	81.9613	81.9472	81.8281		17.5	0.3837	0.3795	0.3746	40.8079	41.2595	41.4299	59.1921	58.7405	58.5701
	18	0.3627	0.3409	0.3371	35.5618	37.2485	37.0747	64.4382	62.7515	62.9253		18	0.2328	0.2266	0.2304	17.9612	18.0024	18.1483	82.0388	81.9976	81.8517		18	0.3919	0.3864	0.382	40.5401	41.1172	40.5799	59.4599	58.8828	59.4201
	18.5	0.3718	0.3488	0.3458	35.2304	36.979	37.2998	64.7695	63.021	62.7002		18.5	0.235	0.2286	0.2323	18.2243	18.0595	17.9998	81.7757	81.9405	82.0002		18.5	0.3975	0.3959	0.3894	39.969	40.1305	41.1172	60.031	59.8695	58.8828
	19	0.3736	0.3545	0.348	35.5975	36.9497	37.064	64.4025	63.0503	62.936		19	0.2371	0.2303	0.2337	18.0629	18.1415	18.3256	81.9371	81.8585	81.6744		19	0.4074	0.4007	0.3967	39.5619	39.6498	39.893	60.4381	60.3502	60.107
	19.5	0.3805	0.3598	0.3574	35.4794	36.4055	36.6499	64.5206	63.5945	63.3501		19.5	0.2389	0.2324	0.2362	17.9268	17.9769	18.1317	82.0732	82.0231	81.8683		19.5	0.4135	0.4078	0.4031	38.9783	39.5231	39.2923	61.0217	60.4769	60.7077
	20	0.3865	0.3658	0.361	35.4483	36.9052	36.84	64.5517	63.0948	63.16		20	0.2399	0.233	0.2365	17.852	17.9282	18.1087	82.148	82.0718	81.8913		20	0.4217	0.4167	0.4115	38.7658	38.679	39.3065	61.2342	61.321	60.6935
	20.5	0.3912	0.3696	0.3671	35.0224	37.0691	37.3216	64.9776	62.9309	62.6784		20.5	0.2421	0.2354	0.2391	17.6898	17.7492	17.9118	82.3102	82.2508	82.0882		20.5	0.4288	0.4232	0.4182	37.0515	38.6284	39.244	62.9485	61.3716	60.756
	21	0.3968	0.3783	0.373	35.0346	36.7479	36.7312	64.9654	63.2521	63.2688		21	0.2436	0.2364	0.2397	17.9972	17.8801	17.8669	82.0028	82.1199	82.1331		21	0.437	0.4318	0.4286	36.8822	37.859	37.6574	63.1178	62.141	62.3426
	21.5	0.4052	0.3841	0.3767	35.3013	36.7166	37.4378	64.6987	63.2834	62.5622		21.5	0.245	0.2385	0.2426	17.8943	17.9307	18.0714	82.1056	82.0693	81.9286		21.5	0.4423	0.4354	0.4308	36.9603	38.0746	38.0579	63.0397	61.9254	61.9421
	22	0.4092	0.3915	0.3854	35.4484	36.5366	36.5927	64.5516	63.4634	63.4073		22	0.2464	0.2393	0.2429	17.7927	17.8689	18.0491	82.2073	82.1311	81.9509		22	0.4476	0.4461	0.4387	37.0368	37.6776	37.3999	62.9632	62.3224	62.6001
	22.5	0.4178	0.3956	0.3941	35.2011	36.667	35.7849	64.799	63.333	64.2151		22.5	0.2485	0.2418	0.2458	17.6423	17.6878	17.8361	82.3577	82.3122	82.1639		22.5	0.4547	0.4507	0.4444	36.4585	37.8045	37.8141	63.5415	62.1955	62.1859
	23	0.4262	0.4056	0.3988	34.5073	35.2665	36.3728	65.4927	64.7335	63.6272		23	0.2503	0.2427	0.2459	17.9209	18.0288	18.2416	82.0791	81.9712	81.7584		23	0.4629	0.457	0.4515	36.3102	37.2833	37.451	63.6898	62.7167	62.549
	23.5	0.4319	0.4132	0.4056	34.5188	35.5929	35.763	65.4812	64.4071	64.237		23.5	0.2538	0.2459	0.249	17.6738	17.9957	18.4223	82.3262	82.0043	81.5777		23.5	0.4678	0.464	0.4571	36.4226	37.2179	37.3569	63.5774	62.7821	62.6431
	24	0.4368	0.4196	0.4111	34.5936	35.5307	35.7747	65.4064	64.4693	64.2253		24	0.2567	0.2483	0.251	17.8697	18.0202	18.2755	82.1303	81.9798	81.7245		24	0.4793	0.4715	0.4667	36.0299	36.1368	36.9518	63.9701	63.8632	63.0482
	24.5	0.4468	0.4241	0.418	34.2713	35.6295	35.6667	65.7287	64.3705	64.3333		24.5	0.2582	0.2501	0.2531	18.1595	18.0891	18.1239	81.8405	81.9109	81.8761		24.5	0.4839	0.4757	0.471	36.1643	36.3025	36.963	63.8357	63.6975	63.037
	25	0.4529	0.4305	0.4253	33.8097	35.5689	35.529	66.1903	64.4311	64.471		25	0.2593	0.2523	0.2564	18.0825	18.132	18.287	81.9175	81.868	81.713		25	0.4918	0.4859	0.4799	36.053	36.0155	36.5419	63.947	63.9845	63.4581
	25.5	0.4595	0.4354	0.4314	33.7639	34.7048	35.4947	66.2361	65.2952	64.5053		25.5	0.2638	0.256	0.2596	17.774	17.8658	18.0616	82.226	82.1342	81.9384		25.5	0.4977	0.4937	0.4866	36.09	35.9143	36.5887	63.91	64.0857	63.4113
	26	0.463	0.4438	0.438	33.5087	34.9584	35.4213	66.4913	65.0416	64.5787		26	0.2679	0.2592	0.2619	17.8816	18.034	18.2913	82.1184	81.966	81.7087		26	0.506	0.5042	0.4959	35.498	35.1664	36.5899	64.502	64.8336	63.4101
	26.5	0.4698	0.4452	0.4431	33.4541	34.8484	35.0136	66.5459	65.1516	64.9864		26.5	0.2691	0.2599	0.2623	18.1801	18.1689	18.2634	81.8199	81.8311	81.7366		26.5	0.5093	0.5059	0.4983	35.7221	35.9622	36.2576	64.2779	64.0378	63.7424
	27	0.475	0.4563	0.4507	33.5139	34.4439	34.8719	66.4861	65.5561	65.1281		27	0.2737	0.2639	0.2659	17.8745	18.0841	18.3989	82.1255	81.9159	81.6011		27	0.5186	0.515	0.5073	35.5278	35.7762	36.6006	64.4722	64.2238	63.3994
	27.5	0.4781	0.4602	0.4546	33.7202	34.5917	34.5727	66.2798	65.4083	65.4273		27.5	0.2759	0.2667	0.2693	18.1011	18.0813	18.1666	81.8989	81.9187	81.8334		27.5	0.5244	0.5238	0.5145	36.0185	35.1751	36.035	63.9815	64.8249	63.965
	28	0.4831	0.4692	0.4626	33.3712	33.9282	34.4123	66.6288	66.0718	65.5877		28	0.279	0.2705	0.2739	18.6308	18.3786	18.2333	81.3692	81.6214	81.7667		28	0.5355	0.5277	0.5219	34.8391	34.9151	35.6446	65.1609	65.0849	64.3554
	28.5	0.492	0.4689	0.4741	32.7675	34.3818	33.5776	67.2325	65.6182	66.4224		28.5	0.286	0.2764	0.2791	18.1748	18.3461	18.6242	81.8252	81.6539	81.3758		28.5	0.5419	0.5344	0.5283	34.8553	34.9108	35.5426	65.1447	65.0892	64.4574
	29	0.4972	0.4766	0.4721	33.2403	33.8263	34.1488	66.7597	66.1737	65.8512		29	0.2908	0.2795	0.2806	18.2258	18.5033	18.8883	81.7742	81.4968	81.1117		29	0.5496	0.542	0.5358	35.2112	35.2767	34.9762	64.7888	64.7232	65.0238
	29.5	0.5029	0.4851	0.4791	32.8635	33.2336	33.6498	67.1365	66.7664	66.3502		29.5	0.2956	0.2858	0.2887	18.2754	18.2638	18.3584	81.7246	81.7362	81.6416		29.5	0.5551	0.5523	0.5436	34.8623	34.199	35.1799	65.1377	65.8011	64.8201
	30	0.5099	0.4904	0.4868	32.4124	33.2877	33.1176	67.5876	66.7123	66.8824		30	0.3039	0.2912	0.2914	18.4491	18.4401	18.5388	81.5509	81.5599	81.4612		30	0.5612	0.5536	0.5472	34.4834	34.5376	35.2507	65.5166	65.4624	64.7493
	30.5	0.512	0.4991	0.4941	32.6758	32.7074	33.0384	67.3242	67.2926	66.9616		30.5	0.3066	0.2961	0.299	18.9545	18.7983	18.7514	81.0455	81.2017	81.2486		30.5	0.5675	0.5649	0.5558	34.5098	34.2575	34.688	65.4902	65.7425	65.312
	31	0.5189	0.5041	0.5	32.2413	32.7853	32.6486	67.7587	67.2147	67.3514		31	0.315	0.3027	0.3039	18.7744	18.7257	18.7859	81.2256	81.2743	81.2141		31	0.5739	0.5697	0.5613	34.125	33.9689	34.7122	65.875	66.0311	65.2878
	31.5	0.5233	0.5059	0.501	31.9702	32.6686	32.5834	68.0298	67.3314	67.4166		31.5	0.3203	0.3099	0.3132	18.784	18.7785	18.8823	81.216	81.2215	81.1177		31.5	0.5794	0.5748	0.5665	33.801	33.6675	34.5159	66.199	66.3325	65.4841
	32	0.53	0.5089	0.5085	31.566	32.8748	32.5016	68.434	67.1252	67.4984		32	0.3286	0.3156	0.3165	18.9344	18.9169	19.0095	81.0656	81.0831	80.9905		32	0.5886	0.5887	0.5779	33.6675	33.6618	33.5974	66.3324	66.3382	66.4026
	32.5	0.5326	0.5123	0.5125	31.7932	32.6566	32.2479	68.2068	67.3434	67.7521		32.5	0.3351	0.3242	0.3276	19.1808	19.0311	18.9922	80.8192	80.9689	81.0078		32.5	0.5892	0.5935	0.5805	34.028	33.3896	33.7544	65.972	66.6104	66.2456
	33	0.5369	0.5246	0.5161	31.9171	32.2781	32.4162	68.0829	67.7219	67.5838		33	0.3428	0.3301	0.332	19.3506	19.2991	19.3599	80.6494	80.7009	80.6401		33	0.6008	0.6061	0.5924	33.371	32.6955	33.4855	66.629	67.3045	66.5145
	33.5	0.5432	0.5286	0.5193	31.9213	32.4182	32.2165	68.0787	67.5818	67.7836		33.5	0.3521	0.3395	0.342	19.4252	19.3542	19.3959	80.5748	80.6458	80.6041		33.5	0.6047	0.6085	0.5955	32.7712	32.9487	33.6172	67.2288	67.0513	66.3828
	34	0.5494	0.5358	0.5303	31.1909	31.6033	31.9311	68.8091	68.3967	68.0689		34	0.3584	0.3448	0.3465	19.6599	19.6424	19.7391	80.3401	80.3576	80.2609		34	0.6106	0.6178	0.6013	32.8354	32.4527	32.8635	67.1646	67.5473	67.1364
	34.5	0.5526	0.541	0.5316	31.3783	31.6752	31.853	68.6217	68.3248	68.147		34.5	0.3657	0.3524	0.3548	19.8329	19.7886	19.8594	80.1671	80.2114	80.1406		34.5	0.614	0.6223	0.6068	32.6536	32.592	33.0084	67.3465	67.408	66.9916
	35	0.5571	0.5453	0.5402	31.1248	31.4254	31.7221	68.8752	68.5746	68.2779		35	0.3769	0.3627	0.3646	19.7929	19.6439	19.609	80.2071	80.3561	80.391		35	0.6239	0.6329	0.6169	32.5084	32.4141	32.4003	67.4916	67.5859	67.5997
	35.5	0.5601	0.5529	0.5416	31.3214	30.9934	31.6401	68.6786	69.0066	68.3599		35.5	0.3828	0.3695	0.3725	20.0296	19.8314	19.7487	79.9704	80.1686	80.2513		35.5	0.6323	0.636	0.6225	32.4449	32.2561	32.6287	67.5551	67.7439	67.3713
	36	0.5663	0.5563	0.5461	30.9785	31.1696	31.7518	69.0215	68.8304	68.2482		36	0.3921	0.3771	0.3789	20.0841	19.8286	19.6885	79.9159	80.1714	80.3115		36	0.6418	0.6422	0.6303	31.9646	32.3076	32.107	68.0354	67.6924	67.893
	36.5	0.5682	0.5608	0.5591	30.8749	30.9195	31.0135	69.1251	69.0806	68.9865		36.5	0.3998	0.3837	0.3846	20.2174	20.1529	20.2057	79.7826	79.8471	79.7943		36.5	0.6507	0.6473	0.6371	31.8855	31.693	31.5722	68.1145	68.307	68.4278
	37	0.5739	0.5636	0.5589	30.9231	31.1269	31.0246	69.0769	68.8731	68.9754		37	0.4099	0.3903	0.3881	20.4814	20.5942	20.8269	79.5186	79.4057	79.1732		37	0.656	0.6514	0.6417	31.2727	31.8513	31.4938	68.7273	68.1487	68.5062
	37.5	0.5808	0.5704	0.5673	30.2051	30.7558	30.5652	69.7949	69.2442	69.4348		37.5	0.4171	0.4006	0.4018	20.3779	20.3138	20.3758	79.6221	79.6862	79.6243		37.5	0.6563	0.6572	0.6447	31.6135	31.5702	31.7568	68.3865	68.4298	68.2432
	38	0.5837	0.5739	0.5667	30.753	30.2137	30.5975	69.247	69.7863	69.4025		38	0.4287	0.4105	0.4106	20.3136	20.321	20.4465	79.6864	79.679	79.5535		38	0.6625	0.6631	0.6507	31.3176	31.2893	31.1682	68.6824	68.7107	68.8318
	38.5	0.5874	0.5771	0.5727	30.5593	30.3987	30.6323	69.4407	69.6012	69.3677		38.5	0.4314	0.4144	0.4158	20.9137	20.7429	20.6926	79.0863	79.2571	79.3074		38.5	0.6645	0.6702	0.6551	31.5743	30.9578	31.0973	68.4257	69.0422	68.9027
	39	0.5925	0.5841	0.5725	30.6404	30.7319	30.9987	69.3596	69.2681	69.0013		39	0.437	0.4227	0.4271	21.3651	21.1831	21.1243	78.6349	78.8169	78.8757		39	0.6719	0.6731	0.6602	31.5739	31.1709	31.3666	68.4261	68.8291	68.6334
	39.5	0.5942	0.5879	0.5819	30.5527	30.1867	30.8481	69.4473	69.8133	69.1519		39.5	0.4491	0.4334	0.437	21.0232	20.8935	20.8853	78.9768	79.1065	79.1146		39.5	0.6784	0.6764	0.665	30.9274	31.3638	30.765	69.0726	68.6362	69.235
	40	0.6022	0.588	0.5826	30.4857	30.8749	31.5113	69.5143	69.1251	68.4887		40	0.4552	0.4392	0.4426	21.434	21.3209	21.3319	78.566	78.6791	78.6681		40	0.6808	0.6825	0.6692	31.1611	31.4256	31.3175	68.8389	68.5744	68.6825
	40.5	0.6047	0.5969	0.595	30.3596	30.4145	30.5116	69.6403	69.5855	69.4883		40.5	0.4665	0.4518	0.4571	21.592	21.2915	21.1149	78.408	78.7085	78.8851		40.5	0.6891	0.6864	0.6752	30.7858	30.9069	30.9791	69.2142	69.0931	69.0209
	41	0.6057	0.6028	0.5988	30.3095	30.1168	30.318	69.6905	69.8832	69.682		41	0.4721	0.4548	0.4576	21.5592	21.4929	21.5515	78.4408	78.5071	78.4485		41	0.6943	0.6955	0.6822	30.5552	30.5025	30.9655	69.4448	69.4975	69.0345
	41.5	0.6139	0.6065	0.6006	30.5701	29.9331	30.2272	69.4299	70.0669	69.7728		41.5	0.4818	0.4643	0.4674	21.7826	21.4913	21.325	78.2174	78.5087	78.675		41.5	0.6985	0.6991	0.686	30.3715	30.3454	30.4427	69.6285	69.6546	69.5573
	42	0.6194	0.6124	0.6095	30.2987	29.9779	29.7858	69.7013	70.0221	70.2142		42	0.4889	0.4728	0.4776	21.6825	21.4344	21.3109	78.3175	78.5656	78.6891		42	0.6997	0.703	0.6885	29.9859	29.8451	30.4237	70.0141	70.1549	69.5763
	42.5	0.622	0.6095	0.6113	29.8435	30.7908	31.3693	70.1565	69.2092	68.6307		42.5	0.4935	0.4768	0.4812	22.1241	21.9032	21.8098	77.8759	78.0968	78.1902		42.5	0.7036	0.7016	0.6897	30.1513	29.9047	30.2287	69.8487	70.0953	69.7713
	43	0.621	0.6192	0.6147	29.8916	29.6487	30.1979	70.1084	70.3513	69.8021		43	0.5045	0.4873	0.4917	22.0621	21.7473	21.5591	77.9379	78.2527	78.4409		43	0.6995	0.7045	0.6892	29.9945	29.7816	30.1599	70.0055	70.2184	69.8401
	43.5	0.6228	0.6137	0.621	30.1333	29.9144	29.8916	69.8667	70.0856	70.1084		43.5	0.5161	0.4981	0.5022	21.9778	21.7926	21.7408	78.0222	78.2074	78.2592		43.5	0.695	0.7031	0.6863	29.8531	29.1778	29.8239	70.1469	70.8222	70.1761
	44	0.6288	0.6243	0.62	30.1709	29.7336	29.9398	69.8291	70.2664	70.0602		44	0.5241	0.507	0.5124	22.4545	22.1275	21.9292	77.5455	77.8725	78.0708		44	0.6938	0.6988	0.6836	30.2409	29.6908	30.2201	69.7591	70.3092	69.7799
	44.5	0.6263	0.6255	0.6119	30.2914	29.6765	30.67	69.7087	70.3235	69.33		44.5	0.5252	0.5095	0.5164	22.4075	22.43	22.583	77.5925	77.57	77.417		44.5	0.6888	0.696	0.6797	29.7835	29.8102	30.4631	70.2165	70.1898	69.5369
	45	0.6357	0.6282	0.6235	29.8434	29.549	30.4274	70.1566	70.451	69.5726		45	0.534	0.516	0.5208	22.8375	22.6513	22.5968	77.1625	77.3487	77.4032		45	0.6878	0.6989	0.6807	29.4882	29.3531	30.2761	70.5118	70.6469	69.7239
	45.5	0.6379	0.6366	0.6335	30.0613	29.48	29.9471	69.9387	70.5199	70.0529		45.5	0.5451	0.5299	0.5382	22.9611	22.5462	22.2625	77.0389	77.4538	77.7375		45.5	0.6934	0.6934	0.6807	29.2501	29.2501	29.8409	70.7499	70.7499	70.1591
	46	0.6345	0.6375	0.6308	29.2556	29.1179	29.4272	70.7444	70.8821	70.5728		46	0.5481	0.5323	0.5401	23.0308	22.5419	22.1842	76.9692	77.4581	77.8158		46	0.6921	0.6968	0.6817	28.6327	28.4396	29.7461	71.3673	71.5604	70.2539
	46.5	0.6443	0.6448	0.6415	29.7627	29.4222	29.5736	70.2373	70.5777	70.4264		46.5	0.5559	0.5409	0.5499	23.4796	22.956	22.566	76.5204	77.044	77.434		46.5	0.693	0.7006	0.684	28.9311	28.6173	29.6679	71.0689	71.3827	70.3321
	47	0.6422	0.6486	0.6411	30.1788	29.2499	29.9112	69.8212	70.7501	70.0888		47	0.5583	0.5439	0.5537	24.1493	23.502	22.9914	75.8507	76.498	77.0086		47	0.697	0.6956	0.6836	28.4315	28.4887	29.9089	71.5686	71.5113	70.0911
	47.5	0.6464	0.6428	0.6404	29.9827	29.8321	29.9439	70.0173	70.1679	70.0561		47.5	0.564	0.5489	0.5582	24.2875	23.862	23.5754	75.7125	76.138	76.4246		47.5	0.693	0.6971	0.6823	28.5956	28.761	30.1685	71.4044	71.239	69.8315
	48	0.6506	0.6484	0.6472	29.4745	29.2589	29.9457	70.5255	70.7411	70.0543		48	0.5707	0.5557	0.5653	24.7593	24.1394	23.6598	75.2407	75.8606	76.3402		48	0.6947	0.6997	0.6844	28.1911	28.3217	29.9894	71.8089	71.6783	70.0106
	48.5	0.6535	0.6526	0.6477	29.657	29.0706	29.9225	70.343	70.9294	70.0775		48.5	0.5779	0.5615	0.57	25.0128	24.4512	24.0318	74.9872	75.5488	75.9682		48.5	0.6958	0.6957	0.683	28.1465	28.1505	29.6302	71.8535	71.8495	70.3698
	49	0.6497	0.6513	0.6471	30.1458	29.1286	29.6339	69.8542	70.8714	70.3661		49	0.5819	0.5701	0.5836	25.4001	24.5495	23.8417	74.5999	75.4505	76.1583		49	0.6965	0.7013	0.6861	27.7847	27.5946	29.6889	72.2152	72.4054	70.3111
	49.5	0.6503	0.6526	0.6475	29.4881	29.0706	29.6156	70.5119	70.9294	70.3844		49.5	0.5876	0.5734	0.5847	25.3385	24.9576	24.7219	74.6615	75.0424	75.2781		49.5	0.6951	0.7019	0.6857	27.8407	27.571	29.5717	72.1593	72.429	70.4283
	50	0.6498	0.6474	0.6444	30.1411	28.6726	29.758	69.8589	71.3274	70.242		50	0.5878	0.5762	0.5902	26.0702	25.2991	24.6752	73.9298	74.7009	75.3248		50	0.6926	0.7026	0.6842	27.9412	27.5435	29.5717	72.0588	72.4565	70.4283
	50.5	0.6461	0.6398	0.639	29.0466	29.0132	29.6893	70.9534	70.9868	70.3107		50.5	0.5974	0.5829	0.5943	26.3817	25.7354	25.2357	73.6183	74.2646	74.7643		50.5	0.6902	0.7013	0.683	27.7021	27.5946	29.6292	72.2979	72.4054	70.3708
	51	0.6461	0.6439	0.6416	29.3631	29.4634	29.569	70.6369	70.5366	70.431		51	0.6026	0.5866	0.5967	26.5167	25.7506	25.1342	73.4832	74.2494	74.8658		51	0.6976	0.7063	0.6891	27.4083	27.0707	29.2664	72.5917	72.9293	70.7335
	51.5	0.6431	0.6433	0.6379	29.1821	28.538	29.42	70.8179	71.462	70.58		51.5	0.6029	0.592	0.6074	26.5036	25.7019	25.0497	73.4964	74.2981	74.9503		51.5	0.6948	0.7089	0.689	26.8514	26.6442	28.9775	73.1487	73.3558	71.0225
	52	0.6344	0.6386	0.6343	29.5823	29.0678	29.2648	70.4177	70.9322	70.7352		52	0.6023	0.5896	0.603	27.4394	26.5298	25.7746	72.5606	73.4702	74.2254		52	0.6908	0.7055	0.6854	27.3423	26.7726	29.3073	72.6577	73.2274	70.6927
	52.5	0.6348	0.639	0.6409	29.8857	29.0496	29.2823	70.1143	70.9504	70.7177		52.5	0.6119	0.5989	0.6124	28.0869	27.0111	26.0924	71.9131	72.9889	73.9076		52.5	0.6972	0.708	0.6897	27.424	26.6781	29.213	72.576	73.3219	70.787
	53	0.6351	0.6413	0.6352	29.8716	29.264	29.545	70.1284	70.736	70.455		53	0.615	0.6054	0.6226	28.4833	27.3464	26.3685	71.5167	72.6536	73.6315		53	0.6988	0.7044	0.6888	27.0293	27.1437	29.2291	72.9707	72.8563	70.7709
	53.5	0.6374	0.6404	0.6367	29.443	28.6672	29.4754	70.557	71.3328	70.5246		53.5	0.6158	0.6058	0.6227	29.1641	27.9473	26.8931	70.8358	72.0527	73.1069		53.5	0.6998	0.7056	0.6891	27.3221	27.0975	28.6314	72.6779	72.9025	71.3686
	54	0.6316	0.6335	0.6329	30.0372	29.6243	29.9755	69.9628	70.3757	70.0245		54	0.6203	0.6074	0.6214	28.9526	28.1346	27.4803	71.0474	71.8654	72.5197		54	0.6963	0.7099	0.6902	27.4594	26.9334	28.9026	72.5406	73.0666	71.0974
	54.5	0.6315	0.6416	0.6312	30.0419	28.9318	29.4085	69.9581	71.0682	70.5915		54.5	0.6133	0.6056	0.6247	30.0057	28.8511	27.8644	69.9943	71.1489	72.1356		54.5	0.6952	0.7082	0.6889	27.5029	26.998	28.9697	72.4971	73.002	71.0303
	55	0.6265	0.6346	0.6369	30.2817	29.251	29.7872	69.7183	70.749	70.2128		55	0.6211	0.6123	0.6307	30.3444	28.975	27.7742	69.6556	71.025	72.2258		55	0.6921	0.7147	0.6905	27.6261	26.7525	29.0348	72.3739	73.2475	70.9652
	55.5	0.6266	0.6338	0.6235	29.9505	29.2879	30.4274	70.0495	70.7121	69.5726		55.5	0.6227	0.6183	0.6307	30.2664	29.1108	28.1245	69.7336	70.8892	71.8755		55.5	0.6901	0.7084	0.6865	27.7061	27.318	29.4588	72.2939	72.682	70.5412
	56	0.625	0.6252	0.6254	30.0272	29.6908	30.3349	69.9728	70.3092	69.6651		56	0.6243	0.6137	0.6303	30.1888	29.4311	28.8446	69.8111	70.5689	71.1554		56	0.6969	0.7104	0.6903	27.7688	26.9144	29.1215	72.2312	73.0856	70.8785
	56.5	0.6225	0.6295	0.6249	30.4763	29.8126	30.3592	69.5237	70.1874	69.6408		56.5	0.6242	0.6154	0.6338	31.0862	29.8863	28.8602	68.9138	70.1137	71.1398		56.5	0.6919	0.7097	0.688	27.9695	27.5952	29.0095	72.0305	72.4048	70.9905
	57	0.6218	0.6303	0.6228	30.5106	29.7747	30.4616	69.4894	70.2253	69.5384		57	0.6185	0.6079	0.6243	30.6519	29.9771	29.477	69.3481	70.0229	70.523		57	0.6945	0.7138	0.6912	27.5306	27.4367	29.0367	72.4694	72.5633	70.9633
	57.5	0.6207	0.6302	0.6234	30.2352	29.7794	30.7605	69.7648	70.2206	69.2395		57.5	0.6149	0.6099	0.632	30.2888	29.5297	28.9424	69.7112	70.4703	71.0576		57.5	0.6946	0.7037	0.6864	27.8607	27.5005	29.6712	72.1393	72.4995	70.3288
	58	0.6228	0.6276	0.6272	30.4616	29.9028	29.9219	69.5384	70.0972	70.0781		58	0.6096	0.6059	0.6291	30.0059	29.1042	28.3717	69.9941	70.8958	71.6283		58	0.6947	0.7149	0.6919	27.5227	26.745	29.2949	72.4773	73.255	70.7051
	58.5	0.6199	0.6266	0.6248	30.2742	29.9505	30.3641	69.7258	70.0495	69.6359		58.5	0.6125	0.6078	0.63	30.0449	29.1034	28.3312	69.9551	70.8966	71.6688		58.5	0.6942	0.7068	0.6877	28.2113	27.3799	29.3302	71.7887	72.6201	70.6698
	59	0.615	0.6253	0.6185	30.8479	29.686	30.6733	69.1521	70.314	69.3267		59	0.6083	0.6019	0.6221	30.07	29.384	28.8688	69.93	70.616	71.1312		59	0.6918	0.7057	0.686	27.9735	27.4225	29.3852	72.0265	72.5775	70.6148
	59.5	0.6114	0.6291	0.6131	31.0296	29.8315	31.2772	68.9704	70.1685	68.7228		59.5	0.6034	0.5964	0.6159	30.498	29.7422	29.1594	69.502	70.2578	70.8406		59.5	0.6906	0.712	0.6885	27.6861	27.1799	29.1004	72.3139	72.8201	70.8996
	60	0.6126	0.621	0.6174	30.9688	30.2206	31.0594	69.0312	69.7794	68.9406		60	0.6045	0.596	0.614	31.1777	30.126	29.2496	68.8223	69.874	70.7503		60	0.6967	0.7105	0.6907	27.7768	27.5641	29.5533	72.2232	72.4359	70.4467
	60.5	0.6138	0.6257	0.6137	30.5751	29.9936	30.5801	69.4249	70.0064	69.4199		60.5	0.6008	0.5957	0.6171	30.63	29.7797	29.1027	69.37	70.2202	70.8973		60.5	0.6915	0.7107	0.6883	27.9856	27.5564	29.3527	72.0143	72.4436	70.6473
	61	0.6112	0.6231	0.609	31.0397	29.7908	31.4878	68.9603	70.2092	68.5122		61	0.5939	0.5883	0.6087	31.7341	30.7118	29.8682	68.2659	69.2882	70.1318		61	0.6889	0.7101	0.6867	28.0913	27.5797	29.6276	71.9087	72.4203	70.3724
	61.5	0.6088	0.6262	0.6204	30.8262	30.2962	30.9092	69.1738	69.7038	69.0908		61.5	0.596	0.5905	0.6111	31.809	30.8716	30.1138	68.191	69.1284	69.8862		61.5	0.6936	0.7059	0.6869	27.9009	27.4148	30.0691	72.0991	72.5852	69.9309
	62	0.6084	0.6176	0.6078	31.1826	30.7181	31.55	68.8174	69.2819	68.45		62	0.5979	0.5911	0.6105	30.9642	30.6465	30.5071	69.0358	69.3535	69.4929		62	0.6918	0.7048	0.6855	27.638	27.7871	29.9854	72.3619	72.2129	70.0146
	62.5	0.6123	0.6169	0.614	30.984	31.0846	31.5649	69.0161	68.9154	68.4351		62.5	0.5913	0.5847	0.604	32.4386	31.6364	31.0194	67.5614	68.3636	68.9806		62.5	0.6835	0.7072	0.6826	28.653	27.6928	29.7616	71.347	72.3072	70.2384
	63	0.6001	0.6182	0.6071	31.2731	31.0192	31.5864	68.7269	68.9808	68.4136		63	0.5892	0.5851	0.607	32.3651	31.4326	30.683	67.6349	68.5674	69.317		63	0.6844	0.706	0.6825	28.276	27.7398	30.1365	71.724	72.2602	69.8635
	63.5	0.6056	0.6175	0.6068	31.3267	31.386	31.9394	68.6733	68.614	68.0606		63.5	0.5802	0.5778	0.6011	33.0592	32.2055	31.5391	66.9408	67.7945	68.4609		63.5	0.6834	0.7104	0.6841	28.6572	27.8952	30.3687	71.3428	72.1048	69.6313
	64	0.6039	0.6141	0.6005	31.0763	30.8931	32.2745	68.9237	69.1069	67.7255		64	0.5856	0.578	0.596	32.7543	32.1881	31.809	67.2457	67.8119	68.191		64	0.6828	0.704	0.6807	28.6824	28.4791	30.5547	71.3176	71.5209	69.4453
	64.5	0.6023	0.6108	0.604	31.1589	31.395	31.4097	68.8411	68.605	68.5903		64.5	0.5857	0.5812	0.6025	32.3684	31.8246	31.4658	67.6316	68.1754	68.5341		64.5	0.682	0.708	0.6862	28.716	28.3182	30.7132	71.284	71.6818	69.2868
	65	0.598	0.6137	0.6089	31.3829	31.2467	31.8292	68.6171	68.7533	68.1707		65	0.5839	0.5762	0.5941	33.0406	32.475	32.0982	66.9594	67.525	67.9018		65	0.6825	0.6959	0.6766	28.3547	28.1424	30.6276	71.6453	71.8576	69.3723
	65.5	0.5985	0.6095	0.6011	30.6742	31.462	31.5613	69.3259	68.538	68.4387		65.5	0.58	0.5739	0.5933	33.4552	32.9843	32.7052	66.5448	67.0157	67.2948		65.5	0.6784	0.6972	0.6752	28.8684	28.4233	30.5264	71.1316	71.5767	69.4736
	66	0.5955	0.6075	0.5963	30.8287	31.2288	31.8153	69.1713	68.7712	68.1847		66	0.5757	0.5716	0.5929	33.5113	33.0231	32.7273	66.4887	66.9769	67.2727		66	0.6782	0.6961	0.6746	28.5345	28.4682	31.0132	71.4655	71.5318	68.9868
	66.5	0.5969	0.6047	0.6025	30.7564	31.3734	31.4879	69.2436	68.6266	68.5121		66.5	0.5737	0.5688	0.5892	33.2395	33.1792	33.3118	66.7605	66.8208	66.6881		66.5	0.6704	0.6889	0.6672	28.8665	28.4284	31.2375	71.1335	71.5716	68.7625
	67	0.5984	0.6054	0.5943	31.0205	31.6751	31.5783	68.9795	68.3249	68.4217		67	0.581	0.5752	0.595	32.6302	32.3395	32.2369	67.3697	67.6605	67.7631		67	0.6652	0.6901	0.6652	29.0921	28.7157	30.9432	70.9079	71.2843	69.0568
	67.5	0.5931	0.6034	0.5982	30.2656	31.441	31.3725	69.7344	68.559	68.6275		67.5	0.5736	0.5694	0.5905	32.4696	32.476	32.6714	67.5304	67.524	67.3286		67.5	0.6754	0.6923	0.6713	28.3091	28.2888	30.828	71.6908	71.7112	69.172
	68	0.5962	0.6051	0.5962	30.4502	31.3526	31.4777	69.5498	68.6474	68.5223		68	0.574	0.5692	0.5897	32.2535	32.6735	33.2836	67.7465	67.3265	66.7164		68	0.6722	0.6882	0.6678	28.4439	28.4573	31.4595	71.5561	71.5427	68.5405
	68.5	0.5896	0.6053	0.5942	30.7911	31.3423	31.2398	69.2089	68.6577	68.7602		68.5	0.5759	0.5689	0.5872	31.377	32.1175	33.045	68.6231	67.8825	66.955		68.5	0.6634	0.6873	0.663	29.1711	28.4946	30.8858	70.8289	71.5054	69.1142
	69	0.589	0.6016	0.5946	30.1303	31.535	31.5624	69.8697	68.465	68.4376		69	0.5657	0.563	0.5852	30.9655	31.6838	32.5863	69.0345	68.3162	67.4137		69	0.6626	0.6836	0.6608	28.856	28.3091	31.0561	71.144	71.6909	68.9439
	69.5	0.5881	0.599	0.5931	30.5229	31.3305	30.9534	69.4771	68.6694	69.0466		69.5	0.5625	0.5613	0.5849	29.9667	31.3841	32.9842	70.0333	68.6159	67.0158		69.5	0.6607	0.6835	0.6598	28.939	28.653	31.3678	71.061	71.347	68.6322
	70	0.5889	0.5974	0.5883	30.1354	31.0724	30.8591	69.8646	68.9276	69.1409		70	0.5678	0.5642	0.5857	28.7204	29.9828	31.4197	71.2796	70.0172	68.5803		70	0.6553	0.6786	0.6547	28.4699	28.1757	31.0353	71.5301	71.8243	68.9647
	70.5	0.5837	0.5962	0.5865	30.753	30.7925	30.9538	69.247	69.2075	69.0462		70.5	0.5622	0.5563	0.5751	28.6169	29.644	30.8435	71.3831	70.356	69.1565		70.5	0.6525	0.6768	0.6525	28.5921	28.2506	31.098	71.4079	71.7494	68.9021
	71	0.5845	0.5955	0.59	30.0139	30.486	30.7702	69.9861	69.514	69.2298		71	0.5577	0.5525	0.5719	28.0639	29.358	30.8229	71.9361	70.642	69.1771		71	0.6508	0.6751	0.6508	27.9553	27.9782	31.5246	72.0447	72.0218	68.4754
	71.5	0.585	0.593	0.5857	29.9882	30.2707	30.648	70.0118	69.7293	69.352		71.5	0.5595	0.5566	0.5766	27.5837	28.6118	29.8065	72.4163	71.3882	70.1936		71.5	0.6534	0.677	0.6532	28.1982	27.8997	31.1483	71.8018	72.1003	68.8517
	AGA1&2-Spyco ODi = 1:1											AGA1&2-Spyco ODi = 1:10											AGA1&2-Spyco ODi = 10:1
	Time/h	OD700nm			GOD%			ROD%				Time/h	OD700nm			GOD%			ROD%				Time/h	OD700nm			GOD%			ROD%
	replicate	repl.1	repl.2	repl.3	repl.1	repl.2	repl.3	repl.1	repl.2	repl.3		replicate	repl.1	repl.2	repl.3	repl.1	repl.2	repl.3	repl.1	repl.2	repl.3		replicate	repl.1	repl.2	repl.3	repl.1	repl.2	repl.3	repl.1	repl.2	repl.3
	0	0.1997	0.1956	0.1826	51.6058	51.673	54.2657	48.3942	48.327	45.7343		0	0.1735	0.166	0.1671	22.9331	23.9693	23.8115	77.0669	76.0307	76.1885		0	0.1765	0.1749	0.1854	84.9111	87.4662	83.8976	15.0889	12.5338	16.1024
	0.5	0.1857	0.1765	0.1711	55.4964	56.1412	57.913	44.5036	43.8588	42.087		0.5	0.1673	0.1602	0.1632	24.9932	25.4688	25.6211	75.0068	74.5312	74.3789		0.5	0.1632	0.1625	0.171	88.6668	90.9836	87.9605	11.3332	9.01637	12.0395
	1	0.1925	0.1831	0.1782	52.5051	55.2006	55.6056	47.4949	44.7994	44.3944		1	0.1731	0.1652	0.1671	24.1558	25.3109	24.4171	75.8442	74.6891	75.5829		1	0.1637	0.1666	0.175	88.0503	90.2836	87.4162	11.9497	9.71639	12.5838
	1.5	0.1946	0.1884	0.1818	52.9583	53.6477	55.5953	47.0417	46.3523	44.4047		1.5	0.1722	0.1676	0.1706	23.6939	24.3442	23.9161	76.3061	75.6557	76.0838		1.5	0.1701	0.1687	0.1789	87.3028	90.6807	85.5106	12.6972	9.31926	14.4894
	2	0.1992	0.193	0.1861	50.7391	52.3691	54.3107	49.2609	47.6309	45.6893		2	0.1737	0.1695	0.1728	23.4893	24.0714	23.6117	76.5107	75.9286	76.3883		2	0.1712	0.1724	0.1775	87.3894	88.7346	87.6316	12.6106	11.2654	12.3684
	2.5	0.2079	0.199	0.1923	49.5704	50.7901	52.5597	50.4296	49.2099	47.4403		2.5	0.1762	0.1723	0.1756	23.7308	23.6802	23.2352	76.2692	76.3198	76.7648		2.5	0.1763	0.1774	0.1829	85.5854	87.681	85.0443	14.4146	12.319	14.9557
	3	0.2115	0.2045	0.1991	48.7266	50.3945	50.7646	51.2734	49.6055	49.2354		3	0.1807	0.176	0.1781	22.5794	23.1824	23.4776	77.4206	76.8176	76.5224		3	0.1796	0.182	0.1851	83.9865	85.4649	84.0336	16.0135	14.5351	15.9665
	3.5	0.2162	0.2099	0.2041	48.5859	49.0981	50.4933	51.4141	50.9019	49.5067		3.5	0.1821	0.1772	0.1795	22.4058	23.5969	23.2945	77.5942	76.4031	76.7055		3.5	0.1811	0.1851	0.1849	84.6987	85.4217	85.5141	15.3013	14.5783	14.4859
	4	0.2224	0.2164	0.2085	46.3385	46.7062	49.4277	53.6615	53.2938	50.5723		4	0.1832	0.1787	0.1815	22.824	23.3988	23.0378	77.176	76.6012	76.9622		4	0.1845	0.188	0.189	82.453	84.104	82.2995	17.547	15.896	17.7005
	4.5	0.2257	0.2182	0.2112	45.661	47.2304	47.8562	54.339	52.7696	52.1438		4.5	0.1851	0.1817	0.1837	22.5898	23.0125	22.7619	77.4102	76.9875	77.2381		4.5	0.1882	0.1928	0.1918	79.4964	80.6774	79.7593	20.5036	19.3226	20.2407
	5	0.2309	0.225	0.218	44.6326	45.803	46.3634	55.3674	54.197	53.6366		5	0.1878	0.1827	0.1863	21.7258	22.8865	22.4443	78.2742	77.1135	77.5558		5	0.1934	0.1971	0.1982	77.9901	78.9173	78.4794	22.0099	21.0827	21.5206
	5.5	0.2339	0.2281	0.2215	44.0602	45.1805	45.6308	55.9398	54.8195	54.3692		5.5	0.1888	0.1846	0.1866	21.6107	22.1024	21.8655	78.3893	77.8976	78.1345		5.5	0.1965	0.2016	0.1999	76.7186	77.1558	77.812	23.2813	22.8442	22.188
	6	0.2405	0.2336	0.2255	42.8511	43.2672	44.8214	57.1489	56.7328	55.1786		6	0.1914	0.1873	0.1895	21.3171	21.7838	22.0652	78.6829	78.2163	77.9347		6	0.1993	0.2069	0.2004	75.0761	75.1794	76.3365	24.9239	24.8206	23.6635
	6.5	0.2453	0.2398	0.2312	42.0126	42.9761	43.7164	57.9874	57.0239	56.2836		6.5	0.1928	0.1902	0.1912	21.1623	21.4516	21.3394	78.8377	78.5484	78.6606		6.5	0.2066	0.214	0.2083	73.0165	72.6851	74.6741	26.9835	27.3149	25.3259
	7	0.2519	0.2452	0.2374	40.9118	42.0297	42.5747	59.0882	57.9703	57.4253		7	0.1958	0.1916	0.1945	20.8381	21.2949	20.9774	79.1619	78.7051	79.0226		7	0.2149	0.2221	0.217	70.2195	70.0343	71.6802	29.7805	29.9657	28.3198
	7.5	0.2582	0.249	0.2429	39.9136	42.1858	41.6107	60.0864	57.8142	58.3893		7.5	0.1985	0.1945	0.197	20.5546	21.498	21.2252	79.4454	78.502	78.7748		7.5	0.2236	0.2295	0.2274	68.031	68.8957	68.402	31.969	31.1043	31.598
	8	0.2619	0.2554	0.2485	39.3497	41.1287	40.673	60.6503	58.8713	59.327		8	0.2013	0.1966	0.1977	20.2687	20.7533	21.1501	79.7313	79.2467	78.85		8	0.2335	0.2412	0.236	65.6795	65.5537	66.9981	34.3205	34.4463	33.0019
	8.5	0.2683	0.2599	0.2548	39.1512	39.6525	40.4462	60.8488	60.3475	59.5538		8.5	0.2029	0.1993	0.2012	20.1089	20.4721	20.7821	79.8911	79.5279	79.2179		8.5	0.2428	0.2517	0.2445	63.1703	62.8191	64.669	36.8297	37.1809	35.331
	9	0.2743	0.2644	0.259	38.2948	38.9776	39.7903	61.7052	61.0224	60.2097		9	0.2064	0.2004	0.2052	19.2776	20.3598	19.8835	80.7224	79.6402	80.1165		9	0.2514	0.2618	0.2519	60.5227	60.3956	61.7492	39.4773	39.6044	38.2508
	9.5	0.2794	0.2705	0.2657	38.3071	38.8328	38.7869	61.6929	61.1672	61.2131		9.5	0.2058	0.2037	0.2063	19.8255	20.0299	19.7775	80.1745	79.9701	80.2225		9.5	0.2598	0.2688	0.2622	58.5421	58.8228	59.3235	41.4579	41.1772	40.6765
	10	0.2832	0.2739	0.2689	37.0913	38.3507	38.3253	62.9087	61.6493	61.6747		10	0.2101	0.2059	0.2091	19.4198	19.8159	19.5127	80.5802	80.1841	80.4874		10	0.2696	0.2795	0.2704	56.5496	55.6516	58.4747	43.4504	44.3484	41.5253
	10.5	0.2886	0.281	0.2739	36.3973	37.3817	38.3507	63.6027	62.6183	61.6493		10.5	0.2115	0.2083	0.2111	19.77	20.0738	19.8075	80.23	79.9262	80.1925		10.5	0.2772	0.2883	0.2782	54.4221	54.8441	54.9886	45.5779	45.1559	45.0114
	11	0.294	0.2852	0.2792	35.7288	36.8312	37.6227	64.2712	63.1688	62.3773		11	0.2112	0.212	0.2131	19.3186	19.2457	19.1464	80.6814	80.7543	80.8536		11	0.2863	0.2992	0.2858	52.282	51.9873	53.5264	47.718	48.0127	46.4736
	11.5	0.3	0.291	0.2843	35.0142	36.7801	36.9478	64.9858	63.2199	63.0522		11.5	0.2155	0.2144	0.2162	18.9332	19.5026	19.3403	81.0668	80.4974	80.6597		11.5	0.2928	0.3025	0.2959	50.6661	51.4202	50.8322	49.3339	48.5798	49.1678
	12	0.304	0.2973	0.2918	35.2072	36.0007	35.9982	64.7928	63.9993	64.0018		12	0.2174	0.2159	0.2184	19.2335	18.8981	19.1454	80.7665	81.1019	80.8546		12	0.2976	0.3147	0.2934	49.8929	49.4268	51.2653	50.1071	50.5732	48.7347
	12.5	0.31	0.3002	0.2973	34.5258	35.6529	35.3322	65.4742	64.3471	64.6678		12.5	0.2195	0.2178	0.2185	19.0495	19.1982	18.6732	80.9505	80.8018	81.3268		12.5	0.3061	0.3222	0.3034	48.4856	48.2763	49.5756	51.5144	51.7237	50.4244
	13	0.3115	0.305	0.3006	34.998	35.7438	35.6055	65.002	64.2562	64.3945		13	0.2213	0.2205	0.2218	18.8945	18.9631	18.852	81.1055	81.0369	81.148		13	0.3102	0.3331	0.3009	47.907	46.6965	49.9875	52.093	53.3035	50.0125
	13.5	0.3211	0.3127	0.3056	33.9516	34.8637	35.0229	66.0484	65.1363	64.9771		13.5	0.2214	0.2219	0.2237	18.886	18.8435	18.2391	81.114	81.1565	81.7609		13.5	0.3156	0.3393	0.3057	46.6796	45.8432	48.3639	53.3204	54.1568	51.6361
	14	0.3257	0.3181	0.3126	33.4721	34.2718	34.2386	66.5279	65.7282	65.7614		14	0.2248	0.2244	0.2261	18.6004	18.1822	18.4934	81.3996	81.8178	81.5066		14	0.3253	0.3491	0.3159	45.2682	44.5563	46.8023	54.7318	55.4437	53.1977
	14.5	0.329	0.3229	0.3143	33.1364	33.7624	34.6862	66.8636	66.2376	65.3138		14.5	0.2259	0.226	0.2282	18.5098	18.5016	18.3232	81.4902	81.4984	81.6768		14.5	0.3305	0.3546	0.3207	44.9377	44.5898	46.1018	55.0623	55.4102	53.8982
	15	0.3333	0.3261	0.3217	33.306	34.0413	33.8883	66.694	65.9587	66.1117		15	0.2295	0.229	0.2293	18.2194	18.2592	18.2353	81.7806	81.7408	81.7647		15	0.334	0.3636	0.3189	44.5198	43.4861	46.362	55.4802	56.5139	53.638
	15.5	0.3418	0.3331	0.3272	32.4777	33.326	33.3187	67.5223	66.674	66.6813		15.5	0.2295	0.2306	0.2316	18.2194	18.572	18.0542	81.7806	81.428	81.9458		15.5	0.3402	0.3701	0.3252	43.6963	42.7224	45.4638	56.3037	57.2776	54.5362
	16	0.3489	0.3414	0.3344	32.9588	32.5158	33.1964	67.0412	67.4842	66.8036		16	0.2297	0.2356	0.2347	18.2036	17.7477	18.2476	81.7964	82.2523	81.7524		16	0.3499	0.3807	0.3343	42.8737	41.5329	44.9933	57.1263	58.4671	55.0067
	16.5	0.3542	0.3474	0.3421	31.3407	31.9542	32.4492	68.6593	68.0458	67.5508		16.5	0.2314	0.2353	0.2372	18.0698	18.201	18.0552	81.9301	81.799	81.9448		16.5	0.3568	0.3878	0.3414	41.3328	40.1099	43.3065	58.6672	59.8901	56.6935
	17	0.3618	0.3512	0.3472	31.2328	31.6084	32.5462	68.7672	68.3916	67.4538		17	0.2335	0.2369	0.2392	17.9073	18.0781	17.9043	82.0927	81.9219	82.0957		17	0.3632	0.3952	0.3471	40.6089	39.3588	42.5953	59.3911	60.6412	57.4047
	17.5	0.3666	0.3623	0.3544	30.8239	31.1897	32.4473	69.1761	68.8103	67.5527		17.5	0.2362	0.2404	0.2426	18.1317	17.8149	17.6534	81.8683	82.1851	82.3466		17.5	0.3687	0.4013	0.3522	40.0062	38.7606	41.9785	59.9938	61.2394	58.0215
	18	0.3782	0.3736	0.3637	30.4054	30.7798	32.1659	69.5946	69.2202	67.8341		18	0.2383	0.2421	0.2425	17.9719	17.6898	18.0788	82.0281	82.3102	81.9212		18	0.381	0.4104	0.3682	38.9867	38.5272	40.1544	61.0133	61.4728	59.8456
	18.5	0.3865	0.3796	0.3729	30.2684	30.2933	31.3724	69.7316	69.7067	68.6277		18.5	0.242	0.2469	0.2472	17.6971	17.3459	17.7351	82.3029	82.6541	82.2649		18.5	0.385	0.4194	0.3674	38.9242	38.3135	40.2418	61.0758	61.6865	59.7582
	19	0.3935	0.3832	0.3754	29.73	30.0087	31.1634	70.27	69.9913	68.8366		19	0.2435	0.2468	0.2488	18.0046	17.7638	17.6211	81.9954	82.2362	82.379		19	0.394	0.4274	0.3777	37.727	36.9948	39.1444	62.273	63.0052	60.8556
	19.5	0.3968	0.3913	0.3824	29.4827	29.8971	30.593	70.5173	70.1029	69.407		19.5	0.2464	0.2507	0.2521	17.7927	17.4875	17.3904	82.2073	82.5125	82.6096		19.5	0.401	0.4331	0.3863	37.3481	37.1016	38.273	62.6519	62.8984	61.727
	20	0.4066	0.4023	0.3958	28.7721	29.0797	29.5572	71.2279	70.9203	70.4428		20	0.2511	0.2549	0.2551	17.8638	17.1994	17.1859	82.1362	82.8006	82.8141		20	0.4179	0.4488	0.4071	36.0201	36.377	36.3175	63.9799	63.623	63.6825
	20.5	0.4105	0.407	0.3997	28.985	29.2342	29.7681	71.0151	70.7658	70.2319		20.5	0.2525	0.259	0.2563	17.7647	17.3189	17.5014	82.2352	82.6811	82.4986		20.5	0.4278	0.4559	0.4184	35.557	35.8105	35.9494	64.4429	64.1895	64.0506
	21	0.4187	0.4141	0.4048	28.8943	28.733	28.9001	71.1057	71.267	71.0999		21	0.2574	0.2601	0.2622	17.4266	17.2457	17.1075	82.5734	82.7543	82.8924		21	0.4373	0.4679	0.4258	35.091	34.8921	35.9273	64.909	65.1079	64.0727
	21.5	0.4236	0.4201	0.4104	28.56	28.798	28.992	71.44	71.202	71.008		21.5	0.2618	0.2641	0.2653	17.5216	17.369	16.9077	82.4784	82.631	83.0923		21.5	0.4509	0.4798	0.4417	34.0214	34.0267	34.634	65.9786	65.9733	65.366
	22	0.4303	0.4286	0.4189	28.5798	28.6931	28.8805	71.4202	71.3069	71.1195		22	0.2667	0.2723	0.2701	17.5807	17.2192	16.9832	82.4193	82.7808	83.0168		22	0.4746	0.5028	0.467	32.8466	32.9823	33.3075	67.1534	67.0177	66.6925
	22.5	0.4379	0.4348	0.4255	28.0838	28.284	28.4325	71.9162	71.716	71.5675		22.5	0.2697	0.2752	0.272	17.3852	17.0377	17.2382	82.6148	82.9623	82.7618		22.5	0.4836	0.5122	0.4761	32.4986	32.377	33.2106	67.5014	67.623	66.7894
	23	0.4456	0.4429	0.4356	28.0473	27.7667	28.2321	71.9527	72.2333	71.7679		23	0.2757	0.2799	0.277	17.3757	17.115	16.927	82.6243	82.885	83.073		23	0.4952	0.5247	0.4872	31.7415	31.6057	32.4539	68.2585	68.3943	67.5461
	23.5	0.4475	0.448	0.4427	27.9282	27.4506	27.7793	72.0718	72.5494	72.2207		23.5	0.2806	0.2842	0.2827	17.0723	17.2141	16.9455	82.9277	82.7859	83.0545		23.5	0.5068	0.5368	0.4988	31.2522	31.3732	31.6992	68.7478	68.6268	68.3008
	24	0.4562	0.4529	0.4486	27.8343	27.5952	27.4139	72.1657	72.4048	72.5861		24	0.2878	0.2928	0.2887	16.9988	16.7085	16.9458	83.0012	83.2915	83.0542		24	0.5164	0.5462	0.509	30.6701	30.8333	31.064	69.3299	69.1667	68.936
	24.5	0.4656	0.4633	0.4569	26.8425	27.4077	27.7916	73.1575	72.5923	72.2084		24.5	0.2945	0.3008	0.2946	16.9579	16.9415	16.6064	83.0421	83.0585	83.3936		24.5	0.5288	0.5515	0.5292	30.1674	31.0045	29.8782	69.8326	68.9955	70.1218
	25	0.4657	0.4651	0.4606	27.2665	27.7323	27.5684	72.7335	72.2678	72.4316		25	0.3008	0.3045	0.3019	16.9415	16.7357	16.5422	83.0585	83.2643	83.4578		25	0.5368	0.5657	0.5313	30.1891	30.6824	30.2441	69.8109	69.3176	69.7559
	25.5	0.4774	0.4728	0.4691	26.5982	27.2806	27.0689	73.4018	72.7194	72.9311		25.5	0.3056	0.3114	0.3062	17.0092	17.0201	16.9759	82.9908	82.9799	83.0242		25.5	0.5421	0.5694	0.5383	29.8954	30.483	29.8508	70.1046	69.517	70.1492
	26	0.4813	0.4791	0.4738	26.7988	26.9219	26.8003	73.2012	73.0781	73.1997		26	0.3152	0.3146	0.313	16.4911	16.847	16.607	83.5089	83.153	83.393		26	0.5477	0.5784	0.5406	29.5975	30.0087	29.7238	70.4025	69.9913	70.2762
	26.5	0.4853	0.4873	0.4823	26.5779	26.4688	26.7432	73.4221	73.5311	73.2567		26.5	0.3231	0.3246	0.3187	16.7199	16.9575	16.6303	83.2801	83.0425	83.3697		26.5	0.5587	0.5883	0.5534	29.2362	29.5037	29.5013	70.7638	70.4963	70.4987
	27	0.4879	0.49	0.4866	26.4363	26.323	26.5069	73.5637	73.677	73.4931		27	0.3262	0.3303	0.3259	16.8743	16.6649	16.5762	83.1257	83.3351	83.4238		27	0.5629	0.5931	0.5573	29.0164	29.2649	29.2948	70.9836	70.7351	70.7052
	27.5	0.4946	0.4967	0.4898	26.4834	26.3714	26.3337	73.5166	73.6286	73.6663		27.5	0.334	0.338	0.3342	16.7865	16.8906	16.7764	83.2135	83.1094	83.2236		27.5	0.573	0.601	0.5699	28.9416	29.3099	29.0989	71.0584	70.6901	70.901
	28	0.503	0.5023	0.5031	26.0411	26.4767	26.0359	73.9589	73.5233	73.9641		28	0.3442	0.3438	0.3439	16.5864	16.9036	16.6008	83.4136	83.0964	83.3992		28	0.5794	0.6096	0.5744	28.6237	28.8964	28.871	71.3763	71.1036	71.129
	28.5	0.5074	0.5077	0.5093	25.8153	25.8	25.719	74.1847	74.2	74.281		28.5	0.3504	0.3511	0.3502	16.5852	16.844	16.5946	83.4148	83.156	83.4054		28.5	0.5892	0.6184	0.5857	28.351	28.903	28.314	71.649	71.097	71.686
	29	0.51	0.5154	0.5113	26.0769	25.8037	26.0106	73.9231	74.1963	73.9894		29	0.355	0.359	0.3535	16.9479	16.759	16.7297	83.0521	83.2409	83.2703		29	0.6005	0.6279	0.5992	28.0313	28.4657	28.1061	71.9687	71.5343	71.8939
	29.5	0.5186	0.5185	0.5205	25.6445	25.6494	25.5509	74.3555	74.3506	74.4491		29.5	0.3642	0.366	0.3629	16.8016	16.9996	16.5789	83.1984	83.0004	83.421		29.5	0.6037	0.6266	0.607	27.8816	28.5248	27.7449	72.1184	71.4752	72.2551
	30	0.5237	0.5231	0.5256	25.3947	25.4239	25.3029	74.6052	74.5761	74.6971		30	0.3719	0.3736	0.3676	16.7299	16.6538	16.6462	83.2701	83.3462	83.3538		30	0.61	0.6374	0.6091	27.8045	28.0415	28.0726	72.1955	71.9585	71.9274
	30.5	0.529	0.5306	0.5316	25.5197	25.4427	25.0174	74.4803	74.5573	74.9826		30.5	0.3769	0.3817	0.3796	16.7806	16.8391	16.6613	83.2194	83.1609	83.3387		30.5	0.6192	0.6435	0.6218	27.5878	28.1775	27.4992	72.4122	71.8225	72.5008
	31	0.5318	0.5324	0.5391	25.3853	25.3567	24.6693	74.6147	74.6433	75.3307		31	0.3866	0.3892	0.3855	16.6257	16.779	16.6731	83.3744	83.221	83.3269		31	0.6301	0.6551	0.6325	27.3121	27.6785	27.442	72.6879	72.3215	72.558
	31.5	0.5399	0.5424	0.5425	24.6328	24.5192	24.5147	75.3672	75.4808	75.4853		31.5	0.3953	0.3998	0.3929	16.7807	16.5918	16.621	83.2193	83.4082	83.379		31.5	0.6362	0.6648	0.6353	26.8509	27.2747	26.9149	73.1491	72.7253	73.0851
	32	0.5471	0.5494	0.5454	24.3086	24.5721	24.3844	75.6914	75.4279	75.6156		32	0.4031	0.4059	0.3994	16.9675	16.3424	16.6084	83.0325	83.6576	83.3916		32	0.6439	0.6754	0.6404	26.9221	27.2297	27.1034	73.0779	72.7703	72.8966
	32.5	0.5555	0.5538	0.5553	24.3023	24.3769	24.311	75.6977	75.6231	75.689		32.5	0.4111	0.4146	0.4097	16.8884	16.4969	16.6942	83.1116	83.5031	83.3058		32.5	0.6521	0.6798	0.6528	26.1952	26.6729	26.1933	73.8048	73.3271	73.8067
	33	0.558	0.5545	0.5572	24.5533	24.3461	24.2281	75.4467	75.6539	75.7719		33	0.4201	0.4271	0.4196	17.0185	16.2557	16.5463	82.9815	83.7443	83.4537		33	0.6561	0.6824	0.6583	26.2306	26.5712	26.3665	73.7694	73.4288	73.6335
	33.5	0.5586	0.565	0.5634	24.5269	24.2491	24.318	75.4731	75.7509	75.682		33.5	0.4318	0.4403	0.4252	16.5573	16.2377	16.8143	83.4427	83.7623	83.1857		33.5	0.66	0.6904	0.6583	25.6983	25.8888	25.9745	74.3017	74.1112	74.0255
	34	0.5644	0.564	0.5678	24.2749	24.2921	24.1295	75.7251	75.7079	75.8705		34	0.4394	0.4397	0.4328	16.9776	16.7305	16.7581	83.0224	83.2695	83.242		34	0.6684	0.6888	0.6771	24.6218	25.1989	24.4919	75.3782	74.8011	75.5081
	34.5	0.5702	0.5675	0.5731	24.028	24.1423	23.9064	75.972	75.8577	76.0936		34.5	0.4462	0.4566	0.4452	16.9511	16.3381	16.7564	83.0489	83.6619	83.2436		34.5	0.6695	0.6925	0.6751	24.2219	24.3194	24.5645	75.7781	75.6806	75.4355
	35	0.5774	0.5761	0.576	24.0764	24.1307	23.786	75.9236	75.8693	76.214		35	0.4572	0.4638	0.4569	16.5433	16.5315	16.3273	83.4567	83.4685	83.6727		35	0.662	0.6865	0.6664	24.2947	24.5319	24.4988	75.7053	75.4681	75.5012
	35.5	0.573	0.5817	0.5862	24.2613	23.8984	23.715	75.7387	76.1016	76.285		35.5	0.4651	0.4721	0.4612	16.7085	16.4607	16.3998	83.2915	83.5393	83.6002		35.5	0.6632	0.6834	0.6719	23.6843	24.2661	23.5326	76.3157	75.7339	76.4674
	36	0.5861	0.5848	0.5887	23.719	23.7718	23.6143	76.281	76.2283	76.3857		36	0.4741	0.4812	0.4744	16.6103	16.5813	16.1621	83.3897	83.4188	83.8379		36	0.6594	0.6846	0.663	23.6334	23.8475	23.8485	76.3666	76.1525	76.1515
	36.5	0.591	0.593	0.5934	23.5224	23.443	23.4272	76.4776	76.557	76.5728		36.5	0.4826	0.492	0.4736	16.7487	16.4287	16.6279	83.2514	83.5713	83.3721		36.5	0.6619	0.6831	0.6695	23.3579	23.5232	23.617	76.642	76.4768	76.383
	37	0.5901	0.5894	0.5964	23.5582	23.5862	23.3094	76.4418	76.4138	76.6906		37	0.4914	0.4992	0.4809	16.8725	16.6088	16.8079	83.1275	83.3912	83.1921		37	0.6577	0.681	0.6631	23.5068	23.5957	23.8449	76.4932	76.4043	76.1551
	37.5	0.5972	0.5977	0.6043	23.6149	23.2587	23.3375	76.3851	76.7413	76.6625		37.5	0.5049	0.5057	0.5042	16.6277	16.8077	16.2376	83.3723	83.1923	83.7624		37.5	0.6558	0.6785	0.6616	23.3843	23.6827	23.5106	76.6157	76.3173	76.4894
	38	0.6003	0.6026	0.6058	23.493	23.0696	22.9477	76.507	76.9304	77.0523		38	0.5137	0.5136	0.5064	16.7491	16.7523	16.5785	83.2509	83.2477	83.4215		38	0.6627	0.6815	0.6728	22.9496	23.5784	22.7376	77.0504	76.4216	77.2624
	38.5	0.6063	0.6067	0.6081	23.2605	23.2451	22.8609	76.7395	76.7549	77.1391		38.5	0.5246	0.5257	0.5126	16.7994	16.7642	16.785	83.2006	83.2358	83.215		38.5	0.6592	0.679	0.6681	23.2623	23.6652	23.2819	76.7377	76.3348	76.7181
	39	0.6104	0.6111	0.6156	23.4339	23.4071	23.236	76.5661	76.5929	76.764		39	0.535	0.5357	0.5281	16.8639	17.0373	16.688	83.1361	82.9627	83.312		39	0.6637	0.6802	0.6761	23.1052	23.6235	23.0064	76.8948	76.3765	76.9936
	39.5	0.6048	0.6104	0.6195	23.6509	23.4339	22.7649	76.3491	76.5661	77.2351		39.5	0.538	0.5409	0.5329	16.9645	17.0673	16.734	83.0355	82.9327	83.2661		39.5	0.6641	0.6843	0.6728	22.9047	23.1062	23.1192	77.0953	76.8938	76.8808
	40	0.6134	0.6127	0.6185	23.3193	23.6747	23.1271	76.6807	76.3253	76.873		40	0.5476	0.5512	0.5372	17.05	17.129	17.1848	82.95	82.871	82.8152		40	0.6626	0.6811	0.6729	23.3331	23.5923	23.4976	76.6669	76.4077	76.5024
	40.5	0.6126	0.6162	0.6227	23.6785	23.5402	22.9711	76.3215	76.4598	77.0289		40.5	0.5543	0.5577	0.5508	17.2227	17.3061	16.9509	82.7773	82.6939	83.0491		40.5	0.6715	0.6864	0.6858	22.6525	23.0355	22.681	77.3475	76.9645	77.319
	41	0.6178	0.6191	0.6279	23.4792	23.1046	22.4603	76.5208	76.8954	77.5397		41	0.5603	0.5626	0.5593	17.6013	17.5293	17.0687	82.3987	82.4707	82.9313		41	0.6719	0.6855	0.6875	22.8249	23.0657	22.9986	77.1751	76.9343	77.0014
	41.5	0.6177	0.629	0.6349	23.157	23.0612	22.5297	76.843	76.9388	77.4703		41.5	0.5692	0.5693	0.5643	17.6962	17.693	17.29	82.3038	82.307	82.71		41.5	0.6738	0.6907	0.6863	22.7577	23.2644	22.6644	77.2423	76.7356	77.3355
	42	0.6253	0.632	0.6315	22.8756	22.633	22.0138	77.1244	77.367	77.9862		42	0.5805	0.581	0.5763	17.7151	17.6999	17.2953	82.2849	82.3001	82.7047		42	0.6759	0.6895	0.6918	22.5037	22.9319	22.4843	77.4963	77.0681	77.5157
	42.5	0.6257	0.626	0.6328	22.2179	22.5285	21.651	77.7821	77.4715	78.349		42.5	0.5804	0.5861	0.5804	17.9001	17.5458	17.5363	82.0999	82.4542	82.4637		42.5	0.6779	0.6927	0.6927	22.4368	22.826	22.455	77.5632	77.174	77.545
	43	0.6239	0.6233	0.6336	22.282	21.981	21.3067	77.718	78.019	78.6933		43	0.5903	0.5975	0.5952	18.1372	17.9187	17.455	81.8628	82.0813	82.545		43	0.6808	0.6955	0.6958	22.3416	22.7341	22.355	77.6584	77.2659	77.645
	43.5	0.6129	0.6232	0.6268	22.0263	21.3402	21.2177	77.9737	78.6598	78.7823		43.5	0.5981	0.5973	0.5922	18.0777	18.1019	17.7218	81.9223	81.8981	82.2782		43.5	0.6814	0.6962	0.6962	22.5068	22.7112	22.7112	77.4932	77.2888	77.2888
	44	0.6143	0.6207	0.6279	21.9761	21.7495	21.1805	78.0239	78.2505	78.8195		44	0.6011	0.6116	0.6029	18.5166	18.0252	17.7582	81.4834	81.9748	82.2418		44	0.6816	0.6964	0.7048	22.1856	22.7047	22.0695	77.8144	77.2953	77.9305
	44.5	0.6128	0.6176	0.6202	22.0299	21.8587	21.1201	77.9701	78.1413	78.8799		44.5	0.6123	0.6114	0.6065	18.5248	18.3783	18.3517	81.4752	81.6217	81.6483		44.5	0.6818	0.6925	0.7007	22.4947	22.8326	22.5654	77.5053	77.1674	77.4346
	45	0.6163	0.6198	0.621	21.5791	21.4573	21.0929	78.4209	78.5427	78.9071		45	0.6096	0.6115	0.6136	18.7812	18.7229	18.3124	81.2188	81.2771	81.6876		45	0.6824	0.6945	0.7001	22.2898	22.7668	22.2177	77.7102	77.2332	77.7823
	45.5	0.6115	0.6128	0.623	21.7485	21.7024	21.0252	78.2515	78.2976	78.9748		45.5	0.6188	0.6264	0.6183	19.0181	18.6173	18.517	80.9819	81.3827	81.483		45.5	0.6953	0.7096	0.7113	22.0554	22.2824	22.2291	77.9446	77.7176	77.7709
	46	0.6086	0.6169	0.6293	21.5226	20.9082	20.4962	78.4774	79.0918	79.5038		46	0.6239	0.6307	0.6282	18.8626	18.3216	18.2252	81.1374	81.6784	81.7748		46	0.6941	0.705	0.7134	21.5576	22.0633	21.4436	78.4424	77.9367	78.5564
	46.5	0.6073	0.6171	0.6291	21.5687	20.9014	20.5027	78.4313	79.0986	79.4973		46.5	0.6293	0.6333	0.6294	18.8702	18.4145	18.5286	81.1298	81.5855	81.4714		46.5	0.6978	0.7112	0.7148	21.6195	21.8709	21.7608	78.3805	78.1291	78.2392
	47	0.6125	0.618	0.6255	21.3856	21.1953	20.9411	78.6144	78.8047	79.0589		47	0.6315	0.6337	0.6349	19.4808	19.0759	19.2081	80.5192	80.9241	80.7919		47	0.6989	0.7122	0.7161	21.9413	22.201	22.0801	78.0587	77.799	77.9199
	47.5	0.6089	0.6138	0.6311	21.8414	21.667	20.7553	78.1586	78.333	79.2447		47.5	0.6309	0.6406	0.635	19.4993	19.0372	19.5418	80.5007	80.9628	80.4582		47.5	0.702	0.7152	0.7192	21.848	22.1079	21.9849	78.152	77.8921	78.0151
	48	0.6073	0.6127	0.6231	21.5687	21.3786	21.0218	78.4313	78.6214	78.9782		48	0.6283	0.6385	0.6426	19.2399	18.5983	19.3107	80.7601	81.4017	80.6893		48	0.7033	0.7145	0.7227	21.806	22.1295	21.8785	78.194	77.8705	78.1215
	48.5	0.6118	0.6164	0.6242	21.4101	21.2503	20.6637	78.5899	78.7497	79.3363		48.5	0.6357	0.6351	0.6388	18.0101	17.6925	19.2581	81.9899	82.3075	80.7419		48.5	0.7091	0.7216	0.7274	21.628	21.9118	21.7371	78.372	78.0882	78.2629
	49	0.6086	0.6154	0.6206	21.1933	21.2848	20.7836	78.8067	78.7152	79.2164		49	0.6267	0.6352	0.6387	17.2527	16.8552	18.4256	82.7473	83.1448	81.5744		49	0.706	0.7239	0.7188	21.7224	21.8422	21.9972	78.2776	78.1578	78.0028
	49.5	0.6125	0.6133	0.6239	21.0584	21.0309	20.3526	78.9416	78.9691	79.6474		49.5	0.6248	0.6298	0.6255	16.7972	16.496	17.7943	83.2028	83.504	82.2057		49.5	0.7079	0.7253	0.7214	21.3102	21.4458	21.5617	78.6898	78.5542	78.4383
	50	0.6028	0.6116	0.6234	21.3973	21.4171	21.0117	78.6027	78.5829	78.9883		50	0.6155	0.6353	0.6336	16.365	15.6891	17.0648	83.635	84.3109	82.9352		50	0.7127	0.7277	0.7277	21.1826	21.375	21.375	78.8174	78.625	78.625
	50.5	0.6035	0.6121	0.6263	21.7045	21.0722	20.5944	78.2955	78.9278	79.4056		50.5	0.6131	0.6262	0.6345	15.9138	15.413	16.5404	84.0862	84.587	83.4596		50.5	0.7111	0.7245	0.7287	21.3906	21.8241	21.3457	78.6094	78.1759	78.6543
	51	0.6088	0.6123	0.6282	21.1864	21.0653	20.5321	78.8136	78.9347	79.4679		51	0.6177	0.6257	0.6288	15.2849	14.9218	16.1866	84.7151	85.0782	83.8135		51	0.7164	0.7314	0.7325	21.0597	21.2669	21.235	78.9403	78.7331	78.765
	51.5	0.6078	0.6117	0.6306	21.2212	21.0859	20.1364	78.7788	78.9141	79.8636		51.5	0.6131	0.6218	0.6212	15.0574	14.5098	15.7063	84.9426	85.4902	84.2937		51.5	0.7194	0.7364	0.7337	20.9709	21.1225	21.2002	79.0291	78.8775	78.7998
	52	0.5972	0.6167	0.6218	21.5979	20.915	20.7434	78.4021	79.085	79.2566		52	0.609	0.6139	0.6186	14.9867	14.6965	15.7723	85.0133	85.3035	84.2277		52	0.7119	0.7242	0.7305	21.1932	21.4783	21.2931	78.8068	78.5217	78.7069
	52.5	0.6032	0.6129	0.6215	21.7153	21.0447	20.7535	78.2847	78.9553	79.2465		52.5	0.6105	0.619	0.6226	15.1215	14.5754	15.1646	84.8785	85.4246	84.8354		52.5	0.7204	0.736	0.7362	20.9409	21.134	21.1282	79.0591	78.866	78.8718
	53	0.6083	0.609	0.626	21.2038	21.5085	20.6043	78.7962	78.4915	79.3957		53	0.6094	0.6147	0.6159	14.805	14.5071	15.3296	85.195	85.4929	84.6704		53	0.724	0.7391	0.7404	21.0099	21.393	21.0084	78.9901	78.607	78.9916
	53.5	0.6072	0.6175	0.6301	21.2422	21.2124	20.4702	78.7578	78.7876	79.5298		53.5	0.6094	0.6167	0.618	14.6333	14.2905	14.938	85.3667	85.7095	85.062		53.5	0.7234	0.737	0.7412	20.8561	21.1053	20.9857	79.1439	78.8947	79.0143
	54	0.6061	0.614	0.6277	21.6114	21.0069	20.2294	78.3886	78.993	79.7706		54	0.6052	0.6145	0.6184	14.562	14.3416	14.7589	85.438	85.6583	85.2411		54	0.7262	0.7434	0.7407	20.7731	20.9236	20.9999	79.2269	79.0764	79.0001
	54.5	0.6089	0.6143	0.6262	21.512	21.3229	20.5977	78.488	78.6771	79.4023		54.5	0.6021	0.6159	0.6156	14.637	14.1394	14.826	85.363	85.8606	85.174		54.5	0.7213	0.7328	0.7411	21.0892	21.2263	21.3353	78.9108	78.7737	78.6647
	55	0.6056	0.603	0.6269	21.6293	21.3902	20.2552	78.3707	78.6098	79.7448		55	0.5965	0.6078	0.6259	14.5992	14.156	14.582	85.4008	85.844	85.418		55	0.7237	0.7366	0.7413	20.8604	21.1168	20.9829	79.1396	78.8832	79.0171
	55.5	0.6013	0.6058	0.6227	21.4506	21.2913	20.7135	78.5494	78.7087	79.2865		55.5	0.6043	0.6091	0.6113	14.238	13.9544	14.5878	85.762	86.0456	85.4122		55.5	0.7242	0.7383	0.7416	20.8321	21.0681	20.9744	79.1679	78.9319	79.0256
	56	0.6018	0.6135	0.6332	21.4328	21.0241	20.0537	78.5672	78.9759	79.9463		56	0.601	0.6082	0.6114	14.1425	13.8036	14.4144	85.8575	86.1964	85.5856		56	0.7266	0.7378	0.7471	20.9352	21.4307	20.82	79.0648	78.5693	79.18
	56.5	0.6046	0.6114	0.6241	21.3336	21.0963	20.667	78.6664	78.9037	79.333		56.5	0.5978	0.6129	0.6114	13.8694	13.5277	14.2434	86.1306	86.4723	85.7566		56.5	0.726	0.7375	0.7461	20.9534	21.4394	20.8479	79.0466	78.5606	79.1521
	57	0.5991	0.6121	0.6327	21.8639	21.3996	20.3861	78.1361	78.6004	79.6139		57	0.6001	0.6124	0.6151	13.8162	13.5387	14.3277	86.1838	86.4613	85.6723		57	0.7297	0.7422	0.749	20.6748	20.9574	20.7672	79.3251	79.0426	79.2328
	57.5	0.5981	0.6084	0.6266	21.9005	21.2003	20.5845	78.0995	78.7997	79.4155		57.5	0.602	0.6134	0.6095	13.5996	13.3469	13.9453	86.4004	86.6531	86.0547		57.5	0.7302	0.7464	0.7457	20.8324	20.8395	21.2036	79.1676	79.1605	78.7964
	58	0.5978	0.6097	0.6251	21.5762	21.4838	20.6339	78.4238	78.5162	79.3661		58	0.5965	0.609	0.6143	13.5505	13.2724	13.8363	86.4495	86.7276	86.1637		58	0.7252	0.7375	0.7445	20.8029	21.091	20.8927	79.1971	78.909	79.1073
	58.5	0.5965	0.6092	0.6261	21.6232	21.1725	20.601	78.3768	78.8275	79.399		58.5	0.5976	0.6047	0.6138	13.5256	13.1948	13.5079	86.4744	86.8052	86.4921		58.5	0.7268	0.7364	0.7489	20.5878	21.1225	20.4271	79.4122	78.8775	79.5729
	59	0.599	0.6107	0.6293	21.533	21.1205	20.4962	78.467	78.8795	79.5038		59	0.5965	0.6064	0.6066	13.202	13.1578	13.84	86.7981	86.8422	86.16		59	0.7272	0.7387	0.7481	20.7361	21.0567	20.7921	79.2639	78.9433	79.2078
	59.5	0.6009	0.6085	0.6304	21.4649	21.5262	20.7784	78.5351	78.4738	79.2216		59.5	0.5962	0.6059	0.6093	13.2086	12.9971	13.4367	86.7914	87.0029	86.5633		59.5	0.7326	0.7441	0.7529	20.5947	20.9039	20.6596	79.4053	79.0961	79.3404
	60	0.5972	0.6052	0.6178	21.5979	21.6436	20.8777	78.4021	78.3564	79.1223		60	0.5956	0.6071	0.6117	13.2219	12.8004	13.5542	86.7781	87.1996	86.4458		60	0.7273	0.7347	0.7516	20.9183	21.5211	20.6953	79.0817	78.4789	79.3047
	60.5	0.5906	0.6089	0.6234	21.8393	21.512	21.0117	78.1607	78.488	78.9883		60.5	0.5924	0.6016	0.6039	13.118	13.09	13.3845	86.882	86.91	86.6155		60.5	0.7277	0.7382	0.7488	20.7336	21.071	20.7727	79.2664	78.929	79.2273
	61	0.6003	0.606	0.6221	21.4864	21.2843	20.7334	78.5136	78.7157	79.2666		61	0.5968	0.6046	0.6059	13.0213	12.8533	13.3403	86.9787	87.1467	86.6597		61	0.7305	0.738	0.7547	20.4835	20.7288	20.6103	79.5165	79.2712	79.3897
	61.5	0.5909	0.6037	0.6219	21.8282	21.6973	21.0624	78.1718	78.3027	78.9376		61.5	0.5884	0.6048	0.6068	13.2072	12.8491	13.1491	86.7928	87.1509	86.8509		61.5	0.7267	0.7371	0.7479	20.9343	21.451	20.7977	79.0657	78.549	79.2023
	62	0.5924	0.6007	0.6254	21.7729	21.8057	20.9445	78.2271	78.1943	79.0555		62	0.588	0.609	0.6063	13.0396	12.59	13.16	86.9604	87.41	86.84		62	0.7276	0.7389	0.748	20.7346	21.051	20.7949	79.2653	78.949	79.2051
	62.5	0.5962	0.6003	0.6181	21.6341	21.8202	21.1918	78.3659	78.1798	78.8081		62.5	0.5901	0.603	0.6065	13.1691	12.8874	13.1556	86.8309	87.1126	86.8444		62.5	0.7225	0.7334	0.7431	21.0544	21.5593	20.9321	78.9456	78.4407	79.0679
	63	0.5906	0.5982	0.6137	21.8393	21.8968	21.3438	78.1607	78.1032	78.6562		63	0.5851	0.596	0.6042	13.1043	12.8646	13.2057	86.8957	87.1354	86.7943		63	0.7216	0.7326	0.7421	21.0801	21.5828	20.9603	78.9199	78.4172	79.0397
	63.5	0.5933	0.6076	0.6178	22.0777	21.8881	21.5268	77.9223	78.1119	78.4732		63.5	0.5882	0.5977	0.6046	13.2117	12.828	13.197	86.7883	87.172	86.803		63.5	0.7262	0.7378	0.7465	21.114	21.4307	21.1809	78.8859	78.5693	78.8191
	64	0.595	0.6025	0.622	21.6778	22.0734	21.3814	78.3222	77.9266	78.6186		64	0.5889	0.6047	0.6021	12.8436	12.8512	13.0792	87.1564	87.1488	86.9208		64	0.7241	0.7346	0.7452	21.1786	21.524	21.2179	78.8214	78.476	78.7821
	64.5	0.5886	0.595	0.6121	21.9135	22.0146	21.7272	78.0865	77.9854	78.2728		64.5	0.5858	0.6011	0.6011	12.9116	12.7555	13.1009	87.0884	87.2445	86.8991		64.5	0.7202	0.73	0.7417	21.47	22.0119	21.318	78.53	77.9881	78.682
	65	0.5924	0.598	0.6182	21.4348	21.569	21.1884	78.5652	78.431	78.8116		65	0.5846	0.5957	0.6063	12.9381	12.8711	12.8173	87.0619	87.1289	87.1827		65	0.7192	0.731	0.7388	21.1499	21.63	21.0539	78.8501	78.37	78.9461
	65.5	0.5858	0.6001	0.6128	22.0182	21.8275	21.3751	77.9818	78.1725	78.6249		65.5	0.5871	0.6016	0.5981	12.7065	12.5725	13.1666	87.2935	87.4275	86.8334		65.5	0.713	0.7214	0.7356	21.511	21.9179	21.4948	78.489	78.0821	78.5052
	66	0.5835	0.5885	0.6047	22.105	22.2577	21.9931	77.895	77.7423	78.0069		66	0.581	0.595	0.6024	12.8399	12.7119	12.9002	87.1601	87.2881	87.0998		66	0.7161	0.7279	0.7355	21.4154	21.7222	21.4977	78.5846	78.2778	78.5023
	66.5	0.5884	0.5984	0.608	21.2404	21.5546	21.5439	78.7596	78.4454	78.4561		66.5	0.5816	0.5992	0.5986	12.8266	12.6228	12.8087	87.1734	87.3772	87.1912		66.5	0.7153	0.7254	0.7363	21.441	21.797	21.4743	78.559	78.203	78.5257
	67	0.5876	0.5957	0.6096	21.6099	21.9887	21.4873	78.3901	78.0113	78.5127		67	0.5829	0.5943	0.5977	12.798	12.7269	13.0017	87.202	87.2731	86.9983		67	0.7127	0.7227	0.7337	21.3455	21.8785	21.2002	78.6545	78.1215	78.7998
	67.5	0.5842	0.5956	0.6021	21.3931	21.6559	21.755	78.6069	78.3441	78.245		67.5	0.5807	0.5927	0.6	12.6681	12.5864	12.606	87.3319	87.4136	87.394		67.5	0.71	0.7203	0.7307	21.248	21.5946	21.2873	78.752	78.4054	78.7127
	68	0.5848	0.5956	0.6059	21.3712	21.6559	21.9495	78.6288	78.3441	78.0504		68	0.5803	0.5936	0.6014	12.6769	12.5673	12.7491	87.3231	87.4327	87.2509		68	0.7108	0.7197	0.7329	21.4021	21.9697	21.2234	78.5979	78.0303	78.7766
	68.5	0.5828	0.5993	0.6058	21.4445	21.1881	21.9532	78.5555	78.8119	78.0468		68.5	0.5821	0.5874	0.5937	12.4599	12.7	12.9145	87.5401	87.3	87.0855		68.5	0.7067	0.7142	0.73	21.5278	22.1388	21.3077	78.4723	77.8612	78.6923
	69	0.5842	0.5944	0.602	21.3931	21.6996	21.7586	78.6069	78.3003	78.2414		69	0.5784	0.5897	0.5981	12.7185	12.4748	12.8194	87.2815	87.5252	87.1805		69	0.7105	0.7172	0.7347	21.4124	22.0462	21.1714	78.5876	77.9538	78.8286
	69.5	0.5816	0.5891	0.6014	21.8329	21.5549	22.1138	78.1671	78.4451	77.8862		69.5	0.5753	0.586	0.6024	12.6071	12.7303	12.7279	87.3929	87.2697	87.272		69.5	0.706	0.7169	0.7258	21.723	22.0555	21.785	78.2771	77.9445	78.215
	70	0.5793	0.5878	0.5957	21.5741	21.6026	21.9887	78.4259	78.3974	78.0113		70	0.5756	0.5888	0.5974	12.6006	12.4939	12.6609	87.3994	87.5061	87.3391		70	0.7027	0.7113	0.7246	21.4722	21.8679	21.4665	78.5278	78.1321	78.5335
	70.5	0.5788	0.5915	0.597	21.2472	21.4675	21.9408	78.7528	78.5325	78.0592		70.5	0.5766	0.589	0.6022	12.3993	12.4896	12.3878	87.6007	87.5104	87.6122		70.5	0.6987	0.7066	0.7212	21.5944	22.0133	21.5677	78.4056	77.9867	78.4323
	71	0.5627	0.5952	0.6001	22.2105	21.334	21.8275	77.7895	78.666	78.1725		71	0.5748	0.5901	0.5968	12.4382	12.2909	12.4999	87.5618	87.7091	87.5001		71	0.6972	0.7068	0.7179	21.6404	22.0071	21.6668	78.3596	77.9929	78.3332
	71.5	0.5568	0.5926	0.6067	22.4459	21.4276	21.2597	77.5541	78.5724	78.7403		71.5	0.5763	0.5869	0.5992	12.4058	12.358	12.4499	87.5942	87.642	87.5501		71.5	0.6946	0.703	0.7171	21.7112	22.126	21.691	78.2888	77.8739	78.309
	Supplementary Fig. 9c
	FLO5Nco ODi = 1:1											FLO5Nco ODi = 1:10											FLO5Nco ODi = 10:1
	Time/h	OD700nm			GOD%			ROD%				Time/h	OD700nm			GOD%			ROD%				Time/h	OD700nm			GOD%			ROD%
	replicate	repl.1	repl.2	repl.3	repl.1	repl.2	repl.3	repl.1	repl.2	repl.3		replicate	repl.1	repl.2	repl.3	repl.1	repl.2	repl.3	repl.1	repl.2	repl.3		replicate	repl.1	repl.2	repl.3	repl.1	repl.2	repl.3	repl.1	repl.2	repl.3
	0	0.232	0.2452	0.2395	54.914	52.9976	53.1943	45.086	47.0024	46.8057		0	0.2093	0.2258	0.2089	18.4424	17.0948	18.4777	81.5576	82.9052	81.5223		0	0.2449	0.2608	0.266	86.5252	81.2501	80.8995	13.4748	18.7499	19.1005
	0.5	0.2041	0.2211	0.2113	59.9247	55.3172	57.8828	40.0753	44.6828	42.1172		0.5	0.1974	0.2106	0.2139	20.1218	18.8606	18.0458	79.8782	81.1394	81.9542		0.5	0.2384	0.2301	0.2334	81.9935	83.5262	82.3452	18.0065	16.4738	17.6548
	1	0.2022	0.2391	0.2171	60.4878	53.2833	56.3364	39.5122	46.7167	43.6636		1	0.1814	0.1858	0.1859	21.2789	20.775	20.7639	78.7211	79.225	79.2361		1	0.2399	0.2276	0.2315	81.4808	83.0041	83.0211	18.5192	16.9959	16.9789
	1.5	0.2015	0.2077	0.2011	59.4353	57.6611	58.2892	40.5647	42.3389	41.7108		1.5	0.1758	0.1816	0.1834	21.9568	20.639	20.4364	78.0432	79.361	79.5636		1.5	0.2245	0.2233	0.2198	84.1503	83.1363	84.4601	15.8497	16.8637	15.5399
	2	0.2038	0.2148	0.2034	58.7645	56.9397	57.6301	41.2355	43.0603	42.3699		2	0.181	0.1872	0.1914	20.7074	20.0216	19.5822	79.2926	79.9784	80.4178		2	0.2101	0.217	0.2229	88.3595	85.5499	83.2855	11.6405	14.4501	16.7145
	2.5	0.2058	0.2165	0.208	58.1934	56.4926	56.3556	41.8066	43.5074	43.6444		2.5	0.1868	0.1905	0.1923	20.0645	19.6747	19.4906	79.9356	80.3252	80.5094		2.5	0.2125	0.2193	0.2195	87.3616	84.6527	84.5756	12.6384	15.3473	15.4244
	3	0.2046	0.2137	0.2101	58.5348	56.0422	55.7923	41.4652	43.9578	44.2077		3	0.1856	0.1956	0.1954	20.1942	19.1618	19.1814	79.8058	80.8382	80.8186		3	0.2058	0.2108	0.2178	88.6159	84.9631	83.7335	11.3841	15.0369	16.2665
	3.5	0.205	0.2114	0.2073	58.4205	55.4492	56.5459	41.5795	44.5508	43.4541		3.5	0.1872	0.1968	0.1968	20.0216	19.0449	19.0449	79.9784	80.9551	80.9551		3.5	0.2093	0.2104	0.2158	85.572	85.1246	82.9945	14.428	14.8754	17.0055
	4	0.2045	0.2114	0.2112	57.3201	55.4492	54.2987	42.6799	44.5508	45.7013		4	0.1912	0.206	0.2033	19.0176	18.1944	18.436	80.9824	81.8056	81.564		4	0.2125	0.2152	0.2204	84.2834	83.2259	81.2623	15.7166	16.7741	18.7377
	4.5	0.2088	0.2142	0.2101	56.1397	54.7244	54.583	43.8603	45.2756	45.417		4.5	0.1893	0.2008	0.2	19.7995	18.1084	18.7402	80.2005	81.8916	81.2598		4.5	0.2104	0.2169	0.2207	85.1246	82.5736	81.1519	14.8754	17.4264	18.8481
	5	0.2117	0.2219	0.2135	56.5716	52.8254	53.7138	43.4284	47.1746	46.2862		5	0.1912	0.1995	0.1967	19.6027	19.3484	18.4858	80.3973	80.6516	81.5142		5	0.2151	0.2176	0.2212	83.2646	82.308	80.9684	16.7354	17.692	19.0316
	5.5	0.2167	0.2247	0.2182	54.093	52.1672	52.5568	45.907	47.8328	47.4432		5.5	0.1929	0.1998	0.1956	19.43	18.759	18.5898	80.57	81.241	81.4102		5.5	0.2152	0.218	0.2231	81.7077	80.6583	78.8144	18.2923	19.3417	21.1856
	6	0.2166	0.2255	0.2175	54.118	53.1096	52.7259	45.882	46.8904	47.2741		6	0.19	0.1976	0.1927	19.7265	18.9678	18.8695	80.2735	81.0322	81.1305		6	0.2167	0.2196	0.2244	81.1421	81.5584	78.3578	18.8579	18.4416	21.6422
	6.5	0.2226	0.2268	0.2245	52.6593	50.5639	49.951	47.3407	49.4361	50.049		6.5	0.1923	0.1964	0.1932	18.9088	18.5141	18.8207	81.0912	81.486	81.1793		6.5	0.2253	0.223	0.2248	76.5957	77.3857	78.2184	23.4043	22.6143	21.7816
	7	0.2232	0.2271	0.2226	50.2419	49.3791	49.2376	49.7581	50.6209	50.7624		7	0.1922	0.1964	0.1959	18.3369	17.9448	17.9906	81.6631	82.0552	82.0094		7	0.2237	0.2269	0.2276	75.6851	73.1809	74.3882	24.3149	26.8192	25.6118
	7.5	0.2292	0.2328	0.2264	47.8198	47.0803	46.1723	52.1802	52.9197	53.8277		7.5	0.1894	0.1976	0.1969	17.4287	16.7055	16.7649	82.5713	83.2945	83.2351		7.5	0.2282	0.2325	0.2324	71.3363	70.0169	70.0471	28.6637	29.983	29.9529
	8	0.2315	0.2394	0.2307	46.2495	44.7233	44.2143	53.7505	55.2767	55.7857		8	0.1927	0.1967	0.1974	16.5513	16.2147	16.1572	83.4487	83.7853	83.8428		8	0.2382	0.241	0.2431	66.9747	64.8466	65.6247	33.0253	35.1534	34.3753
	8.5	0.2329	0.2421	0.2338	45.9715	43.1781	43.6281	54.0285	56.8219	56.3719		8.5	0.1933	0.1972	0.1971	15.9232	15.6083	16.1818	84.0768	84.3917	83.8182		8.5	0.2412	0.2417	0.2433	64.7929	64.6588	64.2336	35.2071	35.3412	35.7664
	9	0.2381	0.2506	0.2358	42.8402	40.7033	41.113	57.1598	59.2967	58.887		9	0.1923	0.1974	0.1949	16.006	15.5925	15.7925	83.994	84.4075	84.2075		9	0.2456	0.2495	0.2504	63.6321	61.3344	61.114	36.3679	38.6656	38.886
	9.5	0.2377	0.2456	0.2432	42.9122	41.5319	40.9015	57.0878	58.4681	59.0985		9.5	0.1926	0.1961	0.196	15.9811	15.6959	15.7039	84.0189	84.3041	84.2961		9.5	0.2571	0.2572	0.2567	58.2577	59.4982	58.3485	41.7423	40.5018	41.6515
	10	0.2461	0.2487	0.2463	42.4763	41.0142	39.3603	57.5237	58.9858	60.6397		10	0.192	0.1961	0.1957	16.031	15.1278	15.7279	83.969	84.8722	84.272		10	0.2573	0.2585	0.2592	56.9507	56.6863	57.7857	43.0493	43.3137	42.2143
	10.5	0.2502	0.255	0.2481	41.7802	40.0009	39.0747	58.2198	59.9991	60.9253		10.5	0.1946	0.1946	0.1942	15.2444	15.2444	15.8494	84.7556	84.7556	84.1506		10.5	0.2612	0.2604	0.2619	56.1004	57.5194	54.7117	43.8996	42.4806	45.2883
	11	0.2546	0.2591	0.2527	41.0582	40.3451	39.3639	58.9418	59.6549	60.6361		11	0.1928	0.1949	0.1948	15.9645	15.7925	15.2287	84.0355	84.2075	84.7712		11	0.2688	0.2676	0.2689	54.5142	54.7587	54.4939	45.4858	45.2413	45.5061
	11.5	0.2588	0.2669	0.2556	40.3918	39.166	38.9173	59.6082	60.834	61.0827		11.5	0.1919	0.2048	0.1951	16.0394	15.0291	15.7763	83.9606	84.9709	84.2237		11.5	0.2691	0.2707	0.2722	54.4534	51.7356	52.6414	45.5466	48.2644	47.3586
	12	0.2625	0.2651	0.2567	40.7877	40.3876	38.7505	59.2123	59.6124	61.2495		12	0.1966	0.205	0.1975	15.656	15.0144	15.5846	84.344	84.9856	84.4154		12	0.2768	0.2734	0.2757	51.7666	52.4104	51.9732	48.2334	47.5896	48.0268
	12.5	0.2658	0.2675	0.2605	40.2813	40.0253	39.1564	59.7187	59.9747	60.8436		12.5	0.2015	0.2007	0.1939	15.2752	15.8916	15.874	84.7248	84.1084	84.126		12.5	0.2784	0.2792	0.2792	52.6344	51.3216	51.3216	47.3656	48.6784	48.6784
	13	0.2734	0.289	0.2661	40.0888	38.8028	39.2838	59.9112	61.1972	60.7162		13	0.2107	0.2011	0.1966	15.1373	15.86	16.223	84.8627	84.14	83.777		13	0.2824	0.2824	0.282	51.8889	49.5921	50.8121	48.1111	50.4079	49.1879
	13.5	0.2766	0.2839	0.2726	41.4602	41.2891	40.2065	58.5398	58.7109	59.7935		13.5	0.2298	0.2096	0.1976	14.8505	16.2817	17.2705	85.1495	83.7183	82.7296		13.5	0.2867	0.2881	0.2893	52.243	50.8623	50.6513	47.757	49.1377	49.3487
	14	0.2842	0.2858	0.278	43.0353	42.7944	41.2514	56.9647	57.2056	58.7486		14	0.2167	0.2086	0.2007	16.7797	17.4313	18.1174	83.2203	82.5687	81.8826		14	0.2927	0.2904	0.2907	52.282	51.5773	52.6417	47.718	48.4227	47.3583
	14.5	0.2897	0.2898	0.2876	44.8568	43.9615	42.5266	55.1432	56.0385	57.4734		14.5	0.2255	0.21	0.2016	17.1175	18.3809	19.1468	82.8825	81.6191	80.8532		14.5	0.2963	0.2977	0.2993	52.744	52.4959	53.3023	47.256	47.5041	46.6977
	15	0.3013	0.303	0.2946	44.8241	42.8878	43.2452	55.1759	57.1122	56.7548		15	0.2237	0.2427	0.2056	17.7561	16.3661	19.3193	82.2439	83.6339	80.6807		15	0.3044	0.3037	0.3031	53.4788	52.5301	53.7082	46.5212	47.4699	46.2918
	15.5	0.3095	0.3116	0.3072	45.2882	44.1624	43.9632	54.7118	55.8376	56.0368		15.5	0.2156	0.2142	0.2099	19.4636	19.5908	19.4577	80.5364	80.4091	80.5423		15.5	0.3148	0.3117	0.3142	52.7469	53.2715	52.8477	47.2531	46.7285	47.1523
	16	0.3259	0.3266	0.317	44.58	43.7004	44.2167	55.42	56.2996	55.7833		16	0.2546	0.2607	0.2105	17.3645	16.9582	20.4686	82.6355	83.0418	79.5314		16	0.3253	0.3169	0.3201	52.0466	53.4262	52.8921	47.9534	46.5738	47.1079
	16.5	0.3355	0.3417	0.3279	44.8323	44.0189	44.3081	55.1677	55.9811	55.6919		16.5	0.2443	0.2232	0.2181	19.0174	20.3111	20.7861	80.9826	79.6889	79.2139		16.5	0.3277	0.3297	0.3301	53.6573	52.3416	53.2672	46.3427	47.6584	46.7328
	17	0.3505	0.35	0.343	45.1114	44.4417	43.852	54.8886	55.5583	56.148		17	0.2435	0.2391	0.2241	19.5423	19.902	20.7316	80.4577	80.098	79.2684		17	0.3408	0.3406	0.3384	52.5534	52.5843	52.9262	47.4466	47.4157	47.0738
	17.5	0.3623	0.3633	0.3576	44.3519	44.2298	43.4972	55.6481	55.7702	56.5028		17.5	0.2456	0.2377	0.2343	19.834	20.9676	20.7906	80.166	79.0324	79.2094		17.5	0.3512	0.3475	0.3496	50.9972	51.5402	52.1658	49.0028	48.4598	47.8342
	18	0.3736	0.3798	0.3706	44.3884	43.6637	43.3586	55.6116	56.3363	56.6414		18	0.2502	0.2467	0.2391	20.3711	20.6601	20.8448	79.6289	79.3399	79.1552		18	0.3616	0.3594	0.3607	51.3394	51.6537	51.4675	48.6606	48.3463	48.5325
	18.5	0.3795	0.3884	0.3825	43.6983	44.6886	42.0097	56.3017	55.3114	57.9903		18.5	0.2601	0.2518	0.2495	20.4643	21.1388	20.8808	79.5357	78.8612	79.1192		18.5	0.3723	0.3687	0.3696	50.7433	50.3508	51.114	49.2567	49.6492	48.886
	19	0.3958	0.4012	0.3921	43.8531	43.9064	42.9512	56.1469	56.0936	57.0488		19	0.2706	0.2657	0.2589	20.9248	20.8845	21.433	79.0752	79.1155	78.567		19	0.3803	0.3789	0.3818	50.5374	50.7241	50.3389	49.4626	49.2759	49.6611
	19.5	0.4084	0.4114	0.4054	43.1324	44.0744	42.1781	56.8676	55.9256	57.8219		19.5	0.282	0.2841	0.2802	20.8828	20.7285	20.6123	79.1172	79.2715	79.3877		19.5	0.3897	0.3901	0.3947	50.1597	50.1083	48.6936	49.8403	49.8917	51.3064
	20	0.4127	0.4277	0.4199	43.9356	42.9997	42.5664	56.0644	57.0003	57.4336		20	0.2951	0.2915	0.2927	20.7252	20.9811	20.1194	79.2748	79.0189	79.8806		20	0.4062	0.4019	0.4051	48.1222	48.6371	48.2529	51.8778	51.3629	51.7471
	20.5	0.4337	0.4377	0.4286	42.4048	42.6088	42.3057	57.5952	57.3912	57.6943		20.5	0.3074	0.306	0.3035	20.6355	21.1018	20.526	79.3645	78.8982	79.474		20.5	0.4177	0.4128	0.4141	48.3688	48.1476	47.9965	51.6312	51.8524	52.0035
	21	0.442	0.4484	0.4394	42.7805	42.1699	41.8547	57.2195	57.8301	58.1453		21	0.3233	0.3193	0.3186	21.0301	20.9364	20.2673	78.9699	79.0636	79.7327		21	0.4337	0.4267	0.4263	47.342	47.3486	47.3931	52.658	52.6514	52.6069
	21.5	0.4515	0.4602	0.4551	42.4547	42.2159	41.5491	57.5453	57.7841	58.4509		21.5	0.3369	0.3362	0.3305	21.1981	20.9023	20.572	78.8019	79.0977	79.428		21.5	0.4436	0.4415	0.4392	47.7683	46.5056	47.4977	52.2317	53.4944	52.5023
	22	0.4654	0.4727	0.4651	42.3021	41.6489	41.2133	57.6979	58.3511	58.7867		22	0.3555	0.353	0.3515	20.4107	20.5552	20.3176	79.5893	79.4448	79.6824		22	0.4602	0.458	0.4579	46.7607	45.548	46.2765	53.2393	54.452	53.7235
	22.5	0.4772	0.4865	0.4807	42.3454	42.0708	40.4156	57.6546	57.9292	59.5844		22.5	0.3685	0.3659	0.3651	20.9342	20.7695	20.5011	79.0658	79.2305	79.4989		22.5	0.4702	0.4696	0.4724	46.4669	45.8247	44.8561	53.5331	54.1753	55.1439
	23	0.4938	0.5019	0.4929	41.4489	41.2987	40.4691	58.5511	58.7013	59.5309		23	0.3887	0.3858	0.3852	21.0284	20.8884	20.6226	78.9715	79.1116	79.3774		23	0.4883	0.4847	0.4842	45.4197	45.0768	45.8043	54.5803	54.9232	54.1957
	23.5	0.5049	0.5105	0.5038	41.5693	42.1352	40.6261	58.4307	57.8648	59.3739		23.5	0.4013	0.3982	0.3923	21.2291	21.105	21.1288	78.7709	78.895	78.8712		23.5	0.4948	0.4966	0.4944	44.823	45.325	45.5266	55.177	54.675	54.4734
	24	0.5143	0.5236	0.5153	41.8238	41.5796	39.7195	58.1762	58.4204	60.2805		24	0.4175	0.4208	0.4158	21.5114	21.0681	21.0437	78.4886	78.9319	78.9563		24	0.5107	0.5054	0.5078	44.7201	45.189	44.9755	55.2799	54.811	55.0245
	24.5	0.5293	0.5335	0.5251	41.6255	41.2978	40.9636	58.3745	58.7022	59.0364		24.5	0.4351	0.4374	0.4269	21.173	21.3264	21.3086	78.827	78.6736	78.6914		24.5	0.5201	0.5195	0.5202	44.5471	43.9625	45.1741	55.4529	56.0375	54.8259
	25	0.5397	0.545	0.5415	41.3078	41.3861	39.723	58.6922	58.6139	60.277		25	0.4508	0.4467	0.4491	21.2067	21.1418	21.0288	78.7933	78.8582	78.9712		25	0.5317	0.5301	0.532	43.5752	43.7067	44.1721	56.4248	56.2933	55.8279
	25.5	0.5537	0.5641	0.551	41.2087	40.9134	40.4606	58.7913	59.0866	59.5394		25.5	0.4649	0.4662	0.4596	21.3129	21.2535	21.5587	78.6871	78.7465	78.4413		25.5	0.5394	0.5404	0.5415	44.1795	43.4855	44.0082	55.8205	56.5145	55.9918
	26	0.5672	0.574	0.5677	40.2279	40.2077	39.7313	59.7721	59.7923	60.2687		26	0.477	0.4817	0.4777	21.26	21.2943	20.9852	78.74	78.7057	79.0148		26	0.5503	0.5534	0.551	43.3044	42.464	43.2494	56.6956	57.536	56.7506
	26.5	0.5779	0.588	0.5794	40.844	40.5889	39.3808	59.156	59.4111	60.6192		26.5	0.4993	0.4963	0.4903	21.2442	21.3726	21.3962	78.7558	78.6274	78.6038		26.5	0.5688	0.5635	0.5626	43.0605	42.8775	42.9461	56.9395	57.1225	57.0539
	27	0.5873	0.5956	0.5905	40.6373	40.071	39.0842	59.3627	59.929	60.9158		27	0.5106	0.5111	0.5085	21.4606	21.6685	21.3193	78.5394	78.3315	78.6808		27	0.5811	0.5743	0.5725	42.7196	42.6481	42.7822	57.2804	57.3519	57.2178
	27.5	0.6001	0.6085	0.6043	40.2083	40.0853	39.4941	59.7917	59.9147	60.5059		27.5	0.5281	0.5253	0.5224	21.4145	21.0827	21.4239	78.5855	78.9173	78.5761		27.5	0.5919	0.5873	0.5849	42.5007	42.2686	42.4421	57.4993	57.7314	57.5579
	28	0.6136	0.6219	0.6109	39.7521	39.2216	39.0674	60.2479	60.7784	60.9326		28	0.5383	0.5405	0.5405	21.2265	20.9232	21.1401	78.7735	79.0768	78.8599		28	0.6046	0.5991	0.5971	42.157	41.4361	42.1305	57.843	58.5639	57.8695
	28.5	0.6249	0.6337	0.6321	39.4543	39.3218	38.1728	60.5457	60.6782	61.8272		28.5	0.5562	0.5559	0.5581	21.5995	20.9767	21.1045	78.4005	79.0233	78.8955		28.5	0.6206	0.6079	0.6095	41.6055	41.382	41.8181	58.3945	58.618	58.1819
	29	0.632	0.6366	0.6386	39.8444	39.5565	38.6078	60.1556	60.4435	61.3922		29	0.5712	0.5705	0.5743	21.4446	21.0581	21.1237	78.5554	78.9419	78.8763		29	0.6269	0.6217	0.6171	41.7177	41.5319	41.8415	58.2823	58.4681	58.1585
	29.5	0.641	0.6507	0.6469	39.6962	39.1044	38.5194	60.3038	60.8956	61.4806		29.5	0.5825	0.5853	0.5796	21.4335	21.3309	21.3372	78.5665	78.6691	78.6628		29.5	0.6363	0.6295	0.6226	41.6243	41.5454	41.4719	58.3757	58.4546	58.5281
	30	0.6554	0.6624	0.6571	39.2265	39.2105	38.3224	60.7735	60.7895	61.6776		30	0.5983	0.598	0.5945	21.4597	21.0753	21.0008	78.5403	78.9247	78.9992		30	0.6455	0.6389	0.6358	41.5468	40.9342	41.1337	58.4532	59.0658	58.8663
	30.5	0.6618	0.6704	0.6679	39.246	39.1366	37.7027	60.754	60.8634	62.2973		30.5	0.6128	0.6119	0.6091	21.5314	21.1761	21.0792	78.4686	78.8239	78.9208		30.5	0.656	0.6498	0.6569	40.8818	40.7595	40.8258	59.1182	59.2405	59.1742
	31	0.6718	0.6835	0.6784	39.055	38.7732	37.5077	60.945	61.2268	62.4923		31	0.6245	0.6265	0.6251	21.3178	21.439	20.9183	78.6822	78.561	79.0817		31	0.6643	0.6678	0.6637	40.8725	40.6583	40.9095	59.1275	59.3417	59.0905
	31.5	0.6836	0.6881	0.682	38.7675	38.1299	38.0836	61.2325	61.8701	61.9164		31.5	0.6343	0.634	0.6351	21.3625	21.1854	21.1487	78.6375	78.8146	78.8513		31.5	0.6719	0.6771	0.6709	40.9064	40.5922	40.9674	59.0936	59.4078	59.0326
	32	0.6953	0.6981	0.6954	38.8763	38.3412	38.1097	61.1237	61.6588	61.8903		32	0.6518	0.6499	0.648	21.5185	21.3983	21.2775	78.4815	78.6017	78.7225		32	0.681	0.6786	0.6817	40.8496	40.9941	40.3183	59.1504	59.0059	59.6817
	32.5	0.7027	0.7122	0.7089	38.8438	37.5821	37.384	61.1562	62.4179	62.616		32.5	0.6654	0.6645	0.6637	21.2577	21.2864	20.9534	78.7424	78.7136	79.0466		32.5	0.6886	0.6941	0.6953	39.9143	40.0787	40.0095	60.0857	59.9213	59.9905
	33	0.712	0.7118	0.7154	38.3365	38.3472	37.414	61.6635	61.6528	62.586		33	0.6713	0.6732	0.6725	21.2483	21.5427	21.3877	78.7517	78.4573	78.6123		33	0.6948	0.7023	0.7048	40.5188	40.0861	39.9439	59.4812	59.9139	60.0561
	33.5	0.7168	0.7193	0.7229	38.4495	38.3159	37.392	61.5505	61.6841	62.608		33.5	0.6802	0.6843	0.6836	21.848	21.5424	21.3896	78.152	78.4576	78.6104		33.5	0.7071	0.7111	0.7122	40.2864	40.5299	39.9979	59.7136	59.4701	60.0021
	34	0.7271	0.7259	0.7257	38.2696	38.6985	37.6127	61.7304	61.3015	62.3873		34	0.6911	0.6956	0.6928	21.8498	21.8806	21.2781	78.1502	78.1194	78.7219		34	0.7119	0.7231	0.7193	40.0148	39.395	40.0679	59.9852	60.605	59.9321
	34.5	0.7337	0.7391	0.7402	37.9254	37.6483	36.8759	62.0746	62.3517	63.1241		34.5	0.7038	0.7061	0.7085	21.6257	21.5553	21.1442	78.3743	78.4447	78.8558		34.5	0.7306	0.7352	0.7335	39.9061	39.6564	39.7483	60.0939	60.3436	60.2517
	35	0.7393	0.7467	0.7506	37.9971	37.2651	36.7181	62.0029	62.7349	63.2819		35	0.7135	0.7175	0.7172	21.6678	21.547	21.556	78.3322	78.453	78.444		35	0.7377	0.7438	0.7373	39.9758	39.1979	39.5434	60.0242	60.8021	60.4566
	35.5	0.7491	0.7463	0.754	37.5	37.6407	36.9043	62.5	62.3593	63.0957		35.5	0.7259	0.7268	0.7231	21.7941	21.7671	21.5462	78.2059	78.2329	78.4538		35.5	0.7416	0.7525	0.7421	39.7656	39.1895	39.7388	60.2344	60.8105	60.2612
	36	0.7547	0.7603	0.7605	37.5737	36.9476	36.9379	62.4263	63.0524	63.0621		36	0.7341	0.7365	0.7361	21.8785	21.9707	21.1657	78.1215	78.0293	78.8343		36	0.7499	0.7544	0.7556	39.3254	39.0909	39.0288	60.6746	60.9091	60.9712
	36.5	0.756	0.7611	0.7673	37.5091	37.2577	36.9567	62.4909	62.7423	63.0433		36.5	0.7412	0.7422	0.7399	22.3195	21.802	21.8698	77.6805	78.198	78.1302		36.5	0.7586	0.7613	0.7648	39.316	39.1766	38.9973	60.684	60.8234	61.0027
	37	0.7619	0.7805	0.7739	37.9165	36.3316	36.2983	62.0835	63.6684	63.7017		37	0.7482	0.7565	0.7529	22.1107	21.5492	21.8124	77.8893	78.4508	78.1876		37	0.7645	0.7716	0.7645	38.5744	38.6536	39.0126	61.4256	61.3464	60.9874
	37.5	0.7641	0.7751	0.7747	37.8073	36.9276	36.9467	62.1927	63.0724	63.0533		37.5	0.7562	0.7604	0.755	22.3562	22.3919	22.0715	77.6438	77.6081	77.9285		37.5	0.7696	0.7743	0.7726	39.1897	38.9518	39.0375	60.8103	61.0482	60.9625
	38	0.7764	0.7778	0.7762	37.2084	37.1414	36.8753	62.7916	62.8586	63.1247		38	0.7614	0.7681	0.7657	22.5215	22.0098	22.2369	77.4785	77.9902	77.7631		38	0.7746	0.7826	0.7868	38.5039	38.5387	38.7593	61.4961	61.4613	61.2407
	38.5	0.78	0.7862	0.7855	36.6957	36.7445	36.4387	63.3043	63.2555	63.5613		38.5	0.7721	0.773	0.7745	22.6804	22.4971	21.9842	77.3196	77.5029	78.0158		38.5	0.7809	0.788	0.7868	38.6226	38.2746	39.1859	61.3774	61.7254	60.8141
	39	0.7777	0.7967	0.7913	37.4883	36.9286	36.5077	62.5117	63.0714	63.4923		39	0.7711	0.7781	0.7835	23.0248	22.5055	22.1956	76.9752	77.4945	77.8044		39	0.785	0.7927	0.7963	38.8482	38.0476	38.7184	61.1518	61.9524	61.2816
	39.5	0.7828	0.7828	0.7945	37.2441	37.5843	36.6957	62.7559	62.4157	63.3043		39.5	0.7816	0.7805	0.7841	22.871	23.0591	22.7981	77.129	76.9409	77.2019		39.5	0.7837	0.7899	0.7967	38.9126	38.6072	38.699	61.0874	61.3928	61.301
	40	0.7788	0.7889	0.7934	36.7522	36.2817	36.0759	63.2478	63.7183	63.9241		40	0.7863	0.7901	0.7898	22.889	22.7789	22.4797	77.111	77.2211	77.5203		40	0.7877	0.7948	0.799	37.8636	37.1039	38.1675	62.1364	62.8961	61.8325
	40.5	0.7831	0.7866	0.7891	36.211	35.7122	35.5991	63.789	64.2878	64.4009		40.5	0.7934	0.7936	0.798	22.9911	22.9853	22.5534	77.0089	77.0147	77.4466		40.5	0.7838	0.7946	0.7913	38.052	37.1132	38.5389	61.948	62.8868	61.4611
	41	0.7749	0.7816	0.7903	36.5942	35.6011	35.5451	63.4058	64.3989	64.4549		41	0.7952	0.7998	0.801	23.0923	22.8072	22.6209	76.9077	77.1929	77.3791		41	0.7809	0.7891	0.7929	38.1933	36.9476	38.038	61.8067	63.0524	61.962
	41.5	0.7725	0.7789	0.783	35.6772	35.0437	35.5375	64.3228	64.9563	64.4625		41.5	0.8017	0.8014	0.8077	23.0572	23.0659	22.5841	76.9428	76.9341	77.4159		41.5	0.7798	0.7826	0.7901	37.8176	37.6823	37.7486	62.1824	62.3177	62.2514
	42	0.7668	0.7751	0.781	36.2883	36.2421	35.2889	63.7117	63.7579	64.7111		42	0.8	0.8087	0.8031	23.4114	22.7069	22.8652	76.5885	77.2931	77.1348		42	0.7773	0.7809	0.7862	37.5085	37.3356	38.3622	62.4915	62.6644	61.6378
	42.5	0.77	0.7774	0.7778	35.793	35.4523	35.4341	64.207	64.5477	64.5659		42.5	0.8016	0.8087	0.8088	22.7559	22.8577	22.5534	77.2441	77.1423	77.4466		42.5	0.7762	0.7842	0.7842	37.5617	36.7519	37.6054	62.4383	63.2481	62.3946
	43	0.7665	0.7744	0.779	35.9564	35.5896	35.0392	64.0436	64.4104	64.9608		43	0.8073	0.8076	0.815	22.5953	22.5869	22.3818	77.4047	77.4131	77.6182		43	0.7788	0.7865	0.7887	37.0067	36.2194	37.3908	62.9933	63.7806	62.6092
	43.5	0.7704	0.7694	0.7796	36.1187	35.4764	35.3522	63.8813	64.5236	64.6478		43.5	0.8043	0.805	0.8102	22.2255	22.3573	22.0637	77.7745	77.6427	77.9363		43.5	0.7779	0.7873	0.7909	36.6198	36.1826	36.8635	63.3802	63.8174	63.1365
	44	0.7669	0.7656	0.775	35.9377	35.9987	35.5621	64.0623	64.0013	64.4379		44	0.8016	0.805	0.8084	21.9972	21.9043	21.362	78.0028	78.0957	78.6381		44	0.7754	0.784	0.7881	36.7379	35.9087	36.57	63.2621	64.0913	63.43
	44.5	0.763	0.7701	0.7723	36.469	35.4442	35.3432	63.531	64.5558	64.6568		44.5	0.7928	0.8008	0.8055	21.7823	21.7161	21.4389	78.2177	78.2839	78.5611		44.5	0.7754	0.784	0.7863	36.307	35.9087	37.0792	63.693	64.0913	62.9208
	45	0.7649	0.7651	0.7759	36.0316	35.6758	35.1792	63.9684	64.3242	64.8208		45	0.7916	0.7973	0.7967	22.1217	21.6593	21.3716	77.8783	78.3406	78.6284		45	0.781	0.7853	0.7848	36.0467	35.4242	36.2978	63.9533	64.5758	63.7022
	45.5	0.7703	0.7699	0.7714	35.435	35.4534	35.3844	64.565	64.5466	64.6156		45.5	0.7883	0.7968	0.7988	22.0604	21.8251	21.6187	77.9396	78.1749	78.3813		45.5	0.7782	0.7886	0.7827	35.3187	34.8529	35.9684	64.6813	65.1471	64.0316
	46	0.7669	0.7662	0.7721	35.9377	35.2789	35.3524	64.0623	64.7211	64.6476		46	0.7832	0.788	0.7983	21.8946	21.7612	21.3288	78.1054	78.2388	78.6712		46	0.777	0.7844	0.788	35.3732	35.0395	35.3028	64.6268	64.9605	64.6972
	46.5	0.7633	0.7659	0.7725	35.7599	35.6385	35.3341	64.2401	64.3615	64.6659		46.5	0.7829	0.7898	0.7925	22.0577	21.865	21.4849	77.9423	78.135	78.5151		46.5	0.7775	0.7846	0.7887	35.7796	35.4558	35.6948	64.2204	64.5442	64.3052
	47	0.7684	0.7697	0.7721	35.5226	35.1185	35.3524	64.4774	64.8815	64.6476		47	0.7864	0.7889	0.7957	21.9596	21.7364	21.5506	78.0404	78.2636	78.4494		47	0.7773	0.7889	0.7887	35.3596	35.2625	35.6948	64.6404	64.7375	64.3052
	47.5	0.763	0.7613	0.7757	35.774	35.506	35.1883	64.226	64.494	64.8117		47.5	0.7835	0.7822	0.7919	21.8862	22.0775	21.3483	78.1138	77.9225	78.6517		47.5	0.7755	0.7881	0.7848	35.4417	34.875	35.4468	64.5584	65.125	64.5532
	48	0.7661	0.7681	0.7756	36.3214	35.1916	34.8513	63.6786	64.8084	65.1487		48	0.7815	0.7888	0.7897	22.0972	21.8927	21.5611	77.9027	78.1072	78.439		48	0.7775	0.7884	0.7883	35.3505	34.8618	35.7129	64.6495	65.1382	64.2871
	48.5	0.7618	0.7639	0.7747	36.5264	35.3851	34.8918	63.4736	64.6149	65.1082		48.5	0.7823	0.7857	0.7829	21.9198	21.8249	21.7483	78.0802	78.1751	78.2517		48.5	0.7806	0.7854	0.7913	35.6375	34.9949	35.5775	64.3625	65.0051	64.4225
	49	0.7623	0.7657	0.7719	35.8068	35.3019	35.3615	64.1932	64.6981	64.6385		49	0.7816	0.7874	0.7917	21.6297	21.7778	21.3538	78.3703	78.2222	78.6462		49	0.781	0.7884	0.7864	35.1921	34.8618	35.7992	64.8079	65.1382	64.2008
	49.5	0.7615	0.7694	0.7726	36.1925	35.4764	34.9867	63.8075	64.5236	65.0133		49.5	0.7789	0.7868	0.7917	22.0155	21.7944	21.6595	77.9845	78.2056	78.3405		49.5	0.781	0.7878	0.7915	35.6192	35.3118	35.1467	64.3808	64.6882	64.8533
	50	0.7535	0.763	0.7729	36.225	35.4269	35.3158	63.775	64.5731	64.6842		50	0.7751	0.7793	0.7852	22.1234	21.8488	21.5305	77.8766	78.1512	78.4695		50	0.7841	0.789	0.7898	35.0529	34.8352	34.8	64.9471	65.1648	65.2001
	50.5	0.7545	0.7615	0.7695	36.5283	35.1491	35.4718	63.4717	64.8509	64.5282		50.5	0.7749	0.7802	0.7841	21.8167	21.9788	21.5607	78.1833	78.0212	78.4393		50.5	0.7857	0.786	0.7899	34.9815	34.9682	35.6405	65.0185	65.0318	64.3595
	51	0.7608	0.7642	0.7778	36.2258	35.3712	34.7527	63.7742	64.6288	65.2472		51	0.7773	0.7825	0.787	21.905	21.7594	21.4813	78.095	78.2406	78.5187		51	0.7792	0.7896	0.794	35.7015	35.2313	35.036	64.2985	64.7687	64.964
	51.5	0.7581	0.7643	0.7739	36.3548	35.3666	34.9279	63.6452	64.6334	65.0721		51.5	0.7761	0.7829	0.7846	22.251	21.7483	21.547	77.749	78.2517	78.453		51.5	0.778	0.7894	0.7952	35.7566	34.8176	35.403	64.2434	65.1824	64.597
	52	0.7633	0.7605	0.7721	36.1072	35.8916	35.3524	63.8928	64.1084	64.6476		52	0.7778	0.7805	0.7875	21.8909	21.8152	21.4676	78.1091	78.1848	78.5324		52	0.7809	0.7922	0.7924	35.6238	35.1157	35.1068	64.3762	64.8843	64.8932
	52.5	0.7554	0.7638	0.7728	36.4848	35.3897	35.3203	63.5152	64.6102	64.6797		52.5	0.7734	0.7863	0.7828	22.0155	21.5004	21.7511	77.9845	78.4996	78.2489		52.5	0.7834	0.7893	0.7962	35.5101	34.822	34.9392	64.4899	65.178	65.0608
	53	0.7591	0.7619	0.7747	36.6564	35.478	35.9182	63.3436	64.522	64.0818		53	0.7754	0.7794	0.7849	21.9587	22.0013	21.6929	78.0413	77.9987	78.3071		53	0.7823	0.7899	0.7929	35.1336	34.7955	35.0846	64.8664	65.2045	64.9154
	53.5	0.7563	0.7602	0.7727	36.7921	35.9058	35.6679	63.2079	64.0942	64.3321		53.5	0.7759	0.7807	0.7818	22.1006	21.9647	21.6242	77.8994	78.0353	78.3758		53.5	0.7821	0.7934	0.797	35.5691	35.4833	35.323	64.4309	64.5167	64.677
	54	0.7555	0.7602	0.7708	37.1823	36.2544	35.7559	62.8177	63.7456	64.2442		54	0.7708	0.7778	0.781	22.0897	22.5142	22.1114	77.9103	77.4858	77.8886		54	0.7833	0.7923	0.7927	35.5146	35.1112	35.9361	64.4854	64.8888	64.0639
	54.5	0.7515	0.7611	0.7724	37.7336	36.2116	35.6818	62.2664	63.7884	64.3182		54.5	0.7707	0.7787	0.7817	22.2497	22.1767	21.9366	77.7503	77.8233	78.0634		54.5	0.7842	0.7916	0.7955	35.4739	34.7208	35.3896	64.5261	65.2792	64.6104
	55	0.7531	0.7614	0.7741	37.3008	36.1973	35.6034	62.6992	63.8027	64.3966		55	0.7705	0.7741	0.7832	22.2555	22.152	21.74	77.7445	77.848	78.26		55	0.7798	0.7933	0.7974	34.8187	34.6464	34.8867	65.1813	65.3536	65.1133
	55.5	0.7581	0.7595	0.7763	37.4051	35.9389	35.5025	62.5949	64.0611	64.4975		55.5	0.7744	0.7793	0.7784	21.987	21.6935	21.8741	78.013	78.3065	78.126		55.5	0.7824	0.7929	0.7928	35.1291	35.0846	35.0891	64.8709	64.9154	64.9109
	56	0.7552	0.7578	0.7759	37.5488	36.3692	35.8627	62.4512	63.6308	64.1373		56	0.7685	0.7769	0.7742	22.3134	22.0721	21.8364	77.6866	77.9279	78.1636		56	0.7824	0.7979	0.7993	35.5555	34.4467	35.2214	64.4445	65.5533	64.7786
	56.5	0.7517	0.7604	0.7781	37.7236	36.5937	36.4437	62.2764	63.4063	63.5563		56.5	0.7667	0.7772	0.7769	22.2079	22.2195	22.2281	77.7922	77.7805	77.7719		56.5	0.7857	0.7891	0.7961	35.4061	35.2536	35.363	64.5939	64.7464	64.637
	57	0.7522	0.7591	0.7749	38.0519	36.6564	36.2514	61.9481	63.3436	63.7486		57	0.7721	0.771	0.7773	22.0525	22.241	21.7493	77.9475	77.759	78.2507		57	0.7785	0.7867	0.7936	35.7336	34.9371	35.8953	64.2664	65.0629	64.1047
	57.5	0.7524	0.7512	0.7752	37.6885	37.0418	36.58	62.3115	62.9582	63.42		57.5	0.7689	0.7705	0.778	22.3018	22.5701	21.8853	77.6982	77.4299	78.1147		57.5	0.7831	0.7884	0.7899	35.5237	35.2849	35.6405	64.4763	64.7151	64.3595
	58	0.7531	0.7511	0.775	38.0064	37.4001	36.5895	61.9936	62.5999	63.4105		58	0.7662	0.7698	0.7743	21.7489	22.1184	22.1462	78.2511	77.8816	77.8538		58	0.7799	0.7907	0.7944	36.0975	35.6045	35.4387	63.9025	64.3955	64.5614
	58.5	0.7529	0.7537	0.7754	38.7232	37.2711	36.2281	61.2768	62.7289	63.7719		58.5	0.7668	0.768	0.7702	21.8895	21.8553	22.1069	78.1105	78.1447	77.8931		58.5	0.7817	0.7925	0.7918	35.5873	35.1024	35.9769	64.4127	64.8976	64.0231
	59	0.755	0.7567	0.7741	38.263	37.4744	36.9753	61.737	62.5256	63.0247		59	0.7658	0.7698	0.7726	21.9181	21.6472	22.195	78.082	78.3528	77.805		59	0.7847	0.7949	0.7944	35.8767	35.4164	35.4387	64.1233	64.5837	64.5614
	59.5	0.7515	0.7536	0.7793	39.1497	37.9812	36.3876	60.8503	62.0188	63.6124		59.5	0.7687	0.7655	0.7708	21.5211	21.611	21.7759	78.4789	78.389	78.2241		59.5	0.7775	0.7941	0.7893	36.209	35.0316	35.6676	63.791	64.9684	64.3324
	60	0.7482	0.7514	0.7725	39.6786	38.0924	37.0519	60.3214	61.9076	62.9481		60	0.7623	0.7602	0.7639	21.5434	21.6029	21.6563	78.4566	78.397	78.3437		60	0.7821	0.7889	0.7895	35.996	35.6857	36.0817	64.004	64.3143	63.9183
	60.5	0.753	0.7517	0.7679	39.0717	38.431	37.6202	60.9283	61.569	62.3798		60.5	0.7575	0.7604	0.7685	21.3616	21.5973	21.5267	78.6384	78.4027	78.4733		60.5	0.7802	0.7882	0.7842	36.0836	35.7174	36.3256	63.9164	64.2826	63.6744
	61	0.7464	0.7491	0.7719	39.4172	38.9196	37.4253	60.5828	61.0804	62.5747		61	0.7601	0.7577	0.7594	21.2886	21.6742	21.6257	78.7114	78.3258	78.3743		61	0.7782	0.7846	0.7822	35.7474	35.4558	35.9914	64.2526	64.5442	64.0086
	61.5	0.7451	0.7481	0.7713	40.2015	38.6159	38.1447	59.7985	61.3841	61.8553		61.5	0.7507	0.7543	0.7614	21.7157	21.2926	21.5689	78.2843	78.7074	78.4311		61.5	0.7748	0.7807	0.7811	35.9042	35.6329	36.0421	64.0957	64.3671	63.9579
	62	0.7459	0.7469	0.7689	40.1584	39.7476	38.2638	59.8416	60.2524	61.7362		62	0.7502	0.7539	0.7601	21.2485	21.6235	21.6058	78.7515	78.3765	78.3942		62	0.7747	0.7839	0.7786	35.9089	35.9133	36.5869	64.0911	64.0867	63.4131
	62.5	0.7461	0.7467	0.7624	39.7902	38.6883	38.2407	60.2098	61.3117	61.7593		62.5	0.7452	0.754	0.7573	20.7461	20.6632	20.8905	79.2539	79.3368	79.1095		62.5	0.7725	0.7836	0.776	35.1477	35.501	35.8487	64.8523	64.499	64.1513
	63	0.7478	0.7475	0.7671	39.6998	39.0029	38.0064	60.3002	60.9971	61.9936		63	0.744	0.7495	0.7508	21.2639	20.7872	20.9112	78.7361	79.2128	79.0888		63	0.771	0.7812	0.7726	35.2161	35.1831	35.5747	64.7839	64.817	64.4253
	63.5	0.7428	0.7457	0.7654	40.326	38.7402	38.0908	59.674	61.2598	61.9092		63.5	0.7455	0.7444	0.7518	20.5769	20.6073	20.564	79.4232	79.3928	79.436		63.5	0.7741	0.7774	0.771	34.6447	35.355	35.6485	65.3553	64.645	64.3515
	64	0.7484	0.7443	0.7681	41.0947	40.6033	39.3451	58.9053	59.3967	60.6549		64	0.7403	0.7405	0.7486	21.3702	21.5269	21.1333	78.6298	78.4731	78.8667		64	0.7663	0.7831	0.7656	35.8672	35.95	36.3357	64.1329	64.05	63.6643
	64.5	0.7431	0.7419	0.7657	42.1077	40.7346	39.4685	57.8923	59.2654	60.5315		64.5	0.7357	0.7384	0.7489	21.5038	21.4252	21.2854	78.4962	78.5748	78.7146		64.5	0.7649	0.7745	0.7613	35.9328	35.9182	36.5409	64.0672	64.0818	63.4591
	65	0.7469	0.7408	0.7634	41.5352	40.7951	39.9372	58.4648	59.2049	60.0628		65	0.7346	0.7404	0.7416	21.3724	21.0427	21.1707	78.6276	78.9573	78.8293		65	0.7644	0.7731	0.7642	35.9563	35.9832	36.4023	64.0437	64.0168	63.5977
	65.5	0.7499	0.7435	0.7625	41.7258	41.0061	40.3347	58.2742	58.9939	59.6653		65.5	0.7365	0.7339	0.7389	21.1542	21.0655	21.248	78.8458	78.9345	78.752		65.5	0.7573	0.7635	0.7569	36.2934	36.4357	36.3126	63.7066	63.5643	63.6874
	66	0.7388	0.7374	0.7642	42.7152	41.3453	39.8954	57.2848	58.6547	60.1046		66	0.7253	0.7196	0.7299	21.3153	21.4842	21.51	78.6847	78.5158	78.49		66	0.7582	0.767	0.7539	35.8106	36.2694	36.4571	64.1894	63.7306	63.5429
	66.5	0.7415	0.7422	0.7681	42.921	41.0779	40.3888	57.079	58.9221	59.6112		66.5	0.7284	0.7306	0.7357	21.2246	21.1607	21.3404	78.7754	78.8393	78.6596		66.5	0.7541	0.7676	0.7502	36.4474	35.8064	37.5266	63.5526	64.1936	62.4734
	67	0.7381	0.7389	0.766	43.1187	41.2614	40.4995	56.8813	58.7386	59.5005		67	0.7256	0.728	0.7333	21.1412	21.0715	21.2465	78.8588	78.9285	78.7535		67	0.7568	0.7638	0.7473	36.3174	35.9845	36.7791	63.6826	64.0155	63.2209
	67.5	0.7408	0.7371	0.7636	41.8772	41.3621	39.9267	58.1228	58.6379	60.0733		67.5	0.7229	0.719	0.7327	20.723	20.8354	20.6092	79.277	79.1646	79.3908		67.5	0.7499	0.7625	0.7406	35.7627	35.6087	36.2118	64.2373	64.3913	63.7882
	68	0.7376	0.7364	0.7593	42.7846	41.4015	40.8569	57.2154	58.5985	59.1431		68	0.7221	0.721	0.7276	20.7459	20.7776	20.9183	79.2541	79.2224	79.0817		68	0.7524	0.7553	0.7404	35.6439	35.9481	36.2216	64.3561	64.0519	63.7784
	68.5	0.7314	0.7319	0.7546	43.1473	42.0211	41.466	56.8527	57.9789	58.534		68.5	0.7167	0.7153	0.721	21.2364	21.1105	21.1098	78.7636	78.8895	78.8902		68.5	0.7481	0.7553	0.7424	35.8488	36.3895	37.0218	64.1512	63.6105	62.9782
	69	0.732	0.7299	0.7623	43.8443	42.5026	41.3984	56.1557	57.4974	58.6016		69	0.7155	0.7108	0.7169	20.9373	21.0757	21.2305	79.0627	78.9243	78.7695		69	0.7475	0.7477	0.731	35.8775	36.3135	37.1431	64.1225	63.6865	62.8569
	69.5	0.7278	0.734	0.7537	42.6252	41.9009	41.8707	57.3748	58.0991	58.1293		69.5	0.7131	0.7099	0.7152	20.84	21.1025	21.281	79.16	78.8975	78.719		69.5	0.7438	0.7437	0.7306	35.6084	36.5088	36.7075	64.3916	63.4912	63.2925
	70	0.7229	0.731	0.7535	43.6547	41.342	42.2374	56.3453	58.658	57.7626		70	0.7069	0.7032	0.711	21.0228	20.9634	21.0698	78.9772	79.0366	78.9302		70	0.7327	0.7469	0.7264	36.1479	36.3524	36.9197	63.8521	63.6476	63.0803
	70.5	0.7197	0.7255	0.75	43.8488	42.0235	42.4345	56.1512	57.9765	57.5655		70.5	0.7071	0.7056	0.7145	20.6788	20.8921	20.7992	79.3212	79.1079	79.2008		70.5	0.7367	0.7384	0.7258	36.4035	36.7709	36.9502	63.5965	63.2291	63.0498
	71	0.7204	0.7223	0.7457	43.4345	42.5796	42.3199	56.5655	57.4204	57.6801		71	0.7003	0.7032	0.7066	20.8796	20.7935	20.6934	79.1204	79.2065	79.3066		71	0.7291	0.7481	0.7186	36.783	35.8488	36.8571	63.217	64.1512	63.1429
	71.5	0.7172	0.721	0.7462	44.0016	42.2858	42.6506	55.9984	57.7142	57.3494		71.5	0.7017	0.6996	0.7031	20.6678	20.9005	20.9663	79.3323	79.0995	79.0336		71.5	0.7281	0.7333	0.7181	36.8335	36.5723	37.3464	63.1665	63.4277	62.6536
	FLO5N-Acco ODi = 1:1											FLO5N-Acco ODi = 1:10											FLO5N-Acco ODi = 10:1
	Time/h	OD700nm			GOD%			ROD%				Time/h	OD700nm			GOD%			ROD%				Time/h	OD700nm			GOD%			ROD%
	replicate	repl.1	repl.2	repl.3	repl.1	repl.2	repl.3	repl.1	repl.2	repl.3		replicate	repl.1	repl.2	repl.3	repl.1	repl.2	repl.3	repl.1	repl.2	repl.3		replicate	repl.1	repl.2	repl.3	repl.1	repl.2	repl.3	repl.1	repl.2	repl.3
	0	0.2173	0.2363	0.2246	53.9437	50.6822	53.3224	46.0563	49.3178	46.6776		0	0.1992	0.2002	0.1978	19.3775	19.2807	19.5147	80.6225	80.7193	80.4853		0	0.2275	0.2256	0.2283	81.6015	82.2887	82.7496	18.3985	17.7113	17.2504
	0.5	0.1994	0.1969	0.2037	57.512	58.2422	56.2979	42.488	41.7578	43.7021		0.5	0.1867	0.1935	0.2046	20.0752	19.3697	18.8661	79.9248	80.6303	81.1339		0.5	0.2224	0.2162	0.2101	80.5315	79.8197	82.1372	19.4685	20.1803	17.8629
	1	0.2016	0.2083	0.213	56.8844	55.0547	52.6479	43.1156	44.9453	47.3521		1	0.1942	0.2046	0.2059	19.2999	18.3189	18.747	80.7001	81.6811	81.253		1	0.226	0.2236	0.2064	77.8031	78.6382	83.6096	22.1969	21.3618	16.3904
	1.5	0.2012	0.2089	0.2023	55.7356	54.8965	55.4325	44.2644	45.1035	44.5675		1.5	0.178	0.1836	0.1828	21.0564	20.4142	19.8915	78.9436	79.5858	80.1085		1.5	0.2308	0.2252	0.2079	76.185	76.6297	83.0063	23.815	23.3703	16.9937
	2	0.2046	0.2073	0.1983	54.8094	54.0955	56.5507	45.1906	45.9045	43.4493		2	0.1765	0.1816	0.1855	20.6015	20.639	20.2051	79.3985	79.361	79.7949		2	0.2247	0.2171	0.2149	76.8002	79.4888	80.3025	23.1998	20.5112	19.6975
	2.5	0.2058	0.2078	0.2036	54.4898	53.9654	55.0786	45.5102	46.0346	44.9214		2.5	0.1777	0.1857	0.1877	21.092	20.1833	19.9683	78.9081	79.8167	80.0318		2.5	0.2056	0.1994	0.203	82.3481	84.9085	83.4028	17.6519	15.0915	16.5972
	3	0.207	0.2109	0.2073	54.1739	53.1721	52.8716	45.8261	46.8279	47.1284		3	0.1812	0.1874	0.1885	20.6846	20.0002	19.29	79.3154	79.9998	80.71		3	0.2009	0.1977	0.2011	82.6517	85.6386	84.1907	17.3483	14.3614	15.8093
	3.5	0.2066	0.2086	0.2097	53.0508	53.7584	53.4764	46.9492	46.2416	46.5236		3.5	0.1835	0.1918	0.1948	20.4253	18.9581	18.6661	79.5747	81.0419	81.3339		3.5	0.2056	0.2034	0.2026	80.7623	81.6359	81.9582	19.2377	18.3641	18.0418
	4	0.2082	0.2142	0.2101	52.6431	52.3529	53.3746	47.3569	47.6471	46.6254		4	0.1861	0.1937	0.1967	19.5387	19.3497	18.4858	80.4613	80.6503	81.5142		4	0.2118	0.2088	0.2095	78.3982	79.5246	79.2589	21.6018	20.4754	20.7411
	4.5	0.2112	0.2184	0.2165	53.0966	51.3462	51.7968	46.9034	48.6538	48.2032		4.5	0.1913	0.1943	0.1974	19.0076	18.7142	18.4203	80.9924	81.2858	81.5797		4.5	0.2147	0.21	0.2098	77.3392	79.0702	79.1455	22.6608	20.9298	20.8545
	5	0.2123	0.2232	0.2251	51.6264	50.2419	49.8179	48.3736	49.7581	50.1821		5	0.1901	0.1965	0.1971	19.1276	18.5046	18.4483	80.8724	81.4954	81.5517		5	0.2169	0.2098	0.2113	76.5548	77.5927	77.0418	23.4452	22.4073	22.9582
	5.5	0.2126	0.2197	0.2199	51.5536	49.8875	50.9959	48.4464	50.1125	49.0041		5.5	0.197	0.2008	0.209	18.4577	18.1084	17.3979	81.5423	81.8916	82.6021		5.5	0.2157	0.2111	0.2131	75.4703	77.1148	76.3911	24.5297	22.8852	23.6089
	6	0.22	0.2322	0.2246	49.8195	48.2946	49.9288	50.1805	51.7054	50.0712		6	0.1953	0.205	0.2075	18.6183	17.7374	18.0628	81.3817	82.2626	81.9372		6	0.2194	0.2129	0.213	74.1975	74.9337	76.427	25.8025	25.0663	23.573
	6.5	0.2276	0.2274	0.2277	48.1559	48.1983	48.1348	51.8441	51.8017	51.8652		6.5	0.195	0.1997	0.2025	18.0736	17.6483	17.4043	81.9264	82.3517	82.5957		6.5	0.2219	0.2188	0.2181	71.8944	72.913	73.1471	28.1056	27.087	26.8529
	7	0.22	0.2249	0.2241	47.5155	46.4803	46.6462	52.4845	53.5197	53.3538		7	0.197	0.2004	0.2049	17.323	17.5866	16.6551	82.677	82.4134	83.3448		7	0.2204	0.2188	0.2178	70.9076	71.4261	71.7541	29.0924	28.5739	28.2459
	7.5	0.2267	0.2246	0.2224	44.9944	44.2887	44.7268	55.0056	55.7113	55.2732		7.5	0.1969	0.1998	0.2007	16.7649	15.9632	16.4474	83.2351	84.0368	83.5526		7.5	0.2255	0.2242	0.2225	66.4215	66.8067	67.3171	33.5784	33.1933	32.6829
	8	0.226	0.2403	0.225	44.0144	41.3951	43.0864	55.9856	58.6049	56.9136		8	0.1995	0.2012	0.2001	15.4284	15.8521	15.9392	84.5716	84.1479	84.0608		8	0.2259	0.224	0.2249	64.8668	63.9688	63.7128	35.1332	36.0312	36.2872
	8.5	0.2266	0.2343	0.2279	42.7822	41.3762	41.4296	57.2178	58.6238	58.5704		8.5	0.1967	0.1996	0.1983	15.0816	15.4206	15.5217	84.9184	84.5794	84.4783		8.5	0.2286	0.2272	0.2266	62.6815	61.6409	63.2348	37.3185	38.3591	36.7652
	9	0.2295	0.2453	0.2355	41.1408	38.4909	40.0926	58.8592	61.5091	59.9074		9	0.1984	0.2021	0.2002	14.9524	15.2299	14.818	85.0476	84.7701	85.182		9	0.2321	0.23	0.2282	60.3396	59.482	61.3708	39.6604	40.518	38.6292
	9.5	0.2357	0.237	0.237	40.0586	39.8389	38.7737	59.9414	60.1611	61.2263		9.5	0.1961	0.203	0.1983	15.1278	14.6136	14.96	84.8722	85.3864	85.04		9.5	0.2318	0.233	0.2315	59.0201	58.7161	59.0966	40.9799	41.2839	40.9034
	10	0.2371	0.2414	0.2367	39.8221	39.1127	39.8894	60.1779	60.8873	60.1106		10	0.1985	0.2024	0.2004	14.3841	14.6569	14.8032	85.6159	85.3431	85.1968		10	0.2382	0.2326	0.2325	57.4343	57.4253	57.45	42.5657	42.5747	42.55
	10.5	0.2437	0.2443	0.2374	38.7436	38.6484	39.7717	61.2564	61.3516	60.2283		10.5	0.196	0.2005	0.2022	15.1355	14.7958	14.1209	84.8645	85.2042	85.8791		10.5	0.2403	0.2373	0.2343	55.5853	56.288	55.628	44.4147	43.712	44.372
	11	0.2471	0.2468	0.2419	38.2105	38.2569	37.9883	61.7895	61.7431	62.0117		11	0.1947	0.1998	0.1976	14.6648	14.2905	15.013	85.3352	85.7095	84.987		11	0.2435	0.2403	0.239	54.8548	54.239	54.5341	45.1452	45.761	45.4659
	11.5	0.2567	0.2545	0.2533	36.7815	37.0994	37.2752	63.2185	62.9006	62.7248		11.5	0.1967	0.1988	0.1972	14.5157	14.3624	14.4789	85.4843	85.6376	85.5211		11.5	0.2467	0.2468	0.2411	54.1432	52.8105	54.0591	45.8568	47.1895	45.9409
	12	0.2543	0.2521	0.2507	37.1286	38.4547	37.6618	62.8714	61.5453	62.3382		12	0.1928	0.1954	0.1953	14.8093	15.182	15.1898	85.1907	84.818	84.8102		12	0.2526	0.2485	0.2439	51.5979	52.4493	53.4385	48.4021	47.5507	46.5615
	12.5	0.2558	0.2562	0.2484	37.8985	37.8393	39.0275	62.1015	62.1607	60.9725		12.5	0.1931	0.1911	0.1929	14.7863	14.9411	14.8017	85.2137	85.0589	85.1983		12.5	0.2538	0.2509	0.2475	50.0803	51.9475	52.6612	49.9197	48.0525	47.3388
	13	0.2559	0.2623	0.2548	38.8716	37.9232	38.0472	61.1284	62.0768	61.9528		13	0.193	0.196	0.1949	14.794	14.5676	15.2209	85.206	85.4325	84.7791		13	0.2553	0.2542	0.2524	52.3194	51.2732	51.6388	47.6806	48.7268	48.3612
	13.5	0.2602	0.263	0.2586	39.2015	39.7468	39.4441	60.7985	60.2532	60.5559		13.5	0.1948	0.1932	0.195	15.8006	15.9315	15.7844	84.1994	84.0685	84.2156		13.5	0.2636	0.2602	0.2567	51.9001	52.5782	53.2951	48.0999	47.4218	46.7049
	14	0.2619	0.2725	0.2629	40.8811	40.2212	40.7256	59.1189	59.7788	59.2744		14	0.1972	0.1973	0.2054	16.7394	16.7309	15.528	83.2606	83.2691	84.472		14	0.2676	0.2635	0.2605	52.3349	54.3795	53.7613	47.6651	45.6205	46.2387
	14.5	0.2679	0.2721	0.2672	42.8066	42.1459	41.0191	57.1934	57.8541	58.9809		14.5	0.1975	0.2002	0.1929	17.8449	17.0462	17.6912	82.1551	82.9539	82.3088		14.5	0.2707	0.2676	0.2638	54.1316	54.7587	55.5474	45.8684	45.2413	44.4526
	15	0.2737	0.2773	0.2746	43.7567	43.1886	41.7622	56.2433	56.8114	58.2378		15	0.1974	0.1972	0.1931	17.8539	17.872	18.2515	82.1461	82.128	81.7485		15	0.2754	0.2716	0.2698	54.3866	55.1475	53.1097	45.6134	44.8525	46.8903
	15.5	0.2834	0.2879	0.2824	44.0552	42.4823	42.4087	55.9448	57.5177	57.5913		15.5	0.1949	0.1968	0.1964	19.2306	18.4764	18.5141	80.7694	81.5236	81.486		15.5	0.2786	0.2734	0.2726	53.7619	55.9727	54.9452	46.2381	44.0273	45.0548
	16	0.2911	0.2961	0.2921	44.641	43.0261	41.8714	55.359	56.9739	58.1286		16	0.2035	0.1977	0.1959	18.4179	18.9582	19.1324	81.5821	81.0418	80.8676		16	0.2858	0.2807	0.2792	53.5442	55.6752	54.8099	46.4558	44.3248	45.1901
	16.5	0.3005	0.3059	0.302	44.0937	43.3153	43.0298	55.9063	56.6847	56.9702		16.5	0.1958	0.1991	0.1956	19.714	19.3872	19.7341	80.286	80.6128	80.2659		16.5	0.2925	0.2879	0.2851	54.5414	55.4129	54.816	45.4586	44.5871	45.184
	17	0.3122	0.3217	0.3176	44.0775	42.7759	43.3281	55.9225	57.2241	56.6719		17	0.2376	0.2019	0.2003	16.7173	19.6733	19.2711	83.2827	80.3267	80.7289		17	0.303	0.298	0.291	52.6514	54.6273	54.8226	47.3486	45.3727	45.1774
	17.5	0.3253	0.3344	0.3297	44.6622	43.4468	42.5135	55.3378	56.5532	57.4865		17.5	0.2466	0.2431	0.2006	16.5619	16.8003	19.8008	83.4381	83.1997	80.1992		17.5	0.3064	0.3051	0.2971	53.1297	54.4239	53.697	46.8703	45.5761	46.303
	18	0.3373	0.3491	0.3382	43.8329	43.0858	43.7163	56.1671	56.9142	56.2837		18	0.2171	0.2057	0.2047	18.8123	20.4004	19.9519	81.1877	79.5996	80.0481		18	0.3176	0.3133	0.3037	52.2819	52.9995	54.6748	47.7181	47.0005	45.3252
	18.5	0.3449	0.3539	0.3527	43.6105	43.2264	41.919	56.3895	56.7736	58.081		18.5	0.2616	0.2228	0.2065	16.4703	18.8346	20.3214	83.5297	81.1654	79.6786		18.5	0.3247	0.3222	0.315	52.1428	52.5474	52.7134	47.8572	47.4526	47.2866
	19	0.3608	0.3716	0.3632	43.1114	42.55	42.1196	56.8886	57.45	57.8804		19	0.2156	0.2143	0.2092	19.9844	20.1057	20.5958	80.0156	79.8944	79.4042		19	0.334	0.3326	0.3253	51.6677	51.8852	52.0466	48.3323	48.1148	47.9534
	19.5	0.3663	0.3785	0.3721	43.1656	43.1334	42.4928	56.8344	56.8666	57.5072		19.5	0.2291	0.2218	0.2151	19.2972	19.9324	20.0309	80.7027	80.0676	79.9691		19.5	0.3455	0.3391	0.3342	50.8929	51.8534	51.6368	49.1071	48.1466	48.3632
	20	0.3845	0.3886	0.3841	42.4603	42.675	43.1749	57.5397	57.325	56.8251		20	0.2259	0.2313	0.2193	20.0683	19.5998	20.6723	79.9317	80.4002	79.3277		20	0.3528	0.3499	0.3408	50.7659	51.1867	51.5948	49.2341	48.8133	48.4052
	20.5	0.394	0.4013	0.3949	42.7441	42.6091	42.6466	57.2559	57.3909	57.3534		20.5	0.2264	0.2259	0.2229	20.521	20.5664	20.3385	79.479	79.4335	79.6616		20.5	0.3609	0.3584	0.3499	50.5324	50.8849	51.1867	49.4676	49.1151	48.8133
	21	0.4068	0.4135	0.4088	42.6673	42.6004	41.8273	57.3327	57.3996	58.1727		21	0.236	0.2371	0.2329	20.1634	20.0698	19.9483	79.8366	79.9302	80.0517		21	0.3715	0.3685	0.3608	49.0906	49.4903	50.5465	50.9094	50.5097	49.4535
	21.5	0.4189	0.4251	0.4183	42.0512	43.2627	42.1115	57.9488	56.7373	57.8885		21.5	0.2496	0.2477	0.2456	19.9679	20.1211	19.834	80.032	79.8789	80.166		21.5	0.3789	0.3792	0.3704	49.8594	48.9566	50.1197	50.1406	51.0434	49.8803
	22	0.4327	0.4393	0.4339	41.9048	41.2752	41.193	58.0952	58.7248	58.807		22	0.2561	0.2558	0.2493	20.3427	19.9251	19.992	79.6573	80.0749	80.008		22	0.387	0.3903	0.379	48.8159	48.4031	49.8463	51.1841	51.5969	50.1537
	22.5	0.4417	0.4441	0.4445	41.6368	41.4117	40.7924	58.3632	58.5883	59.2076		22.5	0.2655	0.2659	0.2605	20.0481	20.0179	19.9991	79.9519	79.9821	80.0009		22.5	0.408	0.4003	0.3907	47.9099	48.0124	48.3536	52.0901	51.9876	51.6464
	23	0.4552	0.4622	0.455	42.1096	41.4719	40.9888	57.8904	58.5281	59.0112		23	0.2678	0.2721	0.2666	20.7207	19.9774	20.3895	79.2793	80.0226	79.6105		23	0.4171	0.4149	0.4071	47.6512	47.1131	47.2105	52.3488	52.8869	52.7895
	23.5	0.4641	0.4729	0.4631	41.8612	41.6312	41.3912	58.1388	58.3688	58.6088		23.5	0.2825	0.2846	0.2814	20.4445	20.2936	20.1217	79.5555	79.7064	79.8783		23.5	0.4362	0.4344	0.4144	47.0706	47.2657	47.9617	52.9294	52.7343	52.0383
	24	0.4811	0.4848	0.4764	41.4617	41.1453	41.3254	58.5383	58.8547	58.6746		24	0.2889	0.2983	0.2906	20.7769	20.5028	19.8746	79.2231	79.4972	80.1254		24	0.4501	0.4436	0.4295	46.3475	47.0266	47.0399	53.6525	52.9734	52.9601
	24.5	0.4896	0.4956	0.487	41.8044	40.7733	40.9594	58.1956	59.2267	59.0406		24.5	0.307	0.3078	0.305	20.6624	20.2392	20.0525	79.3376	79.7608	79.9475		24.5	0.4579	0.459	0.4425	46.2765	46.1656	47.1435	53.7235	53.8344	52.8565
	25	0.5007	0.5041	0.5019	41.3977	41.6353	40.7799	58.6023	58.3647	59.2201		25	0.3144	0.3188	0.3125	20.9002	20.2546	20.2987	79.0998	79.7454	79.7013		25	0.4713	0.4743	0.4656	45.6594	45.3706	45.5112	54.3406	54.6294	54.4888
	25.5	0.5059	0.5191	0.5109	41.4872	41.4371	41.0812	58.5128	58.5629	58.9188		25.5	0.3288	0.3325	0.3254	20.6783	20.1053	20.1937	79.3217	79.8947	79.8063		25.5	0.4807	0.4802	0.4766	45.4519	45.4992	45.1516	54.5481	54.5008	54.8484
	26	0.5237	0.5294	0.5231	41.0731	41.1241	40.6215	58.9269	58.8759	59.3785		26	0.342	0.3439	0.3411	20.5478	20.4343	20.2673	79.4522	79.5657	79.7327		26	0.4923	0.4897	0.4876	44.3809	44.6166	44.8087	55.6191	55.3834	55.1913
	26.5	0.533	0.5479	0.537	40.8463	40.6896	40.5421	59.1537	59.3104	59.4579		26.5	0.3549	0.3558	0.3525	20.123	20.0721	19.9358	79.877	79.9279	80.0642		26.5	0.504	0.5007	0.4981	44.6595	44.2949	44.5261	55.3405	55.7051	55.4739
	27	0.5497	0.5593	0.5515	40.5563	40.7961	40.8984	59.4437	59.2039	59.1016		27	0.3714	0.3749	0.3651	19.845	19.9652	20.1875	80.155	80.0348	79.8125		27	0.5139	0.5106	0.5073	43.7991	44.0822	44.369	56.2009	55.9178	55.631
	27.5	0.5589	0.5749	0.5637	40.8253	40.6008	40.4776	59.1747	59.3992	59.5224		27.5	0.3835	0.3882	0.3809	20.4146	20.1674	20.554	79.5854	79.8326	79.446		27.5	0.5237	0.521	0.5205	44.2409	43.836	43.2438	55.7591	56.164	56.7562
	28	0.5718	0.5823	0.5743	40.8209	40.0849	40.1867	59.1791	59.9151	59.8133		28	0.3934	0.3983	0.3974	20.1928	20.5216	19.9895	79.8072	79.4784	80.0105		28	0.5307	0.5378	0.5305	43.6573	42.4666	43.051	56.3427	57.5334	56.949
	28.5	0.5798	0.5939	0.5875	40.7102	40.6281	39.7301	59.2898	59.3719	60.2699		28.5	0.4108	0.4101	0.41	20.1773	20.2117	20.2167	79.8227	79.7883	79.7833		28.5	0.5476	0.5478	0.5399	42.9137	42.8981	42.9134	57.0863	57.1019	57.0866
	29	0.5929	0.6	0.5965	40.6966	41.0916	40.451	59.3034	58.9084	59.549		29	0.4216	0.427	0.4197	20.4805	20.2215	20.2984	79.5195	79.7785	79.7016		29	0.5575	0.5617	0.5466	43.339	42.4255	42.9922	56.661	57.5745	57.0078
	29.5	0.6049	0.615	0.6115	40.7587	40.5174	39.8886	59.2413	59.4826	60.1114		29.5	0.4375	0.4385	0.4319	20.528	20.2176	20.7942	79.472	79.7823	79.2058		29.5	0.565	0.5678	0.5585	42.7637	43.1363	42.6686	57.2363	56.8637	57.3314
	30	0.6192	0.6272	0.6201	39.8174	39.7293	39.3354	60.1826	60.2707	60.6646		30	0.448	0.4538	0.4493	20.5633	20.3005	20.5038	79.4367	79.6995	79.4962		30	0.5776	0.5774	0.5639	42.9785	42.4192	42.26	57.0215	57.5808	57.74
	30.5	0.6265	0.6388	0.6321	40.1942	39.8329	39.4213	59.8058	60.1671	60.5787		30.5	0.458	0.4672	0.4595	20.8734	20.2141	20.0487	79.1266	79.7859	79.9513		30.5	0.5818	0.5839	0.5712	42.6682	41.9469	42.2995	57.3318	58.0531	57.7005
	31	0.6421	0.6521	0.646	40.039	39.8298	39.7973	59.961	60.1702	60.2027		31	0.474	0.4825	0.4703	20.4136	20.2946	20.3274	79.5864	79.7054	79.6726		31	0.5964	0.5928	0.5794	42.18	41.8764	41.7009	57.82	58.1236	58.2991
	31.5	0.6496	0.6579	0.6602	39.9831	39.4787	39.3411	60.0169	60.5213	60.6589		31.5	0.4914	0.4899	0.4835	20.1635	20.4626	20.2527	79.8365	79.5374	79.7473		31.5	0.6104	0.6062	0.594	41.7565	40.9508	41.2337	58.2435	59.0492	58.7663
	32	0.6611	0.667	0.6639	39.6871	40.1289	39.1219	60.3129	59.8711	60.8781		32	0.5031	0.5086	0.5015	20.6201	20.168	20.2213	79.3799	79.832	79.7787		32	0.6172	0.6133	0.6049	41.2964	41.559	41.5873	58.7036	58.441	58.4127
	32.5	0.6703	0.6798	0.6739	39.9314	39.7627	39.3255	60.0686	60.2373	60.6745		32.5	0.5135	0.522	0.5153	20.6567	20.5441	19.9058	79.3432	79.4559	80.0942		32.5	0.6241	0.6254	0.6129	41.3722	40.7549	41.5861	58.6278	59.2451	58.4139
	33	0.6786	0.6878	0.6844	39.0532	38.9154	39.4955	60.9468	61.0846	60.5045		33	0.5322	0.5347	0.5291	20.5895	20.2746	20.0477	79.4104	79.7254	79.9523		33	0.6374	0.6302	0.6212	41.5525	40.9717	41.0305	58.4475	59.0283	58.9695
	33.5	0.6822	0.6988	0.6883	39.6228	39.4399	39.2717	60.3772	60.5601	60.7283		33.5	0.5378	0.5454	0.5381	21.0283	20.7352	20.3638	78.9717	79.2648	79.6362		33.5	0.6426	0.6406	0.627	41.2162	40.8255	40.6509	58.7838	59.1745	59.3491
	34	0.6989	0.7057	0.7031	39.055	39.8062	39.1987	60.945	60.1938	60.8013		34	0.5544	0.5556	0.5526	20.8217	20.7767	20.4651	79.1783	79.2232	79.5349		34	0.6554	0.6481	0.6403	40.4113	40.3531	40.3254	59.5887	59.6469	59.6746
	34.5	0.7008	0.709	0.7079	40.0846	39.9955	38.9329	59.9154	60.0045	61.0671		34.5	0.5654	0.5728	0.5667	20.6243	20.3578	20.3698	79.3757	79.6422	79.6302		34.5	0.6616	0.6604	0.6528	40.5358	40.1053	40.5722	59.4642	59.8947	59.4278
	35	0.7118	0.7257	0.7188	39.0922	39.4414	39.0808	60.9078	60.5586	60.9192		35	0.5768	0.5863	0.5821	20.6241	20.4906	20.2344	79.3759	79.5094	79.7656		35	0.6734	0.673	0.665	39.8254	39.8491	39.8279	60.1746	60.1509	60.1721
	35.5	0.7191	0.729	0.7284	39.0645	38.8983	38.9303	60.9355	61.1017	61.0697		35.5	0.5891	0.6014	0.592	20.793	20.3677	20.2933	79.207	79.6323	79.7067		35.5	0.6753	0.6804	0.6677	40.2067	39.4157	39.6668	59.7933	60.5843	60.3332
	36	0.7231	0.7368	0.7371	38.4813	39.2081	38.4708	61.5187	60.7919	61.5292		36	0.603	0.6082	0.6061	20.9006	20.7219	20.4043	79.0994	79.2781	79.5957		36	0.6907	0.6887	0.6793	39.793	39.4244	39.4796	60.207	60.5756	60.5204
	36.5	0.7348	0.7449	0.7451	38.9529	39.1391	38.4145	61.0471	60.8609	61.5855		36.5	0.6167	0.6219	0.6113	20.8195	20.6454	20.6168	79.1805	79.3546	79.3832		36.5	0.6966	0.6964	0.6867	39.9348	38.9885	39.0541	60.0652	61.0115	60.9459
	37	0.7382	0.7496	0.7464	38.7735	38.8937	39.0604	61.2265	61.1063	60.9396		37	0.6275	0.6282	0.6241	20.8382	20.6266	20.3832	79.1617	79.3734	79.6168		37	0.7015	0.7058	0.7015	39.6559	39.4143	38.7051	60.3441	60.5857	61.2949
	37.5	0.745	0.7588	0.7569	39.1338	38.7731	39.2225	60.8662	61.2269	60.7775		37.5	0.6421	0.6439	0.6396	20.9182	20.6755	20.8145	79.0818	79.3245	79.1855		37.5	0.7101	0.7105	0.7042	39.6458	39.6234	39.5039	60.3542	60.3766	60.4961
	38	0.7517	0.7586	0.7631	39.1393	39.4861	38.9038	60.8607	60.5139	61.0962		38	0.6487	0.6552	0.652	21.2546	20.8623	20.4186	78.7454	79.1377	79.5814		38	0.7182	0.7214	0.7152	39.6638	39.0248	38.8963	60.3362	60.9752	61.1037
	38.5	0.7534	0.7647	0.7734	39.051	39.5201	38.7305	60.949	60.4799	61.2695		38.5	0.6615	0.664	0.6613	21.203	21.1231	20.8496	78.797	78.8769	79.1504		38.5	0.7247	0.7283	0.7278	39.308	38.655	38.6816	60.692	61.345	61.3184
	39	0.7661	0.77	0.7778	38.7515	39.5949	38.1685	61.2485	60.4051	61.8315		39	0.6694	0.6802	0.6686	21.4868	20.9703	21.1559	78.5132	79.0297	78.8441		39	0.7353	0.7362	0.7354	39.196	39.1481	39.1907	60.804	60.8519	60.8093
	39.5	0.7717	0.7796	0.7785	39.1616	39.793	39.5058	60.8384	60.207	60.4942		39.5	0.6809	0.6842	0.6807	21.6499	21.3709	21.3054	78.3501	78.6291	78.6946		39.5	0.7432	0.7479	0.7371	39.6799	38.983	38.6468	60.3201	61.017	61.3532
	40	0.7722	0.7777	0.7788	38.4453	39.2028	38.8046	61.5547	60.7972	61.1954		40	0.6889	0.6941	0.6943	21.3985	21.2382	20.7162	78.6015	78.7618	79.2838		40	0.7506	0.7471	0.7428	38.8428	39.0247	38.8003	61.1572	60.9753	61.1997
	40.5	0.7775	0.7812	0.7855	38.5262	39.7115	38.1339	61.4738	60.2885	61.8661		40.5	0.7012	0.7056	0.7006	21.3643	21.4007	21.0412	78.6357	78.5993	78.9588		40.5	0.7549	0.7584	0.7513	38.6215	38.4433	38.3613	61.3785	61.5567	61.6387
	41	0.7802	0.7854	0.7925	38.3929	39.1587	37.797	61.6071	60.8413	62.203		41	0.7071	0.7143	0.7129	21.6943	21.3078	21.3496	78.3057	78.6922	78.6504		41	0.7627	0.7646	0.7629	38.6654	38.1315	38.2165	61.3346	61.8685	61.7835
	41.5	0.7819	0.7952	0.7918	37.6276	37.6687	37.4937	62.3724	62.3313	62.5063		41.5	0.7158	0.7253	0.7223	21.4306	21.3153	21.2378	78.5694	78.6847	78.7622		41.5	0.7703	0.7697	0.7675	38.284	37.8789	37.5516	61.716	62.1211	62.4484
	42	0.7744	0.7849	0.7903	37.6481	38.503	37.2276	62.3519	61.497	62.7724		42	0.7174	0.7317	0.7255	21.7174	21.4571	21.4749	78.2826	78.5429	78.5251		42	0.7688	0.7779	0.7724	37.9232	37.9099	37.7465	62.0768	62.0901	62.2535
	42.5	0.7778	0.7878	0.7898	36.7995	37.684	36.5771	63.2005	62.316	63.4229		42.5	0.7242	0.7382	0.7361	22.0114	21.5939	21.0026	77.9886	78.4061	78.9974		42.5	0.7736	0.7824	0.7788	37.6879	37.6919	37.0067	62.3121	62.3081	62.9933
	43	0.7708	0.7785	0.7791	37.1336	37.4498	37.0794	62.8664	62.5502	62.9206		43	0.7424	0.74	0.7444	21.6339	21.8668	21.4141	78.3661	78.1332	78.5859		43	0.7818	0.784	0.7805	37.2926	37.188	36.4978	62.7074	62.812	63.5022
	43.5	0.7634	0.7741	0.7745	37.4936	38.0067	37.6432	62.5064	61.9933	62.3568		43.5	0.7416	0.7458	0.7509	21.9822	21.8584	21.5494	78.0178	78.1416	78.4506		43.5	0.7817	0.7809	0.7873	37.2974	37.3356	36.6072	62.7026	62.6644	63.3928
	44	0.7686	0.7725	0.7837	36.8942	37.7407	36.1833	63.1058	62.2593	63.8167		44	0.7506	0.7591	0.7531	21.8792	21.7932	21.6465	78.1208	78.2068	78.3535		44	0.7758	0.7837	0.7825	37.1498	36.7754	36.4045	62.8502	63.2246	63.5955
	44.5	0.7587	0.7738	0.7727	37.7259	38.0215	37.0423	62.2741	61.9785	62.9577		44.5	0.7553	0.7603	0.7566	22.3828	22.0766	21.7057	77.6172	77.9234	78.2943		44.5	0.7745	0.7869	0.7852	37.2122	36.6258	36.2793	62.7878	63.3742	63.7207
	45	0.7662	0.7724	0.7755	37.3566	38.0904	36.9086	62.6434	61.9096	63.0914		45	0.7543	0.7721	0.7658	22.4125	22.0525	21.9181	77.5875	77.9475	78.082		45	0.773	0.7781	0.7791	37.2844	36.6104	36.5634	62.7156	63.3896	63.4366
	45.5	0.758	0.7682	0.7723	38.4626	37.9519	37.4059	61.5374	62.0481	62.5941		45.5	0.7605	0.7691	0.7735	22.3889	22.1385	21.8562	77.6111	77.8615	78.1438		45.5	0.7786	0.7778	0.7845	36.5869	36.195	35.8859	63.4131	63.805	64.1141
	46	0.7591	0.7718	0.7777	37.706	37.7749	36.4624	62.294	62.2251	63.5376		46	0.773	0.772	0.7727	22.4971	22.3692	22.0354	77.5029	77.6308	77.9646		46	0.7732	0.7671	0.7817	36.4103	36.6999	35.5873	63.5897	63.3001	64.4127
	46.5	0.7591	0.7742	0.7758	37.706	37.6578	37.5802	62.294	62.3422	62.4198		46.5	0.7701	0.7824	0.7819	22.7393	22.3819	21.931	77.2607	77.6181	78.069		46.5	0.775	0.7745	0.7767	36.3257	36.7805	35.8164	63.6743	63.2195	64.1836
	47	0.7605	0.7708	0.7721	37.6366	37.8239	37.4156	62.3634	62.1761	62.5844		47	0.7695	0.782	0.7855	22.5994	22.5485	22.1391	77.4006	77.4515	77.8609		47	0.77	0.7797	0.779	36.5616	35.6786	35.2824	63.4384	64.3214	64.7176
	47.5	0.7619	0.7683	0.7752	37.5674	37.947	36.9229	62.4326	62.053	63.0771		47.5	0.7841	0.7871	0.7856	22.024	22.2482	21.9819	77.976	77.7518	78.0181		47.5	0.7716	0.781	0.7821	36.0532	35.6192	35.1426	63.9468	64.3808	64.8574
	48	0.7599	0.7711	0.7646	37.3165	37.4641	37.7826	62.6835	62.5359	62.2174		48	0.7839	0.7837	0.7864	21.875	22.1899	21.9596	78.125	77.8101	78.0404		48	0.768	0.7727	0.7787	35.7878	36.0018	35.296	64.2122	63.9982	64.704
	48.5	0.7599	0.7709	0.7708	37.6663	37.819	37.4787	62.3337	62.181	62.5213		48.5	0.7802	0.7851	0.7878	21.6685	21.3792	21.4595	78.3315	78.6208	78.5405		48.5	0.7726	0.7738	0.7835	35.1432	35.5195	34.6543	64.8568	64.4805	65.3457
	49	0.759	0.7659	0.7682	37.7109	38.0659	36.9134	62.2891	61.9341	63.0866		49	0.7722	0.7752	0.7825	21.5799	21.4964	20.9873	78.4201	78.5036	79.0127		49	0.7738	0.7748	0.7771	34.6581	34.6134	34.511	65.3419	65.3866	65.4891
	49.5	0.7605	0.769	0.7713	37.6366	37.5664	37.1096	62.3634	62.4336	62.8904		49.5	0.7607	0.7768	0.7836	21.5888	21.4521	20.8039	78.4112	78.5479	79.1961		49.5	0.7729	0.7784	0.7839	34.6985	34.4533	33.7869	65.3015	65.5467	66.2131
	50	0.7634	0.7656	0.7718	37.4936	38.0808	36.7412	62.5064	61.9192	63.2588		50	0.7624	0.772	0.7779	21.3824	21.2727	20.8014	78.6176	78.7272	79.1986		50	0.7734	0.7728	0.7856	34.676	34.703	33.7138	65.3239	65.297	66.2862
	50.5	0.7575	0.7673	0.771	37.7856	37.6496	37.124	62.2144	62.3504	62.876		50.5	0.7617	0.7726	0.7722	21.5604	21.2562	20.799	78.4396	78.7438	79.201		50.5	0.7791	0.7865	0.7822	34.85	34.5221	33.8603	65.15	65.4779	66.1397
	51	0.7536	0.7662	0.7689	38.3341	38.051	37.2254	61.6659	61.949	62.7746		51	0.7613	0.7652	0.7684	21.255	21.3042	20.9019	78.745	78.6958	79.0981		51	0.7726	0.7788	0.7826	34.281	34.4356	33.843	65.719	65.5644	66.157
	51.5	0.7569	0.7615	0.7632	37.8156	38.6356	37.8519	62.1844	61.3644	62.1481		51.5	0.7577	0.7606	0.7685	21.6742	21.5916	21.0559	78.3258	78.4084	78.9441		51.5	0.7723	0.7763	0.7818	34.7254	34.5465	33.8776	65.2746	65.4535	66.1224
	52	0.7543	0.765	0.7661	39.0044	38.1107	38.056	60.9956	61.8893	61.944		52	0.7492	0.7544	0.7674	21.9201	21.929	21.0861	78.0799	78.071	78.9139		52	0.7756	0.7747	0.78	34.5777	34.6179	33.9558	65.4223	65.3821	66.0442
	52.5	0.7558	0.7641	0.7663	38.5746	38.5041	38.0461	61.4254	61.4959	61.9539		52.5	0.7508	0.7607	0.7642	21.8734	21.9061	21.1744	78.1266	78.0939	78.8256		52.5	0.7652	0.7712	0.7775	35.0476	34.775	34.065	64.9523	65.225	65.935
	53	0.7524	0.7587	0.7626	38.7489	38.7782	38.2306	61.2511	61.2218	61.7694		53	0.7516	0.7556	0.7557	22.0107	22.054	21.572	77.9893	77.946	78.428		53	0.7701	0.7794	0.7795	35.2573	34.4091	33.9776	64.7427	65.5909	66.0224
	53.5	0.7487	0.7596	0.7666	39.6521	39.4341	38.3785	60.3479	60.5659	61.6215		53.5	0.755	0.7605	0.7634	22.0715	21.9119	21.3544	77.9285	78.0881	78.6456		53.5	0.7744	0.7732	0.7796	35.0615	35.1159	34.4003	64.9385	64.8841	65.5997
	54	0.7491	0.7569	0.7582	39.6309	39.2225	38.8038	60.3691	60.7775	61.1962		54	0.7513	0.7607	0.7652	22.0195	21.9061	21.4618	77.9805	78.0939	78.5382		54	0.7711	0.7766	0.7835	35.2115	34.9622	34.2291	64.7885	65.0378	65.7709
	54.5	0.7523	0.7577	0.763	38.7541	39.1811	38.9089	61.2459	60.8189	61.0911		54.5	0.7477	0.7588	0.758	22.1255	21.8019	21.5065	77.8745	78.1981	78.4935		54.5	0.7678	0.7711	0.7798	34.929	35.2115	34.3915	65.071	64.7885	65.6085
	55	0.7478	0.7605	0.7619	39.6998	39.3875	38.6153	60.3002	60.6125	61.3847		55	0.7479	0.755	0.7647	21.9582	22.0715	21.4758	78.0418	77.9285	78.5242		55	0.7706	0.7735	0.7797	35.2344	34.6716	34.3959	64.7656	65.3284	65.6041
[truncated: 916 more rows]

## Sheet: Supplementary Fig. 10
	Supplementary Fig. 10a Trp2-Trp4 ODi = 1:1
[truncated: 493 more rows]
[truncated: 25 more columns]

## Sheet: Supplementary Fig. 11
	Supplementary Fig. 11a
[truncated: 2,208 more rows]

## Sheet: Supplementary Fig. 12
	Supplementary Fig. 12a Met-Trp4 ODi = 1:1
[truncated: 493 more rows]
[truncated: 25 more columns]

## Sheet: Supplementary Fig. 13
	Supplementary Fig. 13a
[truncated: 2,208 more rows]
