# Supplementary material for: Programmable cell–cell adhesion in synthetic yeast communities for improved bioproduction
Source: Nat Chem Biol. 2026 Jan 5;22(7):1057–66. doi: 10.1038/s41589-025-02081-1 (PMC13303087; doi:10.1038/s41589-025-02081-1)
Supplement: Supplementary file 13 — Statistical source data. [file 41589_2025_2081_MOESM13_ESM.xlsx]

## Sheet: Fig.1e
	Fig.1e
	Sample	OD600nm Flocculation
	replicate	repl.1	repl.2	repl.3
	Control	20.4375	23.0625	22.012
	FLO1co	60.0625	67.5625	75.332
	FLO5co	49.1875	55.0625	61.789
	AGA1&2co	28.6875	29.875	26.916
	SAG1co	29.8125	24.125	27.333
	SAG1-AGA1&2co	34.5	28.375	33.021
	AGA1&2-Acco	22.0625	24	25.119
	AGA1&2-Anco	21.5	25.5625	24.227
	AGA1&2-Spyco	28.75	24.3125	26.219
	FLO5Nco	27.3125	21.5625	25.851
	FLO5N-Acco	25.75	19.5	20.782
	FLO5N-Anco	36.4375	34.8125	35.717
	FLO5N-Spyco	42.125	37.3125	36.812
	FLO5Cco	29.75	27.37	29.182
	FLO5C-Acco	37.5	31.875	39.891
	FLO5C-Anco	33.25	34.875	33.599
	FLO5C-Spyco	34.75	30.8125	31.226
