# Supplementary material for: Programmable cell–cell adhesion in synthetic yeast communities for improved bioproduction
Source: Nat Chem Biol. 2026 Jan 5;22(7):1057–66. doi: 10.1038/s41589-025-02081-1 (PMC13303087; doi:10.1038/s41589-025-02081-1)
Supplement: Supplementary file 14 — Statistical source data. [file 41589_2025_2081_MOESM14_ESM.xlsx]

## Sheet: Fig, 2d
	Fig.2d
	Sample	Proportion (%)
	Category	Tricolor cells cluster	Biocolor cluster with Blue cels	Cluster with Red and Green cells	Monochrome cells
	FLO5C-Spyco	8	4	29	59
	FLO5C-Anco	12	3	22	63
	FLO5C-Acco	16	4	19	61
	FLO5Cco	5	3	8	84
	FLO5N-Spyco	0	0	14	86
	FLO5N-Anco	0	2	17	81
	FLO5N-Acco	3	5	3	89
	FLO5Nco	0	0	5	95
	AGA1&2-Spyco	0	0	18	82
	AGA1&2-Anco	0	0	50	50
	AGA1&2-Acco	0	4	49	47
	SAG1-AGA1&2co	0	0	32	68
	SAG1co	5	12	0	83
	AGA1&2co	0	3	0	97
	FLO5co	76	0	0	24
	FLO1co	75	2	0	23
	Control	0	4	0	96
