# Supplementary material for: Programmable cell–cell adhesion in synthetic yeast communities for improved bioproduction
Source: Nat Chem Biol. 2026 Jan 5;22(7):1057–66. doi: 10.1038/s41589-025-02081-1 (PMC13303087; doi:10.1038/s41589-025-02081-1)
Supplement: Supplementary file 15 — Statistical source data. [file 41589_2025_2081_MOESM15_ESM.xlsx]

## Sheet: Fig. 4b
	Fig. 4b Lys-Ade ODi = 1:1
	Time/h	Control			FLO1co			FLO5co				Time/h	Control			AGA1&2co			SAG1co			SAG1-AGA1&2co				Time/h	Control			AGA1&2co			AGA1&2-Acco			AGA1&2-Anco			AGA1&2-Spyco				Time/h	Control			FLO5Nco
	replicate	repl.1	repl.2	repl.3	repl.1	repl.2	repl.3	repl.1	repl.2	repl.3		replicate	repl.1	repl.2	repl.3	repl.1	repl.2	repl.3	repl.1	repl.2	repl.3	repl.1	repl.2	repl.3		replicate	repl.1	repl.2	repl.3	repl.1	repl.2	repl.3	repl.1	repl.2	repl.3	repl.1	repl.2	repl.3	repl.1	repl.2	repl.3		replicate	repl.1	repl.2	repl.3	repl.1	repl.2	repl.3
	0	0.1699	0.1723	0.1733	0.1771	0.1801	0.1803	0.1849	0.1853	0.2068		0	0.1699	0.1723	0.1733	0.1871	0.1854	0.1803	0.1638	0.1679	0.1801	0.1588	0.1639	0.1826		0	0.1699	0.1723	0.1733	0.1871	0.1854	0.1803	0.1652	0.1728	0.1621	0.209	0.1906	0.1916	0.1997	0.1956	0.1826		0	0.1699	0.1723	0.1733	0.232	0.2452	0.2395
	24	0.4331	0.4162	0.4105	0.2834	0.3011	0.2803	0.3336	0.3575	0.4032		0.5	0.1552	0.152	0.1505	0.1817	0.1751	0.1666	0.1696	0.1716	0.1718	0.1424	0.1476	0.1475		0.5	0.1552	0.152	0.1505	0.1817	0.1751	0.1666	0.1657	0.1667	0.161	0.2133	0.1939	0.1893	0.1857	0.1765	0.1711		0.5	0.1552	0.152	0.1505	0.2041	0.2211	0.2113
	48	0.6578	0.6512	0.6511	0.5814	0.6044	0.6008	0.7527	0.8623	0.8075		1	0.1725	0.1575	0.1569	0.1849	0.1778	0.1708	0.1771	0.1765	0.1797	0.156	0.1579	0.1603		1	0.1725	0.1575	0.1569	0.1849	0.1778	0.1708	0.1727	0.1761	0.1681	0.2183	0.199	0.1967	0.1925	0.1831	0.1782		1	0.1725	0.1575	0.1569	0.2022	0.2391	0.2171
	72	0.6222	0.623	0.6126	1.0464	0.8404	1.0149	1.0425	1.0533	1.1802		1.5	0.1663	0.1814	0.1748	0.1905	0.1808	0.1738	0.1826	0.1815	0.1833	0.1589	0.16	0.1594		1.5	0.1663	0.1814	0.1748	0.1905	0.1808	0.1738	0.1801	0.1828	0.1748	0.2238	0.2049	0.2015	0.1946	0.1884	0.1818		1.5	0.1663	0.1814	0.1748	0.2015	0.2077	0.2011
												2	0.1654	0.1752	0.1884	0.1918	0.1867	0.1786	0.1826	0.183	0.1834	0.163	0.1633	0.1666		2	0.1654	0.1752	0.1884	0.1918	0.1867	0.1786	0.1841	0.187	0.1827	0.231	0.2082	0.2075	0.1992	0.193	0.1861		2	0.1654	0.1752	0.1884	0.2038	0.2148	0.2034
												2.5	0.1738	0.1757	0.1801	0.1962	0.1934	0.1843	0.1858	0.1842	0.1895	0.1683	0.1725	0.171		2.5	0.1738	0.1757	0.1801	0.1962	0.1934	0.1843	0.1952	0.197	0.1898	0.2351	0.212	0.2102	0.2079	0.199	0.1923		2.5	0.1738	0.1757	0.1801	0.2058	0.2165	0.208
												3	0.1794	0.1767	0.1784	0.1975	0.193	0.1861	0.1921	0.1866	0.1915	0.176	0.1802	0.1742		3	0.1794	0.1767	0.1784	0.1975	0.193	0.1861	0.1977	0.204	0.1932	0.2377	0.2169	0.2152	0.2115	0.2045	0.1991		3	0.1794	0.1767	0.1784	0.2046	0.2137	0.2101
												3.5	0.1865	0.1812	0.1814	0.1994	0.1952	0.1891	0.1958	0.1901	0.1932	0.1807	0.1803	0.1822		3.5	0.1865	0.1812	0.1814	0.1994	0.1952	0.1891	0.1981	0.2035	0.2017	0.2411	0.2197	0.2202	0.2162	0.2099	0.2041		3.5	0.1865	0.1812	0.1814	0.205	0.2114	0.2073
												4	0.1939	0.1843	0.182	0.202	0.1968	0.1914	0.2021	0.1979	0.1968	0.1826	0.1832	0.187		4	0.1939	0.1843	0.182	0.202	0.1968	0.1914	0.2078	0.2086	0.1992	0.244	0.2239	0.2229	0.2224	0.2164	0.2085		4	0.1939	0.1843	0.182	0.2045	0.2114	0.2112
												4.5	0.196	0.1878	0.1828	0.2035	0.1985	0.1933	0.2089	0.204	0.2031	0.1882	0.1896	0.1898		4.5	0.196	0.1878	0.1828	0.2035	0.1985	0.1933	0.2177	0.2174	0.2091	0.2485	0.2275	0.225	0.2257	0.2182	0.2112		4.5	0.196	0.1878	0.1828	0.2088	0.2142	0.2101
												5	0.2003	0.1919	0.1909	0.2066	0.2036	0.1966	0.2168	0.2155	0.2156	0.1956	0.1969	0.195		5	0.2003	0.1919	0.1909	0.2066	0.2036	0.1966	0.2231	0.2241	0.2178	0.253	0.231	0.23	0.2309	0.225	0.218		5	0.2003	0.1919	0.1909	0.2117	0.2219	0.2135
												5.5	0.2022	0.1953	0.1928	0.2099	0.2041	0.1991	0.215	0.2123	0.2152	0.2	0.2039	0.2002		5.5	0.2022	0.1953	0.1928	0.2099	0.2041	0.1991	0.2252	0.2318	0.2216	0.2578	0.2349	0.2317	0.2339	0.2281	0.2215		5.5	0.2022	0.1953	0.1928	0.2167	0.2247	0.2182
												6	0.2059	0.2008	0.1961	0.2151	0.2088	0.2027	0.2209	0.2142	0.2206	0.2023	0.208	0.2043		6	0.2059	0.2008	0.1961	0.2151	0.2088	0.2027	0.2329	0.2367	0.2288	0.2584	0.237	0.2355	0.2405	0.2336	0.2255		6	0.2059	0.2008	0.1961	0.2166	0.2255	0.2175
												6.5	0.2101	0.2037	0.2006	0.218	0.2117	0.203	0.2285	0.2222	0.2257	0.2089	0.213	0.2082		6.5	0.2101	0.2037	0.2006	0.218	0.2117	0.203	0.2396	0.2449	0.2358	0.2639	0.2403	0.2373	0.2453	0.2398	0.2312		6.5	0.2101	0.2037	0.2006	0.2226	0.2268	0.2245
												7	0.2102	0.2072	0.2042	0.2221	0.2155	0.2066	0.2329	0.231	0.2325	0.213	0.2184	0.214		7	0.2102	0.2072	0.2042	0.2221	0.2155	0.2066	0.2461	0.2504	0.241	0.2677	0.2441	0.2411	0.2519	0.2452	0.2374		7	0.2102	0.2072	0.2042	0.2232	0.2271	0.2226
												7.5	0.2142	0.2097	0.2097	0.2262	0.221	0.2102	0.2401	0.2361	0.2363	0.2182	0.221	0.2178		7.5	0.2142	0.2097	0.2097	0.2262	0.221	0.2102	0.2529	0.2568	0.2483	0.2712	0.2477	0.2439	0.2582	0.249	0.2429		7.5	0.2142	0.2097	0.2097	0.2292	0.2328	0.2264
												8	0.2201	0.2132	0.2113	0.2308	0.2241	0.2149	0.2454	0.239	0.2409	0.2217	0.2236	0.2238		8	0.2201	0.2132	0.2113	0.2308	0.2241	0.2149	0.2615	0.2643	0.2556	0.2764	0.2515	0.2484	0.2619	0.2554	0.2485		8	0.2201	0.2132	0.2113	0.2315	0.2394	0.2307
												8.5	0.2196	0.219	0.2127	0.2318	0.2263	0.218	0.25	0.2456	0.2467	0.2262	0.2298	0.2253		8.5	0.2196	0.219	0.2127	0.2318	0.2263	0.218	0.2679	0.2704	0.2584	0.2812	0.2565	0.252	0.2683	0.2599	0.2548		8.5	0.2196	0.219	0.2127	0.2329	0.2421	0.2338
												9	0.222	0.2217	0.2195	0.2363	0.2309	0.2221	0.2543	0.2493	0.2518	0.2293	0.2317	0.2346		9	0.222	0.2217	0.2195	0.2363	0.2309	0.2221	0.2731	0.2759	0.2641	0.2844	0.2609	0.2571	0.2743	0.2644	0.259		9	0.222	0.2217	0.2195	0.2381	0.2506	0.2358
												9.5	0.2262	0.2249	0.2194	0.2446	0.2369	0.2251	0.2611	0.254	0.2559	0.2326	0.2387	0.2308		9.5	0.2262	0.2249	0.2194	0.2446	0.2369	0.2251	0.2787	0.2804	0.2701	0.2878	0.2633	0.2618	0.2794	0.2705	0.2657		9.5	0.2262	0.2249	0.2194	0.2377	0.2456	0.2432
												10	0.2296	0.2306	0.2257	0.2475	0.239	0.2294	0.2656	0.2585	0.2615	0.2398	0.2382	0.2367		10	0.2296	0.2306	0.2257	0.2475	0.239	0.2294	0.2877	0.2884	0.2807	0.2943	0.2684	0.2648	0.2832	0.2739	0.2689		10	0.2296	0.2306	0.2257	0.2461	0.2487	0.2463
												10.5	0.2357	0.2325	0.2286	0.2492	0.2437	0.2352	0.2716	0.2628	0.265	0.243	0.2462	0.2423		10.5	0.2357	0.2325	0.2286	0.2492	0.2437	0.2352	0.2938	0.2952	0.2843	0.2962	0.2731	0.2699	0.2886	0.281	0.2739		10.5	0.2357	0.2325	0.2286	0.2502	0.255	0.2481
												11	0.2372	0.2376	0.2333	0.253	0.2485	0.237	0.276	0.2669	0.2704	0.247	0.25	0.2457		11	0.2372	0.2376	0.2333	0.253	0.2485	0.237	0.2995	0.3005	0.2891	0.3016	0.2776	0.2733	0.294	0.2852	0.2792		11	0.2372	0.2376	0.2333	0.2546	0.2591	0.2527
												11.5	0.2449	0.242	0.2346	0.2579	0.252	0.2393	0.282	0.2744	0.2741	0.2528	0.2556	0.2503		11.5	0.2449	0.242	0.2346	0.2579	0.252	0.2393	0.3054	0.3084	0.2896	0.3047	0.2815	0.2788	0.3	0.291	0.2843		11.5	0.2449	0.242	0.2346	0.2588	0.2669	0.2556
												12	0.2482	0.2444	0.241	0.2646	0.2553	0.246	0.2885	0.2773	0.2788	0.2597	0.2611	0.2545		12	0.2482	0.2444	0.241	0.2646	0.2553	0.246	0.3115	0.3137	0.2941	0.3117	0.287	0.2822	0.304	0.2973	0.2918		12	0.2482	0.2444	0.241	0.2625	0.2651	0.2567
												12.5	0.2494	0.25	0.2449	0.2672	0.2604	0.2492	0.2901	0.2839	0.2867	0.2628	0.2668	0.256		12.5	0.2494	0.25	0.2449	0.2672	0.2604	0.2492	0.3183	0.3182	0.3013	0.3154	0.291	0.2862	0.31	0.3002	0.2973		12.5	0.2494	0.25	0.2449	0.2658	0.2675	0.2605
												13	0.2624	0.2547	0.249	0.272	0.2651	0.2531	0.2982	0.2901	0.2881	0.2664	0.2709	0.2623		13	0.2624	0.2547	0.249	0.272	0.2651	0.2531	0.3225	0.3227	0.3059	0.318	0.2951	0.2912	0.3115	0.305	0.3006		13	0.2624	0.2547	0.249	0.2734	0.289	0.2661
												13.5	0.2653	0.2622	0.2558	0.2773	0.2696	0.2583	0.3038	0.2934	0.2935	0.2748	0.2746	0.2669		13.5	0.2653	0.2622	0.2558	0.2773	0.2696	0.2583	0.3303	0.3313	0.3124	0.3223	0.298	0.2939	0.3211	0.3127	0.3056		13.5	0.2653	0.2622	0.2558	0.2766	0.2839	0.2726
												14	0.2703	0.2631	0.26	0.283	0.2755	0.2627	0.309	0.2996	0.2986	0.2794	0.2815	0.2709		14	0.2703	0.2631	0.26	0.283	0.2755	0.2627	0.3393	0.3382	0.3188	0.3262	0.3008	0.2985	0.3257	0.3181	0.3126		14	0.2703	0.2631	0.26	0.2842	0.2858	0.278
												14.5	0.2772	0.2704	0.2652	0.2888	0.2809	0.2678	0.3139	0.3045	0.3041	0.2848	0.2881	0.2774		14.5	0.2772	0.2704	0.2652	0.2888	0.2809	0.2678	0.3438	0.3447	0.326	0.3333	0.3072	0.3029	0.329	0.3229	0.3143		14.5	0.2772	0.2704	0.2652	0.2897	0.2898	0.2876
												15	0.285	0.2759	0.271	0.2977	0.2874	0.2728	0.3177	0.307	0.3068	0.291	0.2946	0.2826		15	0.285	0.2759	0.271	0.2977	0.2874	0.2728	0.3531	0.3506	0.3336	0.3344	0.3118	0.3088	0.3333	0.3261	0.3217		15	0.285	0.2759	0.271	0.3013	0.303	0.2946
												15.5	0.2907	0.2792	0.2746	0.3009	0.2912	0.2809	0.3233	0.3129	0.3133	0.2992	0.3014	0.2933		15.5	0.2907	0.2792	0.2746	0.3009	0.2912	0.2809	0.3572	0.3599	0.3391	0.3395	0.3187	0.3134	0.3418	0.3331	0.3272		15.5	0.2907	0.2792	0.2746	0.3095	0.3116	0.3072
												16	0.2976	0.2858	0.2848	0.3092	0.2978	0.2863	0.3268	0.3163	0.316	0.3072	0.3099	0.2996		16	0.2976	0.2858	0.2848	0.3092	0.2978	0.2863	0.3668	0.3677	0.3492	0.3436	0.3219	0.317	0.3489	0.3414	0.3344		16	0.2976	0.2858	0.2848	0.3259	0.3266	0.317
												16.5	0.3024	0.295	0.2888	0.3125	0.3074	0.2934	0.3333	0.3219	0.3228	0.3164	0.3146	0.3071		16.5	0.3024	0.295	0.2888	0.3125	0.3074	0.2934	0.3748	0.3757	0.3602	0.3477	0.3254	0.3223	0.3542	0.3474	0.3421		16.5	0.3024	0.295	0.2888	0.3355	0.3417	0.3279
												17	0.3115	0.3015	0.2987	0.3219	0.3133	0.2999	0.3373	0.3251	0.3238	0.3254	0.3225	0.3163		17	0.3115	0.3015	0.2987	0.3219	0.3133	0.2999	0.3842	0.3844	0.3673	0.3528	0.3317	0.3259	0.3618	0.3512	0.3472		17	0.3115	0.3015	0.2987	0.3505	0.35	0.343
												17.5	0.3239	0.3095	0.3059	0.3308	0.322	0.3062	0.3436	0.3328	0.3309	0.3383	0.3304	0.3251		17.5	0.3239	0.3095	0.3059	0.3308	0.322	0.3062	0.389	0.3885	0.3752	0.3582	0.3357	0.3328	0.3666	0.3623	0.3544		17.5	0.3239	0.3095	0.3059	0.3623	0.3633	0.3576
												18	0.331	0.3188	0.316	0.3385	0.3277	0.3153	0.3481	0.3337	0.3354	0.3482	0.3463	0.3338		18	0.331	0.3188	0.316	0.3385	0.3277	0.3153	0.3976	0.4011	0.3799	0.3627	0.3409	0.3371	0.3782	0.3736	0.3637		18	0.331	0.3188	0.316	0.3736	0.3798	0.3706
												18.5	0.3418	0.3257	0.3275	0.346	0.336	0.3221	0.3531	0.3376	0.3372	0.3645	0.3576	0.3451		18.5	0.3418	0.3257	0.3275	0.346	0.336	0.3221	0.4081	0.4096	0.3891	0.3718	0.3488	0.3458	0.3865	0.3796	0.3729		18.5	0.3418	0.3257	0.3275	0.3795	0.3884	0.3825
												19	0.3457	0.3342	0.3353	0.3559	0.3486	0.3298	0.3629	0.3408	0.3419	0.371	0.3749	0.3675		19	0.3457	0.3342	0.3353	0.3559	0.3486	0.3298	0.4168	0.4178	0.3958	0.3736	0.3545	0.348	0.3935	0.3832	0.3754		19	0.3457	0.3342	0.3353	0.3958	0.4012	0.3921
												19.5	0.3579	0.3456	0.3401	0.3615	0.3546	0.3373	0.3677	0.3503	0.3455	0.3837	0.3863	0.372		19.5	0.3579	0.3456	0.3401	0.3615	0.3546	0.3373	0.4283	0.4243	0.4052	0.3805	0.3598	0.3574	0.3968	0.3913	0.3824		19.5	0.3579	0.3456	0.3401	0.4084	0.4114	0.4054
												20	0.3664	0.3557	0.3471	0.3691	0.362	0.3482	0.3705	0.3575	0.3486	0.3931	0.4051	0.3906		20	0.3664	0.3557	0.3471	0.3691	0.362	0.3482	0.4339	0.4338	0.4167	0.3865	0.3658	0.361	0.4066	0.4023	0.3958		20	0.3664	0.3557	0.3471	0.4127	0.4277	0.4199
												20.5	0.3755	0.3635	0.3595	0.3791	0.3709	0.3531	0.3761	0.3612	0.3547	0.4055	0.4083	0.3999		20.5	0.3755	0.3635	0.3595	0.3791	0.3709	0.3531	0.4406	0.4408	0.4238	0.3912	0.3696	0.3671	0.4105	0.407	0.3997		20.5	0.3755	0.3635	0.3595	0.4337	0.4377	0.4286
												21	0.3847	0.3726	0.368	0.3896	0.3823	0.3667	0.3822	0.3774	0.3622	0.4137	0.4185	0.4107		21	0.3847	0.3726	0.368	0.3896	0.3823	0.3667	0.4519	0.4519	0.4327	0.3968	0.3783	0.373	0.4187	0.4141	0.4048		21	0.3847	0.3726	0.368	0.442	0.4484	0.4394
												21.5	0.3932	0.3828	0.3757	0.3977	0.3895	0.3768	0.385	0.3824	0.3692	0.4214	0.4286	0.4157		21.5	0.3932	0.3828	0.3757	0.3977	0.3895	0.3768	0.4588	0.4555	0.442	0.4052	0.3841	0.3767	0.4236	0.4201	0.4104		21.5	0.3932	0.3828	0.3757	0.4515	0.4602	0.4551
												22	0.4072	0.3948	0.3872	0.4081	0.3996	0.3803	0.4094	0.393	0.3757	0.4265	0.4399	0.4264		22	0.4072	0.3948	0.3872	0.4081	0.3996	0.3803	0.4697	0.4672	0.4491	0.4092	0.3915	0.3854	0.4303	0.4286	0.4189		22	0.4072	0.3948	0.3872	0.4654	0.4727	0.4651
												22.5	0.4145	0.3976	0.3952	0.4134	0.4043	0.388	0.4105	0.3972	0.3943	0.437	0.4414	0.4349		22.5	0.4145	0.3976	0.3952	0.4134	0.4043	0.388	0.4765	0.4723	0.4582	0.4178	0.3956	0.3941	0.4379	0.4348	0.4255		22.5	0.4145	0.3976	0.3952	0.4772	0.4865	0.4807
												23	0.4251	0.4052	0.4038	0.4184	0.4119	0.4006	0.4165	0.3993	0.4038	0.4482	0.4537	0.4415		23	0.4251	0.4052	0.4038	0.4184	0.4119	0.4006	0.4839	0.4838	0.4675	0.4262	0.4056	0.3988	0.4456	0.4429	0.4356		23	0.4251	0.4052	0.4038	0.4938	0.5019	0.4929
												23.5	0.4331	0.4162	0.4105	0.4277	0.4217	0.4091	0.4226	0.4037	0.4075	0.4542	0.4633	0.4516		23.5	0.4331	0.4162	0.4105	0.4277	0.4217	0.4091	0.4909	0.4907	0.4723	0.4319	0.4132	0.4056	0.4475	0.448	0.4427		23.5	0.4331	0.4162	0.4105	0.5049	0.5105	0.5038
												24	0.4406	0.4292	0.4212	0.4383	0.4309	0.4174	0.4288	0.4086	0.4115	0.4672	0.4679	0.4567		24	0.4406	0.4292	0.4212	0.4383	0.4309	0.4174	0.4982	0.5041	0.4855	0.4368	0.4196	0.4111	0.4562	0.4529	0.4486		24	0.4406	0.4292	0.4212	0.5143	0.5236	0.5153
												24.5	0.4441	0.4333	0.4289	0.443	0.4343	0.4248	0.4323	0.4111	0.4151	0.4723	0.4765	0.4665		24.5	0.4441	0.4333	0.4289	0.443	0.4343	0.4248	0.5076	0.5113	0.4925	0.4468	0.4241	0.418	0.4656	0.4633	0.4569		24.5	0.4441	0.4333	0.4289	0.5293	0.5335	0.5251
												25	0.4562	0.4425	0.4362	0.4501	0.4441	0.4314	0.4291	0.4134	0.4229	0.4808	0.4814	0.4717		25	0.4562	0.4425	0.4362	0.4501	0.4441	0.4314	0.514	0.5196	0.5017	0.4529	0.4305	0.4253	0.4657	0.4651	0.4606		25	0.4562	0.4425	0.4362	0.5397	0.545	0.5415
												25.5	0.4681	0.4532	0.4474	0.4587	0.455	0.4408	0.436	0.4173	0.4262	0.4869	0.4939	0.4809		25.5	0.4681	0.4532	0.4474	0.4587	0.455	0.4408	0.5213	0.5245	0.5102	0.4595	0.4354	0.4314	0.4774	0.4728	0.4691		25.5	0.4681	0.4532	0.4474	0.5537	0.5641	0.551
												26	0.4748	0.4602	0.4529	0.4677	0.4587	0.4504	0.4427	0.4187	0.4266	0.4908	0.4984	0.4907		26	0.4748	0.4602	0.4529	0.4677	0.4587	0.4504	0.5307	0.5334	0.5171	0.463	0.4438	0.438	0.4813	0.4791	0.4738		26	0.4748	0.4602	0.4529	0.5672	0.574	0.5677
												26.5	0.4823	0.4769	0.4583	0.4713	0.4728	0.4574	0.4461	0.4236	0.4323	0.5025	0.5085	0.4988		26.5	0.4823	0.4769	0.4583	0.4713	0.4728	0.4574	0.5339	0.5426	0.5228	0.4698	0.4452	0.4431	0.4853	0.4873	0.4823		26.5	0.4823	0.4769	0.4583	0.5779	0.588	0.5794
												27	0.4962	0.482	0.4701	0.4813	0.4798	0.4641	0.4519	0.4288	0.4327	0.5073	0.5126	0.5031		27	0.4962	0.482	0.4701	0.4813	0.4798	0.4641	0.54	0.5495	0.5292	0.475	0.4563	0.4507	0.4879	0.49	0.4866		27	0.4962	0.482	0.4701	0.5873	0.5956	0.5905
												27.5	0.5021	0.4914	0.4832	0.4954	0.4884	0.4747	0.4542	0.4287	0.4371	0.5163	0.5191	0.5083		27.5	0.5021	0.4914	0.4832	0.4954	0.4884	0.4747	0.5485	0.5534	0.539	0.4781	0.4602	0.4546	0.4946	0.4967	0.4898		27.5	0.5021	0.4914	0.4832	0.6001	0.6085	0.6043
												28	0.5115	0.4955	0.4888	0.4974	0.4923	0.4856	0.462	0.4368	0.4443	0.5203	0.5297	0.5157		28	0.5115	0.4955	0.4888	0.4974	0.4923	0.4856	0.5576	0.566	0.5455	0.4831	0.4692	0.4626	0.503	0.5023	0.5031		28	0.5115	0.4955	0.4888	0.6136	0.6219	0.6109
												28.5	0.5172	0.5046	0.5016	0.5032	0.5038	0.4905	0.4646	0.4382	0.4441	0.5302	0.5389	0.5269		28.5	0.5172	0.5046	0.5016	0.5032	0.5038	0.4905	0.5705	0.5764	0.556	0.492	0.4689	0.4741	0.5074	0.5077	0.5093		28.5	0.5172	0.5046	0.5016	0.6249	0.6337	0.6321
												29	0.5225	0.5107	0.5059	0.5125	0.5118	0.4947	0.4705	0.4408	0.4519	0.5393	0.5486	0.5322		29	0.5225	0.5107	0.5059	0.5125	0.5118	0.4947	0.571	0.5791	0.5596	0.4972	0.4766	0.4721	0.51	0.5154	0.5113		29	0.5225	0.5107	0.5059	0.632	0.6366	0.6386
												29.5	0.5352	0.5182	0.5097	0.5162	0.5159	0.5019	0.4742	0.4483	0.4599	0.5449	0.552	0.5382		29.5	0.5352	0.5182	0.5097	0.5162	0.5159	0.5019	0.583	0.5852	0.5723	0.5029	0.4851	0.4791	0.5186	0.5185	0.5205		29.5	0.5352	0.5182	0.5097	0.641	0.6507	0.6469
												30	0.5412	0.5273	0.5221	0.5304	0.5256	0.5123	0.477	0.4523	0.4628	0.5502	0.5615	0.5403		30	0.5412	0.5273	0.5221	0.5304	0.5256	0.5123	0.587	0.5884	0.5698	0.5099	0.4904	0.4868	0.5237	0.5231	0.5256		30	0.5412	0.5273	0.5221	0.6554	0.6624	0.6571
												30.5	0.5478	0.5312	0.524	0.5328	0.5313	0.5165	0.4827	0.4614	0.4694	0.5597	0.5654	0.5536		30.5	0.5478	0.5312	0.524	0.5328	0.5313	0.5165	0.5926	0.593	0.5815	0.512	0.4991	0.4941	0.529	0.5306	0.5316		30.5	0.5478	0.5312	0.524	0.6618	0.6704	0.6679
												31	0.5563	0.5433	0.5362	0.545	0.5426	0.5268	0.4863	0.4623	0.4732	0.5697	0.574	0.565		31	0.5563	0.5433	0.5362	0.545	0.5426	0.5268	0.6042	0.6107	0.5871	0.5189	0.5041	0.5	0.5318	0.5324	0.5391		31	0.5563	0.5433	0.5362	0.6718	0.6835	0.6784
												31.5	0.5667	0.5486	0.5432	0.5477	0.5489	0.5399	0.5003	0.4725	0.4783	0.5793	0.5857	0.5681		31.5	0.5667	0.5486	0.5432	0.5477	0.5489	0.5399	0.6113	0.6124	0.5939	0.5233	0.5059	0.501	0.5399	0.5424	0.5425		31.5	0.5667	0.5486	0.5432	0.6836	0.6881	0.682
												32	0.5661	0.5552	0.5478	0.5557	0.5521	0.5424	0.5042	0.4763	0.4792	0.5869	0.5946	0.5789		32	0.5661	0.5552	0.5478	0.5557	0.5521	0.5424	0.6122	0.6201	0.6009	0.53	0.5089	0.5085	0.5471	0.5494	0.5454		32	0.5661	0.5552	0.5478	0.6953	0.6981	0.6954
												32.5	0.573	0.5626	0.5583	0.5644	0.5602	0.5526	0.5112	0.4776	0.4889	0.5955	0.6004	0.5787		32.5	0.573	0.5626	0.5583	0.5644	0.5602	0.5526	0.621	0.6236	0.6118	0.5326	0.5123	0.5125	0.5555	0.5538	0.5553		32.5	0.573	0.5626	0.5583	0.7027	0.7122	0.7089
												33	0.5815	0.5689	0.565	0.5688	0.5685	0.5585	0.5145	0.4874	0.4911	0.6041	0.6114	0.5875		33	0.5815	0.5689	0.565	0.5688	0.5685	0.5585	0.6238	0.6305	0.6104	0.5369	0.5246	0.5161	0.558	0.5545	0.5572		33	0.5815	0.5689	0.565	0.712	0.7118	0.7154
												33.5	0.5927	0.5747	0.5727	0.5789	0.5744	0.5618	0.5157	0.4892	0.5016	0.6115	0.6159	0.6009		33.5	0.5927	0.5747	0.5727	0.5789	0.5744	0.5618	0.6314	0.6362	0.6171	0.5432	0.5286	0.5193	0.5586	0.565	0.5634		33.5	0.5927	0.5747	0.5727	0.7168	0.7193	0.7229
												34	0.5971	0.5779	0.5819	0.5772	0.5779	0.5738	0.5225	0.4948	0.5047	0.6158	0.6207	0.603		34	0.5971	0.5779	0.5819	0.5772	0.5779	0.5738	0.6387	0.6418	0.6239	0.5494	0.5358	0.5303	0.5644	0.564	0.5678		34	0.5971	0.5779	0.5819	0.7271	0.7259	0.7257
												34.5	0.6005	0.593	0.5832	0.5896	0.5883	0.5734	0.5277	0.5112	0.5151	0.6193	0.6305	0.6117		34.5	0.6005	0.593	0.5832	0.5896	0.5883	0.5734	0.645	0.6436	0.6299	0.5526	0.541	0.5316	0.5702	0.5675	0.5731		34.5	0.6005	0.593	0.5832	0.7337	0.7391	0.7402
												35	0.6057	0.5972	0.5914	0.5933	0.5964	0.5849	0.5381	0.5244	0.5189	0.6317	0.6342	0.6139		35	0.6057	0.5972	0.5914	0.5933	0.5964	0.5849	0.6469	0.6492	0.6367	0.5571	0.5453	0.5402	0.5774	0.5761	0.576		35	0.6057	0.5972	0.5914	0.7393	0.7467	0.7506
												35.5	0.6141	0.6046	0.6039	0.6023	0.6038	0.5888	0.545	0.5312	0.5242	0.6373	0.6467	0.6254		35.5	0.6141	0.6046	0.6039	0.6023	0.6038	0.5888	0.6544	0.6595	0.6488	0.5601	0.5529	0.5416	0.573	0.5817	0.5862		35.5	0.6141	0.6046	0.6039	0.7491	0.7463	0.754
												36	0.6171	0.6116	0.6044	0.6084	0.6106	0.5959	0.5502	0.54	0.5304	0.6405	0.6444	0.6317		36	0.6171	0.6116	0.6044	0.6084	0.6106	0.5959	0.6561	0.6614	0.645	0.5663	0.5563	0.5461	0.5861	0.5848	0.5887		36	0.6171	0.6116	0.6044	0.7547	0.7603	0.7605
												36.5	0.6241	0.615	0.6129	0.6136	0.6154	0.5971	0.5596	0.5472	0.5377	0.648	0.6545	0.6423		36.5	0.6241	0.615	0.6129	0.6136	0.6154	0.5971	0.6597	0.6628	0.6525	0.5682	0.5608	0.5591	0.591	0.593	0.5934		36.5	0.6241	0.615	0.6129	0.756	0.7611	0.7673
												37	0.6349	0.6193	0.6147	0.6149	0.615	0.6077	0.57	0.5517	0.5415	0.655	0.6555	0.6478		37	0.6349	0.6193	0.6147	0.6149	0.615	0.6077	0.6656	0.6734	0.6563	0.5739	0.5636	0.5589	0.5901	0.5894	0.5964		37	0.6349	0.6193	0.6147	0.7619	0.7805	0.7739
												37.5	0.6387	0.6268	0.6262	0.624	0.6281	0.6148	0.5819	0.5582	0.5636	0.6553	0.6654	0.6558		37.5	0.6387	0.6268	0.6262	0.624	0.6281	0.6148	0.6731	0.6782	0.6643	0.5808	0.5704	0.5673	0.5972	0.5977	0.6043		37.5	0.6387	0.6268	0.6262	0.7641	0.7751	0.7747
												38	0.6368	0.6359	0.634	0.6256	0.6265	0.6203	0.5811	0.5655	0.5661	0.6662	0.6728	0.6612		38	0.6368	0.6359	0.634	0.6256	0.6265	0.6203	0.6761	0.6804	0.6676	0.5837	0.5739	0.5667	0.6003	0.6026	0.6058		38	0.6368	0.6359	0.634	0.7764	0.7778	0.7762
												38.5	0.6387	0.6332	0.6357	0.6287	0.632	0.6237	0.5868	0.5637	0.5779	0.6678	0.6765	0.6673		38.5	0.6387	0.6332	0.6357	0.6287	0.632	0.6237	0.6783	0.68	0.6713	0.5874	0.5771	0.5727	0.6063	0.6067	0.6081		38.5	0.6387	0.6332	0.6357	0.78	0.7862	0.7855
												39	0.6529	0.6495	0.6469	0.6408	0.644	0.6296	0.5919	0.5687	0.5792	0.683	0.6867	0.6717		39	0.6529	0.6495	0.6469	0.6408	0.644	0.6296	0.6811	0.6871	0.6813	0.5925	0.5841	0.5725	0.6104	0.6111	0.6156		39	0.6529	0.6495	0.6469	0.7777	0.7967	0.7913
												39.5	0.6582	0.6479	0.6417	0.6388	0.6479	0.6365	0.5894	0.5669	0.5805	0.6801	0.6931	0.6779		39.5	0.6582	0.6479	0.6417	0.6388	0.6479	0.6365	0.6836	0.6919	0.6809	0.5942	0.5879	0.5819	0.6048	0.6104	0.6195		39.5	0.6582	0.6479	0.6417	0.7828	0.7828	0.7945
												40	0.6543	0.6475	0.646	0.6435	0.6476	0.6366	0.588	0.5623	0.5838	0.6853	0.6992	0.6829		40	0.6543	0.6475	0.646	0.6435	0.6476	0.6366	0.6881	0.698	0.6817	0.6022	0.588	0.5826	0.6134	0.6127	0.6185		40	0.6543	0.6475	0.646	0.7788	0.7889	0.7934
												40.5	0.6615	0.6507	0.6496	0.651	0.6526	0.6437	0.5947	0.5713	0.5867	0.6944	0.7012	0.691		40.5	0.6615	0.6507	0.6496	0.651	0.6526	0.6437	0.6978	0.6954	0.6827	0.6047	0.5969	0.595	0.6126	0.6162	0.6227		40.5	0.6615	0.6507	0.6496	0.7831	0.7866	0.7891
												41	0.6684	0.6581	0.6534	0.6534	0.6611	0.65	0.5966	0.572	0.5866	0.696	0.7062	0.6917		41	0.6684	0.6581	0.6534	0.6534	0.6611	0.65	0.6939	0.7	0.6886	0.6057	0.6028	0.5988	0.6178	0.6191	0.6279		41	0.6684	0.6581	0.6534	0.7749	0.7816	0.7903
												41.5	0.67	0.6687	0.6602	0.6558	0.66	0.6524	0.5946	0.572	0.5877	0.6968	0.7048	0.6988		41.5	0.67	0.6687	0.6602	0.6558	0.66	0.6524	0.6916	0.6969	0.6923	0.6139	0.6065	0.6006	0.6177	0.629	0.6349		41.5	0.67	0.6687	0.6602	0.7725	0.7789	0.783
												42	0.6761	0.6704	0.666	0.6607	0.6674	0.6556	0.5949	0.5743	0.5877	0.7025	0.704	0.6975		42	0.6761	0.6704	0.666	0.6607	0.6674	0.6556	0.6842	0.6992	0.6951	0.6194	0.6124	0.6095	0.6253	0.632	0.6315		42	0.6761	0.6704	0.666	0.7668	0.7751	0.781
												42.5	0.677	0.6674	0.6725	0.6598	0.6643	0.6618	0.6023	0.5761	0.5929	0.6925	0.7126	0.7017		42.5	0.677	0.6674	0.6725	0.6598	0.6643	0.6618	0.6906	0.6948	0.6871	0.622	0.6095	0.6113	0.6257	0.626	0.6328		42.5	0.677	0.6674	0.6725	0.77	0.7774	0.7778
												43	0.6634	0.6644	0.6695	0.6631	0.6722	0.6628	0.5979	0.5734	0.5905	0.6957	0.702	0.6967		43	0.6634	0.6644	0.6695	0.6631	0.6722	0.6628	0.6859	0.6947	0.6876	0.621	0.6192	0.6147	0.6239	0.6233	0.6336		43	0.6634	0.6644	0.6695	0.7665	0.7744	0.779
												43.5	0.6679	0.6718	0.671	0.6677	0.6789	0.6653	0.6026	0.5782	0.5933	0.6938	0.705	0.6937		43.5	0.6679	0.6718	0.671	0.6677	0.6789	0.6653	0.6816	0.694	0.68	0.6228	0.6137	0.621	0.6129	0.6232	0.6268		43.5	0.6679	0.6718	0.671	0.7704	0.7694	0.7796
												44	0.6682	0.6626	0.6588	0.6716	0.6753	0.6632	0.6005	0.5838	0.596	0.6906	0.7063	0.6979		44	0.6682	0.6626	0.6588	0.6716	0.6753	0.6632	0.6818	0.6917	0.6887	0.6288	0.6243	0.62	0.6143	0.6207	0.6279		44	0.6682	0.6626	0.6588	0.7669	0.7656	0.775
												44.5	0.666	0.6637	0.6634	0.6723	0.6794	0.6739	0.6066	0.5771	0.5971	0.6895	0.6996	0.6916		44.5	0.666	0.6637	0.6634	0.6723	0.6794	0.6739	0.6792	0.6886	0.6843	0.6263	0.6255	0.6119	0.6128	0.6176	0.6202		44.5	0.666	0.6637	0.6634	0.763	0.7701	0.7723
												45	0.6689	0.6595	0.6566	0.6766	0.6819	0.6762	0.6062	0.5781	0.5898	0.6964	0.706	0.6942		45	0.6689	0.6595	0.6566	0.6766	0.6819	0.6762	0.6873	0.691	0.6843	0.6357	0.6282	0.6235	0.6163	0.6198	0.621		45	0.6689	0.6595	0.6566	0.7649	0.7651	0.7759
												45.5	0.6678	0.6542	0.6629	0.6724	0.6793	0.677	0.6104	0.5765	0.6018	0.6912	0.7	0.6907		45.5	0.6678	0.6542	0.6629	0.6724	0.6793	0.677	0.6735	0.6914	0.6828	0.6379	0.6366	0.6335	0.6115	0.6128	0.623		45.5	0.6678	0.6542	0.6629	0.7703	0.7699	0.7714
												46	0.6646	0.6586	0.6577	0.6701	0.6801	0.6777	0.6098	0.5832	0.6025	0.7007	0.7053	0.6954		46	0.6646	0.6586	0.6577	0.6701	0.6801	0.6777	0.6819	0.6917	0.6807	0.6345	0.6375	0.6308	0.6086	0.6169	0.6293		46	0.6646	0.6586	0.6577	0.7669	0.7662	0.7721
												46.5	0.6659	0.6596	0.6559	0.6716	0.6779	0.6789	0.6188	0.5885	0.6063	0.6933	0.7065	0.7		46.5	0.6659	0.6596	0.6559	0.6716	0.6779	0.6789	0.6802	0.6912	0.68	0.6443	0.6448	0.6415	0.6073	0.6171	0.6291		46.5	0.6659	0.6596	0.6559	0.7633	0.7659	0.7725
												47	0.6666	0.6565	0.6573	0.67	0.6753	0.6753	0.6119	0.5943	0.6063	0.7004	0.7093	0.6988		47	0.6666	0.6565	0.6573	0.67	0.6753	0.6753	0.6819	0.6898	0.6807	0.6422	0.6486	0.6411	0.6125	0.618	0.6255		47	0.6666	0.6565	0.6573	0.7684	0.7697	0.7721
												47.5	0.6578	0.6512	0.6511	0.6662	0.6719	0.6705	0.6151	0.5878	0.6073	0.699	0.7046	0.6961		47.5	0.6578	0.6512	0.6511	0.6662	0.6719	0.6705	0.6807	0.6934	0.6829	0.6464	0.6428	0.6404	0.6089	0.6138	0.6311		47.5	0.6578	0.6512	0.6511	0.763	0.7613	0.7757
												48	0.6583	0.6492	0.6477	0.6613	0.6695	0.662	0.6184	0.5924	0.6111	0.6946	0.7018	0.6969		48	0.6583	0.6492	0.6477	0.6613	0.6695	0.662	0.6772	0.6902	0.682	0.6506	0.6484	0.6472	0.6073	0.6127	0.6231		48	0.6583	0.6492	0.6477	0.7661	0.7681	0.7756
												48.5	0.6588	0.655	0.6579	0.6676	0.6672	0.6667	0.6191	0.5898	0.61	0.6953	0.7025	0.7005		48.5	0.6588	0.655	0.6579	0.6676	0.6672	0.6667	0.6791	0.6893	0.6812	0.6535	0.6526	0.6477	0.6118	0.6164	0.6242		48.5	0.6588	0.655	0.6579	0.7618	0.7639	0.7747
												49	0.6623	0.654	0.6529	0.6585	0.674	0.6681	0.6182	0.5991	0.6096	0.6927	0.7012	0.6997		49	0.6623	0.654	0.6529	0.6585	0.674	0.6681	0.6802	0.6892	0.6817	0.6497	0.6513	0.6471	0.6086	0.6154	0.6206		49	0.6623	0.654	0.6529	0.7623	0.7657	0.7719
												49.5	0.6569	0.6569	0.6539	0.6574	0.6668	0.6626	0.6207	0.5944	0.6152	0.6947	0.7035	0.6911		49.5	0.6569	0.6569	0.6539	0.6574	0.6668	0.6626	0.6801	0.6929	0.6777	0.6503	0.6526	0.6475	0.6125	0.6133	0.6239		49.5	0.6569	0.6569	0.6539	0.7615	0.7694	0.7726
												50	0.6529	0.6578	0.6504	0.6579	0.6648	0.6599	0.6218	0.5939	0.6135	0.6948	0.6995	0.6955		50	0.6529	0.6578	0.6504	0.6579	0.6648	0.6599	0.6711	0.6912	0.6859	0.6498	0.6474	0.6444	0.6028	0.6116	0.6234		50	0.6529	0.6578	0.6504	0.7535	0.763	0.7729
												50.5	0.6574	0.6566	0.6532	0.6594	0.666	0.66	0.6218	0.5937	0.618	0.6939	0.7043	0.6946		50.5	0.6574	0.6566	0.6532	0.6594	0.666	0.66	0.677	0.6901	0.6806	0.6461	0.6398	0.639	0.6035	0.6121	0.6263		50.5	0.6574	0.6566	0.6532	0.7545	0.7615	0.7695
												51	0.6589	0.651	0.6542	0.6566	0.6681	0.6621	0.6237	0.5999	0.6173	0.6982	0.7099	0.6985		51	0.6589	0.651	0.6542	0.6566	0.6681	0.6621	0.6754	0.6927	0.6773	0.6461	0.6439	0.6416	0.6088	0.6123	0.6282		51	0.6589	0.651	0.6542	0.7608	0.7642	0.7778
												51.5	0.6528	0.6434	0.6458	0.6564	0.6591	0.6561	0.6229	0.596	0.6152	0.7018	0.7082	0.6935		51.5	0.6528	0.6434	0.6458	0.6564	0.6591	0.6561	0.6818	0.6898	0.6801	0.6431	0.6433	0.6379	0.6078	0.6117	0.6306		51.5	0.6528	0.6434	0.6458	0.7581	0.7643	0.7739
												52	0.655	0.6475	0.645	0.6525	0.6638	0.6567	0.6239	0.5948	0.6175	0.7034	0.7087	0.6963		52	0.655	0.6475	0.645	0.6525	0.6638	0.6567	0.6724	0.6841	0.6728	0.6344	0.6386	0.6343	0.5972	0.6167	0.6218		52	0.655	0.6475	0.645	0.7633	0.7605	0.7721
												52.5	0.6541	0.6501	0.6485	0.6592	0.6627	0.654	0.627	0.5986	0.6137	0.6982	0.7096	0.7012		52.5	0.6541	0.6501	0.6485	0.6592	0.6627	0.654	0.676	0.6851	0.6798	0.6348	0.639	0.6409	0.6032	0.6129	0.6215		52.5	0.6541	0.6501	0.6485	0.7554	0.7638	0.7728
												53	0.6541	0.6515	0.6473	0.6529	0.6611	0.6586	0.6245	0.5992	0.6154	0.6994	0.7109	0.7053		53	0.6541	0.6515	0.6473	0.6529	0.6611	0.6586	0.6734	0.6833	0.6769	0.6351	0.6413	0.6352	0.6083	0.609	0.626		53	0.6541	0.6515	0.6473	0.7591	0.7619	0.7747
												53.5	0.6548	0.6474	0.6507	0.6502	0.6629	0.6545	0.6255	0.5952	0.6159	0.6985	0.7101	0.6985		53.5	0.6548	0.6474	0.6507	0.6502	0.6629	0.6545	0.6824	0.6897	0.6856	0.6374	0.6404	0.6367	0.6072	0.6175	0.6301		53.5	0.6548	0.6474	0.6507	0.7563	0.7602	0.7727
												54	0.6514	0.6489	0.6484	0.6553	0.6591	0.6479	0.6213	0.5969	0.6175	0.7009	0.7081	0.7002		54	0.6514	0.6489	0.6484	0.6553	0.6591	0.6479	0.6794	0.6912	0.681	0.6316	0.6335	0.6329	0.6061	0.614	0.6277		54	0.6514	0.6489	0.6484	0.7555	0.7602	0.7708
												54.5	0.6527	0.6426	0.6467	0.6576	0.6584	0.655	0.6251	0.5992	0.6142	0.7004	0.702	0.6993		54.5	0.6527	0.6426	0.6467	0.6576	0.6584	0.655	0.6786	0.6906	0.6848	0.6315	0.6416	0.6312	0.6089	0.6143	0.6262		54.5	0.6527	0.6426	0.6467	0.7515	0.7611	0.7724
												55	0.6536	0.6503	0.6466	0.6498	0.6602	0.6585	0.6254	0.5974	0.6191	0.7012	0.7063	0.7009		55	0.6536	0.6503	0.6466	0.6498	0.6602	0.6585	0.6777	0.6872	0.6873	0.6265	0.6346	0.6369	0.6056	0.603	0.6269		55	0.6536	0.6503	0.6466	0.7531	0.7614	0.7741
												55.5	0.6482	0.6459	0.6435	0.6501	0.6586	0.6605	0.6235	0.5955	0.6168	0.6988	0.7116	0.7035		55.5	0.6482	0.6459	0.6435	0.6501	0.6586	0.6605	0.6712	0.683	0.6815	0.6266	0.6338	0.6235	0.6013	0.6058	0.6227		55.5	0.6482	0.6459	0.6435	0.7581	0.7595	0.7763
												56	0.6453	0.6466	0.6481	0.6534	0.659	0.6507	0.6253	0.6009	0.6125	0.7028	0.7088	0.7026		56	0.6453	0.6466	0.6481	0.6534	0.659	0.6507	0.6773	0.6888	0.68	0.625	0.6252	0.6254	0.6018	0.6135	0.6332		56	0.6453	0.6466	0.6481	0.7552	0.7578	0.7759
												56.5	0.6508	0.6466	0.6433	0.6552	0.6623	0.6489	0.6211	0.592	0.6188	0.7031	0.7084	0.7013		56.5	0.6508	0.6466	0.6433	0.6552	0.6623	0.6489	0.6783	0.6925	0.6882	0.6225	0.6295	0.6249	0.6046	0.6114	0.6241		56.5	0.6508	0.6466	0.6433	0.7517	0.7604	0.7781
												57	0.6473	0.6483	0.6472	0.6491	0.659	0.6528	0.6223	0.5938	0.6144	0.696	0.7068	0.7003		57	0.6473	0.6483	0.6472	0.6491	0.659	0.6528	0.6846	0.6862	0.6779	0.6218	0.6303	0.6228	0.5991	0.6121	0.6327		57	0.6473	0.6483	0.6472	0.7522	0.7591	0.7749
												57.5	0.647	0.646	0.6372	0.6511	0.6631	0.6532	0.6159	0.5877	0.6105	0.7018	0.7116	0.6979		57.5	0.647	0.646	0.6372	0.6511	0.6631	0.6532	0.6766	0.6898	0.681	0.6207	0.6302	0.6234	0.5981	0.6084	0.6266		57.5	0.647	0.646	0.6372	0.7524	0.7512	0.7752
												58	0.6454	0.6392	0.643	0.6514	0.6589	0.652	0.6161	0.5944	0.6116	0.7014	0.7089	0.7048		58	0.6454	0.6392	0.643	0.6514	0.6589	0.652	0.6778	0.6892	0.6844	0.6228	0.6276	0.6272	0.5978	0.6097	0.6251		58	0.6454	0.6392	0.643	0.7531	0.7511	0.775
												58.5	0.6508	0.6449	0.6384	0.6467	0.6489	0.6479	0.6133	0.5923	0.6083	0.6963	0.7078	0.6972		58.5	0.6508	0.6449	0.6384	0.6467	0.6489	0.6479	0.6747	0.692	0.6865	0.6199	0.6266	0.6248	0.5965	0.6092	0.6261		58.5	0.6508	0.6449	0.6384	0.7529	0.7537	0.7754
												59	0.644	0.6433	0.6397	0.6502	0.655	0.6511	0.6104	0.5913	0.6118	0.6992	0.7122	0.7025		59	0.644	0.6433	0.6397	0.6502	0.655	0.6511	0.6731	0.6918	0.6807	0.615	0.6253	0.6185	0.599	0.6107	0.6293		59	0.644	0.6433	0.6397	0.755	0.7567	0.7741
												59.5	0.6474	0.6388	0.6383	0.6437	0.6549	0.6472	0.6093	0.5848	0.6099	0.6903	0.7037	0.6968		59.5	0.6474	0.6388	0.6383	0.6437	0.6549	0.6472	0.674	0.6846	0.6854	0.6114	0.6291	0.6131	0.6009	0.6085	0.6304		59.5	0.6474	0.6388	0.6383	0.7515	0.7536	0.7793
												60	0.6421	0.635	0.6357	0.6444	0.6546	0.6467	0.6119	0.5845	0.6026	0.6948	0.7081	0.6975		60	0.6421	0.635	0.6357	0.6444	0.6546	0.6467	0.6713	0.6854	0.6753	0.6126	0.621	0.6174	0.5972	0.6052	0.6178		60	0.6421	0.635	0.6357	0.7482	0.7514	0.7725
												60.5	0.6406	0.6389	0.6347	0.6424	0.6524	0.6428	0.6038	0.5865	0.6005	0.6964	0.7077	0.7032		60.5	0.6406	0.6389	0.6347	0.6424	0.6524	0.6428	0.6692	0.6874	0.6784	0.6138	0.6257	0.6137	0.5906	0.6089	0.6234		60.5	0.6406	0.6389	0.6347	0.753	0.7517	0.7679
												61	0.6409	0.6395	0.6324	0.6447	0.6505	0.6488	0.6002	0.5753	0.6027	0.6951	0.7038	0.6984		61	0.6409	0.6395	0.6324	0.6447	0.6505	0.6488	0.6724	0.6853	0.6762	0.6112	0.6231	0.609	0.6003	0.606	0.6221		61	0.6409	0.6395	0.6324	0.7464	0.7491	0.7719
												61.5	0.6419	0.6351	0.6304	0.6442	0.6563	0.6437	0.6006	0.5843	0.5965	0.6942	0.6989	0.6964		61.5	0.6419	0.6351	0.6304	0.6442	0.6563	0.6437	0.6707	0.6864	0.6789	0.6088	0.6262	0.6204	0.5909	0.6037	0.6219		61.5	0.6419	0.6351	0.6304	0.7451	0.7481	0.7713
												62	0.6359	0.6299	0.6292	0.6418	0.6517	0.6442	0.5995	0.5809	0.5954	0.6951	0.7013	0.6946		62	0.6359	0.6299	0.6292	0.6418	0.6517	0.6442	0.6751	0.6833	0.6735	0.6084	0.6176	0.6078	0.5924	0.6007	0.6254		62	0.6359	0.6299	0.6292	0.7459	0.7469	0.7689
												62.5	0.6323	0.6333	0.6357	0.6378	0.6455	0.6421	0.5949	0.5732	0.594	0.6937	0.7034	0.6953		62.5	0.6323	0.6333	0.6357	0.6378	0.6455	0.6421	0.6663	0.6796	0.6744	0.6123	0.6169	0.614	0.5962	0.6003	0.6181		62.5	0.6323	0.6333	0.6357	0.7461	0.7467	0.7624
												63	0.6388	0.6374	0.6279	0.641	0.6452	0.6417	0.5922	0.5689	0.5869	0.6915	0.6885	0.6885		63	0.6388	0.6374	0.6279	0.641	0.6452	0.6417	0.6648	0.6791	0.6768	0.6001	0.6182	0.6071	0.5906	0.5982	0.6137		63	0.6388	0.6374	0.6279	0.7478	0.7475	0.7671
												63.5	0.6402	0.6357	0.6291	0.6393	0.65	0.6429	0.591	0.5635	0.5864	0.6938	0.6994	0.696		63.5	0.6402	0.6357	0.6291	0.6393	0.65	0.6429	0.6678	0.6802	0.6805	0.6056	0.6175	0.6068	0.5933	0.6076	0.6178		63.5	0.6402	0.6357	0.6291	0.7428	0.7457	0.7654
												64	0.6386	0.6386	0.6278	0.6413	0.6526	0.6415	0.585	0.5629	0.5829	0.6955	0.6985	0.6969		64	0.6386	0.6386	0.6278	0.6413	0.6526	0.6415	0.6671	0.6781	0.6745	0.6039	0.6141	0.6005	0.595	0.6025	0.622		64	0.6386	0.6386	0.6278	0.7484	0.7443	0.7681
												64.5	0.6368	0.6283	0.6293	0.634	0.6489	0.6416	0.5841	0.5642	0.5822	0.6894	0.6968	0.6921		64.5	0.6368	0.6283	0.6293	0.634	0.6489	0.6416	0.6627	0.6736	0.675	0.6023	0.6108	0.604	0.5886	0.595	0.6121		64.5	0.6368	0.6283	0.6293	0.7431	0.7419	0.7657
												65	0.6334	0.6328	0.6238	0.6367	0.6474	0.6455	0.5854	0.56	0.5783	0.6944	0.6984	0.6874		65	0.6334	0.6328	0.6238	0.6367	0.6474	0.6455	0.6681	0.6764	0.6723	0.598	0.6137	0.6089	0.5924	0.598	0.6182		65	0.6334	0.6328	0.6238	0.7469	0.7408	0.7634
												65.5	0.6304	0.6249	0.6281	0.6359	0.6461	0.641	0.576	0.5555	0.577	0.6925	0.6976	0.6943		65.5	0.6304	0.6249	0.6281	0.6359	0.6461	0.641	0.6625	0.675	0.6759	0.5985	0.6095	0.6011	0.5858	0.6001	0.6128		65.5	0.6304	0.6249	0.6281	0.7499	0.7435	0.7625
												66	0.6303	0.6298	0.6289	0.6348	0.6414	0.6326	0.5747	0.5536	0.573	0.6901	0.6952	0.684		66	0.6303	0.6298	0.6289	0.6348	0.6414	0.6326	0.6555	0.6774	0.6752	0.5955	0.6075	0.5963	0.5835	0.5885	0.6047		66	0.6303	0.6298	0.6289	0.7388	0.7374	0.7642
												66.5	0.6325	0.6302	0.6199	0.6325	0.6466	0.6366	0.5733	0.549	0.5715	0.6912	0.6969	0.6842		66.5	0.6325	0.6302	0.6199	0.6325	0.6466	0.6366	0.6616	0.6768	0.6711	0.5969	0.6047	0.6025	0.5884	0.5984	0.608		66.5	0.6325	0.6302	0.6199	0.7415	0.7422	0.7681
												67	0.6341	0.6293	0.6188	0.6341	0.6332	0.6342	0.5691	0.5486	0.5669	0.6875	0.6993	0.6874		67	0.6341	0.6293	0.6188	0.6341	0.6332	0.6342	0.6582	0.6705	0.675	0.5984	0.6054	0.5943	0.5876	0.5957	0.6096		67	0.6341	0.6293	0.6188	0.7381	0.7389	0.766
												67.5	0.6263	0.6237	0.6218	0.6247	0.6403	0.6273	0.5667	0.5446	0.5665	0.6855	0.6935	0.6807		67.5	0.6263	0.6237	0.6218	0.6247	0.6403	0.6273	0.6598	0.672	0.6654	0.5931	0.6034	0.5982	0.5842	0.5956	0.6021		67.5	0.6263	0.6237	0.6218	0.7408	0.7371	0.7636
												68	0.6294	0.6274	0.6193	0.6241	0.6328	0.6296	0.563	0.5436	0.5673	0.6881	0.6905	0.6815		68	0.6294	0.6274	0.6193	0.6241	0.6328	0.6296	0.6563	0.6705	0.6674	0.5962	0.6051	0.5962	0.5848	0.5956	0.6059		68	0.6294	0.6274	0.6193	0.7376	0.7364	0.7593
												68.5	0.6095	0.619	0.6144	0.6241	0.6356	0.6301	0.5602	0.5418	0.5613	0.6949	0.6991	0.6896		68.5	0.6095	0.619	0.6144	0.6241	0.6356	0.6301	0.6519	0.6698	0.6658	0.5896	0.6053	0.5942	0.5828	0.5993	0.6058		68.5	0.6095	0.619	0.6144	0.7314	0.7319	0.7546
												69	0.6296	0.6289	0.6181	0.6272	0.6408	0.6244	0.556	0.5389	0.5602	0.688	0.6914	0.6806		69	0.6296	0.6289	0.6181	0.6272	0.6408	0.6244	0.6574	0.6672	0.6643	0.589	0.6016	0.5946	0.5842	0.5944	0.602		69	0.6296	0.6289	0.6181	0.732	0.7299	0.7623
												69.5	0.6293	0.6229	0.6199	0.6241	0.6346	0.6199	0.5548	0.5374	0.5543	0.6874	0.6875	0.6782		69.5	0.6293	0.6229	0.6199	0.6241	0.6346	0.6199	0.6532	0.6711	0.6636	0.5881	0.599	0.5931	0.5816	0.5891	0.6014		69.5	0.6293	0.6229	0.6199	0.7278	0.734	0.7537
												70	0.6198	0.6243	0.6185	0.6225	0.6307	0.6212	0.5543	0.5351	0.5554	0.6871	0.6902	0.6764		70	0.6198	0.6243	0.6185	0.6225	0.6307	0.6212	0.633	0.6677	0.6596	0.5889	0.5974	0.5883	0.5793	0.5878	0.5957		70	0.6198	0.6243	0.6185	0.7229	0.731	0.7535
												70.5	0.6323	0.6268	0.6173	0.6179	0.6285	0.6179	0.5519	0.532	0.555	0.6847	0.6904	0.6785		70.5	0.6323	0.6268	0.6173	0.6179	0.6285	0.6179	0.6413	0.661	0.6592	0.5837	0.5962	0.5865	0.5788	0.5915	0.597		70.5	0.6323	0.6268	0.6173	0.7197	0.7255	0.75
												71	0.6224	0.6209	0.613	0.6154	0.6235	0.62	0.5482	0.5264	0.5508	0.6795	0.6837	0.6752		71	0.6224	0.6209	0.613	0.6154	0.6235	0.62	0.6444	0.6645	0.658	0.5845	0.5955	0.59	0.5627	0.5952	0.6001		71	0.6224	0.6209	0.613	0.7204	0.7223	0.7457
												71.5	0.6222	0.623	0.6126	0.6183	0.6322	0.6188	0.5437	0.5271	0.5495	0.6854	0.6886	0.6795		71.5	0.6222	0.623	0.6126	0.6183	0.6322	0.6188	0.6413	0.66	0.6585	0.585	0.593	0.5857	0.5568	0.5926	0.6067		71.5	0.6222	0.623	0.6126	0.7172	0.721	0.7462
[truncated: 25 more columns]

## Sheet: Fig. 4c
	Fig. 4c Trp2-Trp4 ODi = 1:1
	Time/h	Control			FLO1co			FLO5co				Time/h	Control			AGA1&2co			SAG1co			SAG1-AGA1&2co				Time/h	Control			AGA1&2co			AGA1&2-Acco			AGA1&2-Anco			AGA1&2-Spyco				Time/h	Control			FLO5Nco
	replicate	repl.1	repl.2	repl.3	repl.1	repl.2	repl.3	repl.1	repl.2	repl.3		replicate	repl.1	repl.2	repl.3	repl.1	repl.2	repl.3	repl.1	repl.2	repl.3	repl.1	repl.2	repl.3		replicate	repl.1	repl.2	repl.3	repl.1	repl.2	repl.3	repl.1	repl.2	repl.3	repl.1	repl.2	repl.3	repl.1	repl.2	repl.3		replicate	repl.1	repl.2	repl.3	repl.1	repl.2	repl.3
	0	0.2052	0.2232	0.2162	0.1952	0.2067	0.1982	0.1764	0.1865	0.1818		0	0.2052	0.2232	0.2162	0.1967	0.2028	0.1982	0.2013	0.2172	0.2102	0.1728	0.1956	0.18		0	0.2052	0.2232	0.2162	0.1967	0.2028	0.1982	0.2095	0.2312	0.2184	0.2105	0.2163	0.2066	0.2158	0.2118	0.2199		0	0.2052	0.2232	0.2162	0.205	0.1942	0.1906
	24	0.954	0.9617	0.9627	1.0023	0.9443	0.9937	1.07	0.866	0.9483		0.5	0.1869	0.1892	0.1855	0.1806	0.1839	0.1797	0.2032	0.2028	0.1946	0.1705	0.199	0.1766		0.5	0.1869	0.1892	0.1855	0.1806	0.1839	0.1797	0.2028	0.1923	0.1829	0.1979	0.1921	0.1915	0.1974	0.189	0.1872		0.5	0.1869	0.1892	0.1855	0.1821	0.176	0.1587
	48	0.9414	0.9452	0.9488	0.9547	0.9571	0.9342	0.9589	0.9859	0.9051		1	0.1839	0.1897	0.1847	0.1804	0.1835	0.1797	0.2034	0.2017	0.1943	0.1763	0.2052	0.1812		1	0.1839	0.1897	0.1847	0.1804	0.1835	0.1797	0.2032	0.1974	0.1817	0.2019	0.1981	0.1962	0.2009	0.192	0.1899		1	0.1839	0.1897	0.1847	0.1846	0.1792	0.1644
	72	0.897	0.9042	0.9035	1.4342	1.2295	1.4921	1.1245	1.1405	1.1248		1.5	0.1821	0.187	0.1855	0.182	0.1839	0.1807	0.2047	0.2026	0.1967	0.1799	0.2081	0.1848		1.5	0.1821	0.187	0.1855	0.182	0.1839	0.1807	0.2056	0.1991	0.183	0.2064	0.2037	0.2001	0.2045	0.1982	0.1964		1.5	0.1821	0.187	0.1855	0.1897	0.1858	0.1716
												2	0.1844	0.1882	0.1862	0.1865	0.187	0.1836	0.2062	0.2053	0.1989	0.1854	0.2131	0.1911		2	0.1844	0.1882	0.1862	0.1865	0.187	0.1836	0.2065	0.1989	0.1866	0.21	0.21	0.2069	0.2097	0.2003	0.2003		2	0.1844	0.1882	0.1862	0.1972	0.1932	0.1782
												2.5	0.1855	0.1915	0.1884	0.1919	0.1928	0.1883	0.2118	0.21	0.2038	0.1936	0.2196	0.1991		2.5	0.1855	0.1915	0.1884	0.1919	0.1928	0.1883	0.2098	0.2048	0.188	0.2169	0.2154	0.2143	0.2161	0.2097	0.2073		2.5	0.1855	0.1915	0.1884	0.2078	0.2053	0.1903
												3	0.1931	0.1955	0.1949	0.1983	0.1998	0.1965	0.2207	0.2193	0.2119	0.2029	0.2302	0.2085		3	0.1931	0.1955	0.1949	0.1983	0.1998	0.1965	0.217	0.2089	0.1935	0.2269	0.2252	0.2222	0.2205	0.2146	0.211		3	0.1931	0.1955	0.1949	0.2216	0.2184	0.2062
												3.5	0.1994	0.2041	0.2025	0.2084	0.207	0.2049	0.2313	0.227	0.221	0.2162	0.2423	0.2221		3.5	0.1994	0.2041	0.2025	0.2084	0.207	0.2049	0.2237	0.2131	0.1963	0.2361	0.2272	0.2315	0.2288	0.2232	0.2195		3.5	0.1994	0.2041	0.2025	0.237	0.2339	0.2206
												4	0.2083	0.2128	0.2128	0.2185	0.22	0.2149	0.2458	0.2381	0.2291	0.2338	0.2596	0.2374		4	0.2083	0.2128	0.2128	0.2185	0.22	0.2149	0.2385	0.2281	0.2115	0.2485	0.2372	0.2433	0.2398	0.2329	0.2317		4	0.2083	0.2128	0.2128	0.252	0.2522	0.2369
												4.5	0.221	0.228	0.2266	0.2311	0.2334	0.2298	0.2574	0.2507	0.2453	0.2505	0.2803	0.2589		4.5	0.221	0.228	0.2266	0.2311	0.2334	0.2298	0.2564	0.2477	0.2289	0.2646	0.2592	0.2601	0.2562	0.2465	0.2471		4.5	0.221	0.228	0.2266	0.2743	0.2701	0.2624
												5	0.2365	0.2421	0.2437	0.2499	0.2506	0.2487	0.2772	0.2678	0.2624	0.275	0.3039	0.2826		5	0.2365	0.2421	0.2437	0.2499	0.2506	0.2487	0.2796	0.269	0.2529	0.2839	0.2797	0.2824	0.2757	0.2643	0.2643		5	0.2365	0.2421	0.2437	0.3003	0.2995	0.2859
												5.5	0.2571	0.2645	0.2684	0.2716	0.2723	0.2706	0.2958	0.2912	0.2866	0.2995	0.3316	0.3104		5.5	0.2571	0.2645	0.2684	0.2716	0.2723	0.2706	0.305	0.2939	0.2759	0.3081	0.2936	0.3056	0.2951	0.2852	0.2855		5.5	0.2571	0.2645	0.2684	0.3265	0.3259	0.3168
												6	0.2826	0.2908	0.2896	0.2963	0.2941	0.2927	0.318	0.3179	0.3133	0.3284	0.3613	0.3399		6	0.2826	0.2908	0.2896	0.2963	0.2941	0.2927	0.3343	0.3232	0.3041	0.3346	0.3268	0.3322	0.3211	0.3081	0.3118		6	0.2826	0.2908	0.2896	0.3602	0.3592	0.3493
												6.5	0.3112	0.3136	0.3158	0.3248	0.3237	0.3232	0.3461	0.3429	0.3411	0.3623	0.3962	0.371		6.5	0.3112	0.3136	0.3158	0.3248	0.3237	0.3232	0.3634	0.3525	0.3361	0.364	0.3433	0.3579	0.3495	0.3405	0.3413		6.5	0.3112	0.3136	0.3158	0.3929	0.3946	0.3824
												7	0.3389	0.3463	0.3492	0.3512	0.3501	0.3505	0.373	0.375	0.3657	0.3893	0.4281	0.4047		7	0.3389	0.3463	0.3492	0.3512	0.3501	0.3505	0.3984	0.385	0.3757	0.3933	0.3663	0.39	0.3801	0.3694	0.3705		7	0.3389	0.3463	0.3492	0.4297	0.4255	0.4185
												7.5	0.373	0.3786	0.3877	0.3854	0.3816	0.3826	0.4074	0.4014	0.3978	0.4226	0.4622	0.4379		7.5	0.373	0.3786	0.3877	0.3854	0.3816	0.3826	0.4292	0.4207	0.4121	0.4288	0.4059	0.4296	0.413	0.4068	0.4083		7.5	0.373	0.3786	0.3877	0.4614	0.4608	0.4537
												8	0.4066	0.4125	0.4183	0.4185	0.4162	0.4153	0.4384	0.4331	0.4269	0.4587	0.4946	0.4731		8	0.4066	0.4125	0.4183	0.4185	0.4162	0.4153	0.4658	0.4589	0.4536	0.4646	0.436	0.4665	0.4503	0.4398	0.4469		8	0.4066	0.4125	0.4183	0.4979	0.4961	0.4891
												8.5	0.4407	0.4448	0.454	0.4534	0.4487	0.4544	0.4659	0.4665	0.4615	0.4917	0.5298	0.5095		8.5	0.4407	0.4448	0.454	0.4534	0.4487	0.4544	0.5028	0.4942	0.4929	0.5043	0.4574	0.5042	0.4858	0.4765	0.4777		8.5	0.4407	0.4448	0.454	0.5341	0.5306	0.5245
												9	0.4741	0.4812	0.4901	0.4905	0.4853	0.489	0.5003	0.4965	0.4932	0.5256	0.5619	0.543		9	0.4741	0.4812	0.4901	0.4905	0.4853	0.489	0.5385	0.5328	0.5284	0.5416	0.4845	0.5421	0.5215	0.5112	0.5209		9	0.4741	0.4812	0.4901	0.5668	0.5685	0.5564
												9.5	0.5128	0.5199	0.5284	0.5256	0.5209	0.5238	0.5317	0.5323	0.5319	0.5607	0.5907	0.5731		9.5	0.5128	0.5199	0.5284	0.5256	0.5209	0.5238	0.5713	0.5679	0.561	0.5707	0.517	0.5762	0.5544	0.5487	0.55		9.5	0.5128	0.5199	0.5284	0.6007	0.598	0.5899
												10	0.5462	0.5562	0.5646	0.5579	0.5534	0.5553	0.5606	0.5646	0.5606	0.592	0.6275	0.607		10	0.5462	0.5562	0.5646	0.5579	0.5534	0.5553	0.6066	0.6016	0.596	0.6079	0.5498	0.6123	0.5902	0.5811	0.5894		10	0.5462	0.5562	0.5646	0.631	0.6326	0.6235
												10.5	0.5847	0.5915	0.6002	0.5941	0.5848	0.5912	0.5917	0.5965	0.5959	0.6189	0.6541	0.6351		10.5	0.5847	0.5915	0.6002	0.5941	0.5848	0.5912	0.6396	0.6372	0.629	0.6371	0.5798	0.6438	0.6232	0.6158	0.6197		10.5	0.5847	0.5915	0.6002	0.6645	0.664	0.6544
												11	0.6223	0.6207	0.6346	0.6214	0.622	0.6259	0.6239	0.6308	0.6246	0.6495	0.6794	0.6624		11	0.6223	0.6207	0.6346	0.6214	0.622	0.6259	0.6712	0.6693	0.6668	0.6715	0.6137	0.6731	0.6582	0.6518	0.6551		11	0.6223	0.6207	0.6346	0.6905	0.6928	0.6814
												11.5	0.6544	0.6554	0.6695	0.6559	0.6543	0.6539	0.652	0.6597	0.6548	0.6768	0.7098	0.688		11.5	0.6544	0.6554	0.6695	0.6559	0.6543	0.6539	0.7034	0.6951	0.6782	0.6972	0.645	0.7041	0.689	0.6799	0.6868		11.5	0.6544	0.6554	0.6695	0.7169	0.7194	0.7131
												12	0.686	0.692	0.6986	0.6895	0.6817	0.6896	0.6745	0.6852	0.6867	0.6998	0.7273	0.7161		12	0.686	0.692	0.6986	0.6895	0.6817	0.6896	0.7306	0.7237	0.7087	0.7288	0.6668	0.73	0.7157	0.7111	0.7221		12	0.686	0.692	0.6986	0.739	0.7432	0.7393
												12.5	0.7127	0.7228	0.7332	0.7139	0.7117	0.7138	0.7055	0.714	0.7109	0.7218	0.7576	0.7421		12.5	0.7127	0.7228	0.7332	0.7139	0.7117	0.7138	0.7542	0.748	0.7397	0.7504	0.6858	0.7605	0.745	0.7392	0.7531		12.5	0.7127	0.7228	0.7332	0.7646	0.7694	0.7637
												13	0.7407	0.7525	0.7641	0.7416	0.7386	0.7404	0.7261	0.7397	0.7396	0.7488	0.7816	0.7644		13	0.7407	0.7525	0.7641	0.7416	0.7386	0.7404	0.7828	0.7744	0.7618	0.7764	0.7139	0.7832	0.7721	0.7674	0.7767		13	0.7407	0.7525	0.7641	0.789	0.7926	0.7902
												13.5	0.7663	0.7757	0.7843	0.7707	0.7653	0.7699	0.7511	0.7638	0.7613	0.7652	0.7985	0.7838		13.5	0.7663	0.7757	0.7843	0.7707	0.7653	0.7699	0.8071	0.8001	0.7895	0.7999	0.7398	0.808	0.7967	0.7922	0.8021		13.5	0.7663	0.7757	0.7843	0.8094	0.8173	0.8119
												14	0.7955	0.7987	0.8146	0.7917	0.7859	0.7949	0.7747	0.79	0.7916	0.7835	0.8186	0.8037		14	0.7955	0.7987	0.8146	0.7917	0.7859	0.7949	0.8259	0.8214	0.8205	0.8238	0.7664	0.831	0.8215	0.8142	0.8286		14	0.7955	0.7987	0.8146	0.8302	0.8353	0.83
												14.5	0.818	0.8231	0.8345	0.8178	0.8081	0.8183	0.7983	0.8164	0.8111	0.8057	0.836	0.824		14.5	0.818	0.8231	0.8345	0.8178	0.8081	0.8183	0.85	0.8456	0.8349	0.8399	0.7891	0.8521	0.8404	0.8361	0.8509		14.5	0.818	0.8231	0.8345	0.8515	0.8598	0.8512
												15	0.8437	0.8493	0.8542	0.8366	0.8331	0.8395	0.8225	0.834	0.8336	0.822	0.8526	0.8419		15	0.8437	0.8493	0.8542	0.8366	0.8331	0.8395	0.8674	0.8693	0.8502	0.8654	0.8057	0.8703	0.8679	0.8607	0.8732		15	0.8437	0.8493	0.8542	0.8701	0.8729	0.8702
												15.5	0.8586	0.8658	0.8775	0.8617	0.8536	0.8586	0.8394	0.8549	0.8562	0.8353	0.8709	0.8541		15.5	0.8586	0.8658	0.8775	0.8617	0.8536	0.8586	0.8884	0.8851	0.8704	0.8792	0.8292	0.8872	0.8803	0.8823	0.8935		15.5	0.8586	0.8658	0.8775	0.8838	0.8899	0.8877
												16	0.8831	0.8846	0.9014	0.8804	0.8742	0.8848	0.86	0.8808	0.8796	0.8508	0.8867	0.8753		16	0.8831	0.8846	0.9014	0.8804	0.8742	0.8848	0.9089	0.9065	0.893	0.8977	0.8504	0.9089	0.9044	0.8945	0.9147		16	0.8831	0.8846	0.9014	0.9042	0.9082	0.9032
												16.5	0.8998	0.9047	0.915	0.893	0.8886	0.8979	0.8753	0.8942	0.8937	0.8672	0.899	0.889		16.5	0.8998	0.9047	0.915	0.893	0.8886	0.8979	0.9245	0.9178	0.9116	0.9155	0.8689	0.9275	0.917	0.9141	0.935		16.5	0.8998	0.9047	0.915	0.9151	0.9229	0.9206
												17	0.9181	0.9236	0.9346	0.915	0.9034	0.9183	0.8958	0.9152	0.9137	0.8797	0.9132	0.9049		17	0.9181	0.9236	0.9346	0.915	0.9034	0.9183	0.9395	0.9373	0.9221	0.9347	0.8873	0.9444	0.9359	0.932	0.9503		17	0.9181	0.9236	0.9346	0.9329	0.9424	0.9371
												17.5	0.9342	0.9394	0.951	0.9274	0.9199	0.9318	0.9124	0.9315	0.9305	0.8922	0.9233	0.9137		17.5	0.9342	0.9394	0.951	0.9274	0.9199	0.9318	0.957	0.9499	0.9378	0.9479	0.9021	0.961	0.9543	0.9487	0.9669		17.5	0.9342	0.9394	0.951	0.9471	0.9508	0.9507
												18	0.9514	0.9567	0.9652	0.946	0.9378	0.9489	0.9326	0.9493	0.9493	0.9066	0.9357	0.9238		18	0.9514	0.9567	0.9652	0.946	0.9378	0.9489	0.9747	0.9687	0.9553	0.9624	0.9171	0.9769	0.9657	0.9637	0.9774		18	0.9514	0.9567	0.9652	0.9585	0.966	0.9647
												18.5	0.9652	0.9739	0.9793	0.9603	0.9512	0.9564	0.9453	0.9659	0.9643	0.9141	0.945	0.9351		18.5	0.9652	0.9739	0.9793	0.9603	0.9512	0.9564	0.9847	0.9808	0.9681	0.9767	0.9311	0.9844	0.9791	0.9751	0.9964		18.5	0.9652	0.9739	0.9793	0.9677	0.9748	0.9713
												19	0.979	0.9875	0.9946	0.9716	0.9637	0.9747	0.958	0.9785	0.9795	0.9211	0.9501	0.937		19	0.979	0.9875	0.9946	0.9716	0.9637	0.9747	1.0019	0.9928	0.9903	0.9824	0.9439	0.9906	0.9886	0.9863	1.0093		19	0.979	0.9875	0.9946	0.9716	0.9826	0.9749
												19.5	0.9888	0.9929	1	0.9852	0.9767	0.9908	0.9725	0.9933	0.9953	0.923	0.9488	0.9373		19.5	0.9888	0.9929	1	0.9852	0.9767	0.9908	1.0073	1.0037	0.993	0.9756	0.9319	0.9796	0.9989	0.991	1.0177		19.5	0.9888	0.9929	1	0.9641	0.9654	0.9656
												20	0.984	0.9897	0.9911	0.9928	0.9884	0.9968	0.9863	1.0048	1.0063	0.9151	0.9398	0.9298		20	0.984	0.9897	0.9911	0.9928	0.9884	0.9968	1.01	1.0037	0.9989	0.9683	0.929	0.9781	0.9878	0.9849	1.0191		20	0.984	0.9897	0.9911	0.955	0.96	0.9575
												20.5	0.9739	0.9826	0.986	0.9942	0.993	0.9964	0.9955	1.0147	1.0142	0.9044	0.9334	0.921		20.5	0.9739	0.9826	0.986	0.9942	0.993	0.9964	1.005	0.9965	0.9965	0.9671	0.9232	0.9733	0.9782	0.9788	1.0095		20.5	0.9739	0.9826	0.986	0.9489	0.9516	0.952
												21	0.9698	0.9753	0.9761	0.9871	0.9836	0.9919	1.0027	1.0189	1.0193	0.9013	0.9343	0.9175		21	0.9698	0.9753	0.9761	0.9871	0.9836	0.9919	0.9967	0.9889	0.9871	0.966	0.9203	0.9717	0.9742	0.9739	1.0037		21	0.9698	0.9753	0.9761	0.947	0.9534	0.947
												21.5	0.9616	0.9727	0.9717	0.9778	0.9762	0.9818	1.0021	1.0138	1.0117	0.903	0.9317	0.9197		21.5	0.9616	0.9727	0.9717	0.9778	0.9762	0.9818	0.9951	0.9817	0.9795	0.9626	0.9254	0.9744	0.9735	0.968	1.0035		21.5	0.9616	0.9727	0.9717	0.9432	0.9506	0.9428
												22	0.9622	0.9672	0.969	0.9697	0.9693	0.9757	0.9936	1.0062	1.0069	0.8968	0.9293	0.9176		22	0.9622	0.9672	0.969	0.9697	0.9693	0.9757	0.9873	0.9788	0.9779	0.9622	0.9164	0.9671	0.9727	0.9624	0.9973		22	0.9622	0.9672	0.969	0.9401	0.9445	0.9422
												22.5	0.9613	0.9705	0.9663	0.9641	0.9638	0.9715	0.9801	0.9986	0.9959	0.8962	0.9251	0.9122		22.5	0.9613	0.9705	0.9663	0.9641	0.9638	0.9715	0.9865	0.9756	0.9784	0.9571	0.8969	0.9694	0.9684	0.9637	0.9917		22.5	0.9613	0.9705	0.9663	0.9351	0.9438	0.9379
												23	0.9579	0.9607	0.9641	0.9631	0.9584	0.9661	0.9777	0.9909	0.9949	0.896	0.9227	0.9145		23	0.9579	0.9607	0.9641	0.9631	0.9584	0.9661	0.9787	0.9718	0.9729	0.9636	0.8963	0.968	0.9678	0.9575	0.9907		23	0.9579	0.9607	0.9641	0.9352	0.9363	0.9381
												23.5	0.954	0.9617	0.9627	0.9628	0.9559	0.968	0.9774	0.992	0.9929	0.8939	0.9273	0.913		23.5	0.954	0.9617	0.9627	0.9628	0.9559	0.968	0.9827	0.9705	0.9677	0.9569	0.8924	0.9655	0.9662	0.9538	0.9933		23.5	0.954	0.9617	0.9627	0.9347	0.9358	0.9378
												24	0.9516	0.9584	0.9605	0.9571	0.9544	0.9633	0.9738	0.9916	0.9934	0.8885	0.9196	0.9097		24	0.9516	0.9584	0.9605	0.9571	0.9544	0.9633	0.9827	0.9631	0.9638	0.9587	0.8912	0.9675	0.9638	0.9512	0.9877		24	0.9516	0.9584	0.9605	0.9338	0.9365	0.9326
												24.5	0.9537	0.9578	0.9611	0.9589	0.9543	0.9663	0.9711	0.9921	0.9912	0.8885	0.9208	0.91		24.5	0.9537	0.9578	0.9611	0.9589	0.9543	0.9663	0.9818	0.9612	0.9706	0.9544	0.8856	0.9614	0.9621	0.9478	0.9883		24.5	0.9537	0.9578	0.9611	0.9314	0.9332	0.9332
												25	0.9511	0.9545	0.9563	0.9544	0.9492	0.9589	0.9721	0.9885	0.989	0.8896	0.9173	0.9094		25	0.9511	0.9545	0.9563	0.9544	0.9492	0.9589	0.9786	0.9556	0.9667	0.9563	0.8869	0.9684	0.96	0.9504	0.9875		25	0.9511	0.9545	0.9563	0.9242	0.9271	0.9313
												25.5	0.9531	0.9578	0.9553	0.9528	0.9441	0.9574	0.971	0.9856	0.9907	0.8851	0.9123	0.9042		25.5	0.9531	0.9578	0.9553	0.9528	0.9441	0.9574	0.9771	0.9569	0.9668	0.9549	0.8958	0.9663	0.9626	0.9458	0.9886		25.5	0.9531	0.9578	0.9553	0.9286	0.9356	0.9309
												26	0.9482	0.9543	0.9533	0.9527	0.9436	0.9556	0.966	0.983	0.9882	0.8874	0.9144	0.9046		26	0.9482	0.9543	0.9533	0.9527	0.9436	0.9556	0.9774	0.9543	0.9679	0.9549	0.8827	0.9618	0.9585	0.9475	0.9863		26	0.9482	0.9543	0.9533	0.929	0.9356	0.9285
												26.5	0.9453	0.9554	0.9524	0.9525	0.944	0.9564	0.97	0.9829	0.9871	0.8837	0.9108	0.9045		26.5	0.9453	0.9554	0.9524	0.9525	0.944	0.9564	0.9768	0.9506	0.9694	0.9532	0.8808	0.9614	0.9592	0.9473	0.9875		26.5	0.9453	0.9554	0.9524	0.924	0.9282	0.9275
												27	0.9436	0.9487	0.9517	0.9503	0.9416	0.9553	0.9664	0.9861	0.9834	0.8812	0.9112	0.9013		27	0.9436	0.9487	0.9517	0.9503	0.9416	0.9553	0.9773	0.9492	0.9666	0.9523	0.8829	0.9644	0.9583	0.9418	0.9878		27	0.9436	0.9487	0.9517	0.9253	0.9302	0.9278
												27.5	0.9461	0.9525	0.9544	0.948	0.9398	0.9488	0.9632	0.9819	0.9841	0.8786	0.904	0.9005		27.5	0.9461	0.9525	0.9544	0.948	0.9398	0.9488	0.9776	0.9479	0.9615	0.9532	0.8776	0.9622	0.9562	0.942	0.985		27.5	0.9461	0.9525	0.9544	0.9267	0.9286	0.9286
												28	0.9463	0.9491	0.9502	0.9449	0.9391	0.9504	0.9651	0.9825	0.9849	0.877	0.9092	0.8977		28	0.9463	0.9491	0.9502	0.9449	0.9391	0.9504	0.978	0.947	0.9634	0.9561	0.8875	0.9606	0.9596	0.939	0.9832		28	0.9463	0.9491	0.9502	0.9263	0.9322	0.9282
												28.5	0.9419	0.9508	0.9491	0.9459	0.9416	0.949	0.9651	0.9792	0.982	0.8801	0.9025	0.8993		28.5	0.9419	0.9508	0.9491	0.9459	0.9416	0.949	0.9772	0.9523	0.9661	0.952	0.8795	0.9612	0.9593	0.9388	0.9831		28.5	0.9419	0.9508	0.9491	0.9241	0.9312	0.9288
												29	0.9423	0.9526	0.9519	0.9458	0.938	0.95	0.9625	0.9784	0.9832	0.8768	0.9039	0.8973		29	0.9423	0.9526	0.9519	0.9458	0.938	0.95	0.9752	0.9483	0.9674	0.9512	0.8776	0.9618	0.9565	0.9359	0.9857		29	0.9423	0.9526	0.9519	0.9223	0.9272	0.9254
												29.5	0.9424	0.9515	0.9488	0.9481	0.9387	0.9494	0.964	0.9797	0.9861	0.8805	0.9058	0.899		29.5	0.9424	0.9515	0.9488	0.9481	0.9387	0.9494	0.9756	0.9538	0.9658	0.9556	0.8807	0.9652	0.9587	0.9415	0.9841		29.5	0.9424	0.9515	0.9488	0.9224	0.9296	0.9275
												30	0.9477	0.9503	0.9486	0.9435	0.94	0.9493	0.9636	0.9789	0.9853	0.8791	0.9049	0.8952		30	0.9477	0.9503	0.9486	0.9435	0.94	0.9493	0.9779	0.9515	0.967	0.956	0.8823	0.9645	0.9604	0.9384	0.9878		30	0.9477	0.9503	0.9486	0.9232	0.9258	0.9241
												30.5	0.943	0.9487	0.9487	0.947	0.9375	0.9512	0.9667	0.9808	0.9861	0.8728	0.8993	0.8992		30.5	0.943	0.9487	0.9487	0.947	0.9375	0.9512	0.975	0.9469	0.9659	0.9557	0.8828	0.9638	0.9587	0.9349	0.9856		30.5	0.943	0.9487	0.9487	0.9238	0.9256	0.9264
												31	0.9438	0.9488	0.951	0.9464	0.9355	0.9483	0.9683	0.9836	0.9836	0.8738	0.9011	0.8972		31	0.9438	0.9488	0.951	0.9464	0.9355	0.9483	0.9809	0.9469	0.9661	0.9537	0.8812	0.9639	0.962	0.9326	0.9871		31	0.9438	0.9488	0.951	0.9201	0.9238	0.9218
												31.5	0.9417	0.9478	0.9468	0.9443	0.9383	0.9452	0.9675	0.9877	0.9882	0.8748	0.9002	0.8975		31.5	0.9417	0.9478	0.9468	0.9443	0.9383	0.9452	0.9767	0.9469	0.9657	0.9545	0.8828	0.9633	0.9604	0.9317	0.9878		31.5	0.9417	0.9478	0.9468	0.9222	0.9248	0.9234
												32	0.9419	0.946	0.9496	0.9441	0.9355	0.9443	0.9694	0.9822	0.99	0.8746	0.9006	0.8973		32	0.9419	0.946	0.9496	0.9441	0.9355	0.9443	0.9794	0.9497	0.9646	0.9536	0.883	0.9615	0.9573	0.9305	0.9875		32	0.9419	0.946	0.9496	0.9187	0.9214	0.9245
												32.5	0.9403	0.9472	0.949	0.9441	0.9339	0.9443	0.9668	0.9827	0.9887	0.8752	0.9001	0.8959		32.5	0.9403	0.9472	0.949	0.9441	0.9339	0.9443	0.9719	0.9453	0.9641	0.9506	0.8807	0.964	0.9566	0.9322	0.9823		32.5	0.9403	0.9472	0.949	0.9216	0.9232	0.9243
												33	0.944	0.9483	0.9487	0.9442	0.9347	0.9457	0.9662	0.9828	0.989	0.8734	0.8987	0.898		33	0.944	0.9483	0.9487	0.9442	0.9347	0.9457	0.9727	0.9467	0.966	0.9521	0.8849	0.9636	0.956	0.9281	0.9822		33	0.944	0.9483	0.9487	0.9179	0.9238	0.9243
												33.5	0.9402	0.9456	0.9463	0.9462	0.9362	0.9447	0.9684	0.9822	0.9955	0.873	0.9007	0.8961		33.5	0.9402	0.9456	0.9463	0.9462	0.9362	0.9447	0.9767	0.9477	0.9615	0.9559	0.8876	0.9628	0.9598	0.9289	0.9854		33.5	0.9402	0.9456	0.9463	0.9213	0.9249	0.9256
												34	0.9423	0.9475	0.9468	0.9428	0.9357	0.9448	0.9672	0.9842	0.9938	0.8704	0.9005	0.8943		34	0.9423	0.9475	0.9468	0.9428	0.9357	0.9448	0.9738	0.9477	0.9642	0.9548	0.8806	0.9613	0.9537	0.9343	0.9856		34	0.9423	0.9475	0.9468	0.9175	0.922	0.9189
												34.5	0.942	0.9489	0.9447	0.9452	0.9334	0.9411	0.9726	0.9878	0.9934	0.8723	0.8959	0.8944		34.5	0.942	0.9489	0.9447	0.9452	0.9334	0.9411	0.9775	0.9481	0.9673	0.9532	0.8842	0.9594	0.9491	0.9318	0.983		34.5	0.942	0.9489	0.9447	0.9162	0.9201	0.9221
												35	0.942	0.9454	0.9442	0.943	0.9309	0.9436	0.9728	0.9892	0.9983	0.8747	0.8995	0.8953		35	0.942	0.9454	0.9442	0.943	0.9309	0.9436	0.9764	0.9485	0.9678	0.952	0.8821	0.9612	0.9542	0.9358	0.9854		35	0.942	0.9454	0.9442	0.9171	0.9222	0.9228
												35.5	0.9408	0.9478	0.9475	0.9465	0.9328	0.9461	0.9701	0.9891	1.0009	0.8711	0.894	0.8998		35.5	0.9408	0.9478	0.9475	0.9465	0.9328	0.9461	0.9761	0.9445	0.9636	0.95	0.8792	0.9602	0.9542	0.9299	0.9818		35.5	0.9408	0.9478	0.9475	0.9175	0.9201	0.9216
												36	0.9404	0.9477	0.945	0.9438	0.9326	0.9414	0.9765	0.9902	1.0027	0.8724	0.895	0.8964		36	0.9404	0.9477	0.945	0.9438	0.9326	0.9414	0.973	0.9452	0.9679	0.9512	0.8799	0.9598	0.9541	0.9346	0.9825		36	0.9404	0.9477	0.945	0.9178	0.9204	0.92
												36.5	0.9435	0.9487	0.9502	0.9465	0.9361	0.9421	0.9752	0.9878	1.0032	0.8699	0.8927	0.8931		36.5	0.9435	0.9487	0.9502	0.9465	0.9361	0.9421	0.9753	0.9461	0.9688	0.9483	0.8813	0.958	0.9516	0.9314	0.9837		36.5	0.9435	0.9487	0.9502	0.9162	0.9225	0.9214
												37	0.943	0.9466	0.9493	0.9448	0.933	0.9438	0.9765	0.994	1.005	0.8668	0.8944	0.8913		37	0.943	0.9466	0.9493	0.9448	0.933	0.9438	0.9736	0.9459	0.9646	0.9484	0.8796	0.9562	0.9546	0.9308	0.9802		37	0.943	0.9466	0.9493	0.9138	0.9193	0.9195
												37.5	0.9423	0.9443	0.9459	0.9429	0.9356	0.9448	0.9788	0.9987	1.0101	0.8668	0.8933	0.8947		37.5	0.9423	0.9443	0.9459	0.9429	0.9356	0.9448	0.9754	0.947	0.9657	0.9491	0.8789	0.9553	0.9537	0.9301	0.9786		37.5	0.9423	0.9443	0.9459	0.9131	0.916	0.918
												38	0.9403	0.9448	0.946	0.9407	0.9332	0.9415	0.9776	0.9936	1.0059	0.8669	0.8937	0.891		38	0.9403	0.9448	0.946	0.9407	0.9332	0.9415	0.9736	0.9415	0.9624	0.9459	0.8772	0.9572	0.953	0.9327	0.9784		38	0.9403	0.9448	0.946	0.9142	0.9162	0.9155
												38.5	0.9427	0.9481	0.9456	0.942	0.9343	0.9448	0.9751	0.9963	1.0075	0.8673	0.8927	0.8956		38.5	0.9427	0.9481	0.9456	0.942	0.9343	0.9448	0.9744	0.9476	0.9645	0.9463	0.8755	0.9532	0.9518	0.9339	0.9799		38.5	0.9427	0.9481	0.9456	0.9184	0.9196	0.9185
												39	0.9415	0.9465	0.9483	0.9408	0.9344	0.9406	0.9815	0.9976	1.0112	0.8696	0.891	0.8909		39	0.9415	0.9465	0.9483	0.9408	0.9344	0.9406	0.972	0.9458	0.9656	0.9471	0.881	0.9585	0.9517	0.935	0.9793		39	0.9415	0.9465	0.9483	0.9154	0.9191	0.9203
												39.5	0.9425	0.9448	0.9468	0.9423	0.9333	0.9434	0.983	0.9943	1.0128	0.8685	0.8903	0.8911		39.5	0.9425	0.9448	0.9468	0.9423	0.9333	0.9434	0.9745	0.9508	0.9683	0.9458	0.8788	0.9549	0.9528	0.9294	0.979		39.5	0.9425	0.9448	0.9468	0.9163	0.9172	0.9214
												40	0.9404	0.947	0.9499	0.9443	0.9351	0.9424	0.9811	0.9991	1.0169	0.865	0.8911	0.8924		40	0.9404	0.947	0.9499	0.9443	0.9351	0.9424	0.9755	0.9443	0.9685	0.9446	0.8791	0.9574	0.9507	0.9277	0.9808		40	0.9404	0.947	0.9499	0.9164	0.9207	0.9226
												40.5	0.9447	0.9457	0.9466	0.942	0.9306	0.942	0.9836	1.003	1.0142	0.864	0.8881	0.8881		40.5	0.9447	0.9457	0.9466	0.942	0.9306	0.942	0.9717	0.946	0.9645	0.9449	0.8765	0.9555	0.9528	0.9284	0.9756		40.5	0.9447	0.9457	0.9466	0.912	0.9174	0.9208
												41	0.9427	0.9481	0.9464	0.9404	0.9324	0.9407	0.9824	1.0029	1.0162	0.8627	0.8849	0.8868		41	0.9427	0.9481	0.9464	0.9404	0.9324	0.9407	0.9738	0.95	0.9629	0.9465	0.8767	0.9519	0.9516	0.925	0.9784		41	0.9427	0.9481	0.9464	0.917	0.9216	0.9215
												41.5	0.9404	0.9446	0.9481	0.9401	0.9346	0.9442	0.978	0.9992	1.0124	0.8627	0.8839	0.8874		41.5	0.9404	0.9446	0.9481	0.9401	0.9346	0.9442	0.9738	0.9476	0.969	0.9432	0.8745	0.9515	0.9491	0.9262	0.9777		41.5	0.9404	0.9446	0.9481	0.911	0.9154	0.918
												42	0.9369	0.9461	0.9447	0.9393	0.9306	0.9449	0.9794	0.9983	1.0139	0.8593	0.8869	0.888		42	0.9369	0.9461	0.9447	0.9393	0.9306	0.9449	0.9683	0.9454	0.9658	0.9456	0.8822	0.9539	0.9518	0.9272	0.9808		42	0.9369	0.9461	0.9447	0.9143	0.9198	0.9213
												42.5	0.9393	0.9429	0.9429	0.94	0.9344	0.9457	0.981	0.997	1.0154	0.8603	0.8866	0.885		42.5	0.9393	0.9429	0.9429	0.94	0.9344	0.9457	0.9713	0.9421	0.9663	0.9433	0.8803	0.9538	0.9531	0.9286	0.9788		42.5	0.9393	0.9429	0.9429	0.9111	0.9191	0.9206
												43	0.9431	0.9449	0.9498	0.9417	0.9313	0.9441	0.9754	0.9978	1.0131	0.8578	0.8823	0.887		43	0.9431	0.9449	0.9498	0.9417	0.9313	0.9441	0.9729	0.9474	0.9688	0.9447	0.8777	0.9537	0.9501	0.9253	0.9781		43	0.9431	0.9449	0.9498	0.908	0.9177	0.9158
												43.5	0.9431	0.947	0.9519	0.9361	0.9307	0.943	0.9765	0.9929	1.0129	0.8604	0.8841	0.8888		43.5	0.9431	0.947	0.9519	0.9361	0.9307	0.943	0.9727	0.9461	0.9671	0.9438	0.8777	0.9536	0.9463	0.9238	0.9771		43.5	0.9431	0.947	0.9519	0.9123	0.9194	0.9181
												44	0.9404	0.9482	0.9475	0.9364	0.9298	0.9432	0.9749	0.9976	1.0162	0.8601	0.8872	0.886		44	0.9404	0.9482	0.9475	0.9364	0.9298	0.9432	0.9691	0.9449	0.9636	0.942	0.8811	0.9516	0.9515	0.9237	0.9762		44	0.9404	0.9482	0.9475	0.9113	0.9203	0.9236
												44.5	0.9396	0.9459	0.9516	0.939	0.9285	0.9437	0.9763	0.9944	1.0177	0.8601	0.8816	0.8863		44.5	0.9396	0.9459	0.9516	0.939	0.9285	0.9437	0.9697	0.9456	0.9659	0.9421	0.8798	0.9512	0.9463	0.9238	0.9783		44.5	0.9396	0.9459	0.9516	0.9112	0.9199	0.9194
												45	0.9403	0.9437	0.9521	0.9364	0.9234	0.9413	0.9756	0.9903	1.014	0.859	0.8808	0.8895		45	0.9403	0.9437	0.9521	0.9364	0.9234	0.9413	0.968	0.9454	0.9638	0.942	0.8761	0.9533	0.9485	0.9281	0.9761		45	0.9403	0.9437	0.9521	0.9121	0.9208	0.9199
												45.5	0.9377	0.9421	0.949	0.9338	0.932	0.941	0.9748	0.9895	1.0099	0.8575	0.8795	0.8859		45.5	0.9377	0.9421	0.949	0.9338	0.932	0.941	0.9709	0.9388	0.9605	0.9403	0.8788	0.9495	0.9469	0.9202	0.977		45.5	0.9377	0.9421	0.949	0.9115	0.9209	0.9222
												46	0.9392	0.9458	0.9492	0.9356	0.9279	0.9396	0.9673	0.9851	1.0106	0.8596	0.8792	0.8835		46	0.9392	0.9458	0.9492	0.9356	0.9279	0.9396	0.9683	0.9439	0.9582	0.9414	0.8817	0.9506	0.9454	0.9211	0.9761		46	0.9392	0.9458	0.9492	0.9068	0.914	0.9175
												46.5	0.9375	0.9405	0.9472	0.9364	0.9264	0.9425	0.9661	0.9827	1.0038	0.8577	0.8784	0.8849		46.5	0.9375	0.9405	0.9472	0.9364	0.9264	0.9425	0.9667	0.9433	0.9574	0.9419	0.8831	0.9519	0.947	0.9212	0.9707		46.5	0.9375	0.9405	0.9472	0.909	0.9165	0.9237
												47	0.9426	0.9459	0.9508	0.9337	0.9291	0.9404	0.9669	0.9819	1.0073	0.8588	0.88	0.887		47	0.9426	0.9459	0.9508	0.9337	0.9291	0.9404	0.9696	0.9431	0.961	0.9406	0.8754	0.9518	0.9468	0.9167	0.9726		47	0.9426	0.9459	0.9508	0.908	0.9175	0.9163
												47.5	0.9414	0.9452	0.9488	0.9358	0.9301	0.9438	0.9632	0.9796	1.0031	0.8563	0.8787	0.8815		47.5	0.9414	0.9452	0.9488	0.9358	0.9301	0.9438	0.9671	0.9427	0.9568	0.9407	0.8794	0.9502	0.9449	0.9199	0.9708		47.5	0.9414	0.9452	0.9488	0.9098	0.9168	0.9183
												48	0.9364	0.9415	0.9497	0.9353	0.9261	0.9394	0.9641	0.976	1.0018	0.858	0.8774	0.8839		48	0.9364	0.9415	0.9497	0.9353	0.9261	0.9394	0.9682	0.943	0.9593	0.9372	0.8767	0.9475	0.9436	0.9186	0.9733		48	0.9364	0.9415	0.9497	0.9098	0.9166	0.9211
												48.5	0.9367	0.941	0.9469	0.9308	0.9266	0.9365	0.9571	0.9759	0.9969	0.8558	0.8804	0.881		48.5	0.9367	0.941	0.9469	0.9308	0.9266	0.9365	0.9635	0.9418	0.9603	0.9361	0.8773	0.9504	0.942	0.9171	0.9742		48.5	0.9367	0.941	0.9469	0.9045	0.9107	0.9194
												49	0.9374	0.9401	0.9477	0.9273	0.9234	0.9379	0.9608	0.9739	0.9949	0.8541	0.8783	0.882		49	0.9374	0.9401	0.9477	0.9273	0.9234	0.9379	0.9621	0.9348	0.9532	0.9374	0.8765	0.9486	0.941	0.9139	0.9748		49	0.9374	0.9401	0.9477	0.9055	0.9118	0.9173
												49.5	0.9375	0.9401	0.9478	0.9367	0.926	0.9377	0.9539	0.9697	0.9935	0.856	0.8776	0.8817		49.5	0.9375	0.9401	0.9478	0.9367	0.926	0.9377	0.9659	0.9417	0.9507	0.9351	0.8772	0.9506	0.9396	0.9186	0.9746		49.5	0.9375	0.9401	0.9478	0.9049	0.9134	0.9161
												50	0.9341	0.943	0.9424	0.9325	0.927	0.936	0.9525	0.9656	0.9906	0.8558	0.8802	0.886		50	0.9341	0.943	0.9424	0.9325	0.927	0.936	0.9683	0.9396	0.958	0.9357	0.8774	0.9472	0.942	0.9185	0.9726		50	0.9341	0.943	0.9424	0.9013	0.9056	0.9109
												50.5	0.9337	0.9427	0.9404	0.9294	0.9253	0.9363	0.9489	0.9628	0.9849	0.8557	0.877	0.8837		50.5	0.9337	0.9427	0.9404	0.9294	0.9253	0.9363	0.9627	0.9403	0.9613	0.9349	0.8782	0.947	0.942	0.9155	0.9721		50.5	0.9337	0.9427	0.9404	0.9048	0.91	0.9152
												51	0.9354	0.9443	0.9468	0.9292	0.9231	0.9396	0.9449	0.9599	0.9814	0.8543	0.8763	0.8808		51	0.9354	0.9443	0.9468	0.9292	0.9231	0.9396	0.9629	0.9362	0.9577	0.9361	0.8798	0.9491	0.9406	0.9133	0.9736		51	0.9354	0.9443	0.9468	0.9041	0.9097	0.9146
												51.5	0.9341	0.9451	0.9448	0.9244	0.9254	0.9372	0.9452	0.9627	0.9839	0.8528	0.876	0.8823		51.5	0.9341	0.9451	0.9448	0.9244	0.9254	0.9372	0.964	0.9375	0.952	0.9361	0.879	0.9468	0.9409	0.9063	0.9697		51.5	0.9341	0.9451	0.9448	0.8983	0.9064	0.9101
												52	0.935	0.9432	0.9454	0.9268	0.9246	0.9379	0.9434	0.9578	0.9827	0.8543	0.8765	0.8802		52	0.935	0.9432	0.9454	0.9268	0.9246	0.9379	0.9634	0.9356	0.9541	0.933	0.8778	0.9425	0.9392	0.9114	0.9748		52	0.935	0.9432	0.9454	0.9039	0.9095	0.9127
												52.5	0.9341	0.9425	0.9433	0.927	0.9257	0.9358	0.9392	0.9531	0.9789	0.8533	0.8745	0.8818		52.5	0.9341	0.9425	0.9433	0.927	0.9257	0.9358	0.9605	0.9353	0.9501	0.9299	0.8706	0.9416	0.9387	0.9105	0.9699		52.5	0.9341	0.9425	0.9433	0.9027	0.9073	0.9102
												53	0.9333	0.9438	0.9408	0.9321	0.9255	0.9404	0.9395	0.953	0.975	0.8504	0.8733	0.8789		53	0.9333	0.9438	0.9408	0.9321	0.9255	0.9404	0.9571	0.9338	0.9469	0.9336	0.8746	0.9416	0.9398	0.9085	0.9719		53	0.9333	0.9438	0.9408	0.9045	0.9075	0.9104
												53.5	0.9284	0.9398	0.9454	0.9289	0.9217	0.9375	0.9363	0.9475	0.9733	0.8446	0.8704	0.8792		53.5	0.9284	0.9398	0.9454	0.9289	0.9217	0.9375	0.9595	0.9319	0.9514	0.9346	0.8767	0.941	0.9366	0.9114	0.9701		53.5	0.9284	0.9398	0.9454	0.9035	0.9079	0.9103
												54	0.9308	0.9384	0.9458	0.9233	0.921	0.9348	0.9296	0.9488	0.9687	0.848	0.8712	0.8788		54	0.9308	0.9384	0.9458	0.9233	0.921	0.9348	0.9539	0.9344	0.9485	0.932	0.8761	0.9405	0.9361	0.9081	0.9695		54	0.9308	0.9384	0.9458	0.8988	0.9089	0.9139
												54.5	0.9318	0.9375	0.9444	0.9326	0.9206	0.9359	0.9291	0.9459	0.9695	0.8475	0.8699	0.879		54.5	0.9318	0.9375	0.9444	0.9326	0.9206	0.9359	0.9615	0.9322	0.9511	0.9349	0.8756	0.9412	0.9359	0.9101	0.9685		54.5	0.9318	0.9375	0.9444	0.9036	0.9078	0.9092
												55	0.9354	0.9414	0.9422	0.9244	0.921	0.9348	0.9267	0.9383	0.9644	0.8476	0.8704	0.8754		55	0.9354	0.9414	0.9422	0.9244	0.921	0.9348	0.9566	0.9327	0.9469	0.929	0.8767	0.9406	0.9306	0.9114	0.9666		55	0.9354	0.9414	0.9422	0.8965	0.9044	0.9084
												55.5	0.9281	0.9383	0.9422	0.9237	0.9205	0.9357	0.9249	0.938	0.9654	0.8464	0.8677	0.8751		55.5	0.9281	0.9383	0.9422	0.9237	0.9205	0.9357	0.9545	0.9302	0.9483	0.9269	0.8752	0.9373	0.9328	0.9077	0.9674		55.5	0.9281	0.9383	0.9422	0.8996	0.9033	0.9067
												56	0.9313	0.9373	0.9452	0.9224	0.9194	0.9376	0.9202	0.9378	0.958	0.8456	0.869	0.8727		56	0.9313	0.9373	0.9452	0.9224	0.9194	0.9376	0.9533	0.9296	0.9454	0.9313	0.877	0.9419	0.9304	0.91	0.9697		56	0.9313	0.9373	0.9452	0.8956	0.9056	0.9096
												56.5	0.9285	0.9355	0.9418	0.9217	0.9203	0.9321	0.918	0.9368	0.9573	0.8432	0.8669	0.8722		56.5	0.9285	0.9355	0.9418	0.9217	0.9203	0.9321	0.9517	0.9273	0.948	0.9288	0.8721	0.9398	0.9346	0.9093	0.9656		56.5	0.9285	0.9355	0.9418	0.8923	0.8986	0.9038
												57	0.928	0.9381	0.9416	0.9198	0.9164	0.9323	0.9171	0.9307	0.9513	0.8411	0.8642	0.8731		57	0.928	0.9381	0.9416	0.9198	0.9164	0.9323	0.9495	0.9253	0.9395	0.9254	0.8707	0.9388	0.9314	0.9084	0.9635		57	0.928	0.9381	0.9416	0.8926	0.898	0.9037
												57.5	0.9294	0.9345	0.9419	0.9211	0.9159	0.9277	0.9157	0.9284	0.954	0.8397	0.8643	0.8705		57.5	0.9294	0.9345	0.9419	0.9211	0.9159	0.9277	0.9472	0.9265	0.9423	0.9245	0.8696	0.9358	0.9331	0.9106	0.9672		57.5	0.9294	0.9345	0.9419	0.8943	0.8974	0.9046
												58	0.9293	0.9326	0.937	0.9217	0.918	0.9329	0.9102	0.9244	0.9504	0.8432	0.8598	0.8699		58	0.9293	0.9326	0.937	0.9217	0.918	0.9329	0.948	0.9262	0.9385	0.9264	0.8724	0.9356	0.9303	0.9046	0.9638		58	0.9293	0.9326	0.937	0.895	0.9014	0.9013
												58.5	0.9274	0.9331	0.936	0.9186	0.9183	0.9322	0.9092	0.9215	0.9473	0.8421	0.861	0.8722		58.5	0.9274	0.9331	0.936	0.9186	0.9183	0.9322	0.9484	0.9248	0.939	0.9217	0.8719	0.938	0.9291	0.9043	0.9666		58.5	0.9274	0.9331	0.936	0.8884	0.8957	0.9028
												59	0.9248	0.9307	0.9356	0.927	0.9164	0.9302	0.9073	0.9168	0.9445	0.8392	0.8584	0.8689		59	0.9248	0.9307	0.9356	0.927	0.9164	0.9302	0.9526	0.9275	0.9405	0.9273	0.873	0.9372	0.9303	0.9033	0.963		59	0.9248	0.9307	0.9356	0.885	0.8945	0.901
												59.5	0.9276	0.9322	0.937	0.9198	0.9114	0.9333	0.9029	0.917	0.9437	0.8362	0.8576	0.8664		59.5	0.9276	0.9322	0.937	0.9198	0.9114	0.9333	0.9482	0.9234	0.94	0.9256	0.8771	0.9355	0.9282	0.9082	0.9608		59.5	0.9276	0.9322	0.937	0.8913	0.8915	0.9012
												60	0.9269	0.9294	0.9364	0.9231	0.9153	0.9321	0.9003	0.9149	0.937	0.8355	0.8579	0.8654		60	0.9269	0.9294	0.9364	0.9231	0.9153	0.9321	0.9446	0.9248	0.9389	0.924	0.8732	0.9378	0.9283	0.9057	0.959		60	0.9269	0.9294	0.9364	0.8893	0.8935	0.9017
												60.5	0.9245	0.9257	0.9326	0.9173	0.912	0.9265	0.8971	0.9123	0.9354	0.8337	0.8561	0.8651		60.5	0.9245	0.9257	0.9326	0.9173	0.912	0.9265	0.944	0.9246	0.9321	0.9239	0.8698	0.9357	0.9295	0.9028	0.9597		60.5	0.9245	0.9257	0.9326	0.8802	0.8893	0.8949
												61	0.9262	0.9283	0.9335	0.9167	0.9126	0.9282	0.8921	0.906	0.9322	0.833	0.8568	0.866		61	0.9262	0.9283	0.9335	0.9167	0.9126	0.9282	0.9458	0.9247	0.9335	0.9228	0.8729	0.9343	0.9246	0.9042	0.9559		61	0.9262	0.9283	0.9335	0.8895	0.8899	0.8966
												61.5	0.9247	0.926	0.9289	0.9162	0.9134	0.9234	0.8905	0.8983	0.9274	0.8288	0.8477	0.8627		61.5	0.9247	0.926	0.9289	0.9162	0.9134	0.9234	0.9417	0.9199	0.9312	0.9198	0.8723	0.9327	0.9276	0.9088	0.9634		61.5	0.9247	0.926	0.9289	0.8825	0.8894	0.8949
												62	0.9242	0.9291	0.9335	0.9155	0.914	0.9249	0.8884	0.9047	0.9266	0.831	0.8502	0.8648		62	0.9242	0.9291	0.9335	0.9155	0.914	0.9249	0.9427	0.9205	0.9342	0.9255	0.8723	0.9324	0.9267	0.9046	0.961		62	0.9242	0.9291	0.9335	0.8864	0.892	0.8941
												62.5	0.921	0.9254	0.9294	0.915	0.9091	0.9263	0.8857	0.9027	0.9229	0.8293	0.8498	0.8614		62.5	0.921	0.9254	0.9294	0.915	0.9091	0.9263	0.9416	0.9202	0.931	0.9188	0.8712	0.9314	0.9248	0.9023	0.9601		62.5	0.921	0.9254	0.9294	0.8818	0.8856	0.8944
												63	0.9177	0.924	0.9264	0.9144	0.9092	0.9219	0.8804	0.8911	0.9207	0.8266	0.8468	0.8605		63	0.9177	0.924	0.9264	0.9144	0.9092	0.9219	0.9395	0.9142	0.931	0.9202	0.8732	0.9288	0.9219	0.9015	0.9586		63	0.9177	0.924	0.9264	0.881	0.8831	0.8916
												63.5	0.917	0.9219	0.927	0.9112	0.9055	0.9192	0.8756	0.8874	0.9146	0.8249	0.8475	0.8553		63.5	0.917	0.9219	0.927	0.9112	0.9055	0.9192	0.9399	0.9159	0.9245	0.921	0.8665	0.929	0.9236	0.9014	0.9575		63.5	0.917	0.9219	0.927	0.8748	0.8834	0.891
												64	0.9182	0.9221	0.9243	0.9114	0.9076	0.9245	0.8731	0.8885	0.9151	0.8249	0.8451	0.8596		64	0.9182	0.9221	0.9243	0.9114	0.9076	0.9245	0.939	0.918	0.9251	0.9201	0.8658	0.927	0.9245	0.9002	0.958		64	0.9182	0.9221	0.9243	0.8779	0.883	0.8906
												64.5	0.9155	0.9179	0.9222	0.9103	0.9053	0.9204	0.8713	0.8828	0.913	0.8224	0.8405	0.8534		64.5	0.9155	0.9179	0.9222	0.9103	0.9053	0.9204	0.9363	0.9123	0.9275	0.9172	0.8684	0.9299	0.9235	0.8997	0.9547		64.5	0.9155	0.9179	0.9222	0.8713	0.877	0.8863
												65	0.9155	0.9195	0.9244	0.9086	0.9013	0.9171	0.8712	0.8806	0.9082	0.8181	0.8386	0.8532		65	0.9155	0.9195	0.9244	0.9086	0.9013	0.9171	0.9371	0.9114	0.9236	0.9166	0.8674	0.928	0.9224	0.8993	0.9523		65	0.9155	0.9195	0.9244	0.8732	0.8811	0.8867
												65.5	0.9117	0.917	0.9207	0.9046	0.901	0.9181	0.8697	0.8804	0.9058	0.8189	0.8366	0.8532		65.5	0.9117	0.917	0.9207	0.9046	0.901	0.9181	0.9304	0.9123	0.9238	0.9177	0.8686	0.9254	0.9221	0.9041	0.957		65.5	0.9117	0.917	0.9207	0.8712	0.8741	0.8832
												66	0.911	0.9171	0.9203	0.9041	0.8975	0.9151	0.8659	0.8754	0.9022	0.8158	0.8366	0.85		66	0.911	0.9171	0.9203	0.9041	0.8975	0.9151	0.9323	0.911	0.9193	0.9111	0.8621	0.9244	0.9178	0.8965	0.9522		66	0.911	0.9171	0.9203	0.8701	0.8756	0.8796
												66.5	0.9093	0.9158	0.9175	0.9058	0.8979	0.9171	0.8612	0.8742	0.899	0.8153	0.8315	0.8512		66.5	0.9093	0.9158	0.9175	0.9058	0.8979	0.9171	0.9313	0.9135	0.9171	0.9129	0.8696	0.9235	0.9168	0.8948	0.9529		66.5	0.9093	0.9158	0.9175	0.8683	0.8692	0.8784
												67	0.9096	0.9137	0.9184	0.9056	0.9005	0.9149	0.8594	0.874	0.9005	0.8106	0.8295	0.8493		67	0.9096	0.9137	0.9184	0.9056	0.9005	0.9149	0.9323	0.9099	0.9173	0.9125	0.8649	0.9236	0.9181	0.8982	0.9501		67	0.9096	0.9137	0.9184	0.8648	0.8671	0.8767
												67.5	0.9063	0.9083	0.9148	0.901	0.8953	0.9104	0.8569	0.8681	0.8939	0.8113	0.8294	0.8458		67.5	0.9063	0.9083	0.9148	0.901	0.8953	0.9104	0.928	0.9064	0.9156	0.9112	0.8656	0.9225	0.9148	0.8963	0.955		67.5	0.9063	0.9083	0.9148	0.8559	0.8636	0.8723
												68	0.9067	0.9118	0.9149	0.9029	0.8977	0.9095	0.8551	0.8612	0.8896	0.8107	0.8258	0.8436		68	0.9067	0.9118	0.9149	0.9029	0.8977	0.9095	0.9271	0.907	0.9136	0.9108	0.8621	0.9226	0.9196	0.8979	0.9543		68	0.9067	0.9118	0.9149	0.8584	0.8635	0.8722
												68.5	0.9081	0.9128	0.9158	0.9015	0.8934	0.906	0.8522	0.8622	0.8824	0.8083	0.8237	0.845		68.5	0.9081	0.9128	0.9158	0.9015	0.8934	0.906	0.9302	0.9052	0.9144	0.9092	0.8613	0.9202	0.9128	0.8946	0.9477		68.5	0.9081	0.9128	0.9158	0.8546	0.8596	0.8661
												69	0.9027	0.9086	0.9135	0.9003	0.892	0.9089	0.8478	0.8627	0.8794	0.806	0.8228	0.8441		69	0.9027	0.9086	0.9135	0.9003	0.892	0.9089	0.9251	0.9033	0.9129	0.9045	0.8611	0.9208	0.9098	0.8974	0.9451		69	0.9027	0.9086	0.9135	0.8547	0.8587	0.865
												69.5	0.9008	0.9047	0.9098	0.8992	0.8896	0.9059	0.8443	0.8602	0.8799	0.8004	0.8181	0.8404		69.5	0.9008	0.9047	0.9098	0.8992	0.8896	0.9059	0.9254	0.9013	0.9106	0.9039	0.8623	0.9186	0.9095	0.8912	0.9468		69.5	0.9008	0.9047	0.9098	0.848	0.8506	0.859
												70	0.9003	0.9057	0.9068	0.8977	0.888	0.9034	0.8412	0.8537	0.8769	0.7988	0.8162	0.8422		70	0.9003	0.9057	0.9068	0.8977	0.888	0.9034	0.9177	0.8985	0.906	0.9024	0.8592	0.9176	0.9089	0.8924	0.9462		70	0.9003	0.9057	0.9068	0.8449	0.8493	0.8595
												70.5	0.8979	0.907	0.9112	0.889	0.8825	0.9003	0.8412	0.8552	0.8743	0.8015	0.8169	0.8352		70.5	0.8979	0.907	0.9112	0.889	0.8825	0.9003	0.918	0.8976	0.9077	0.904	0.865	0.9133	0.9086	0.8958	0.9478		70.5	0.8979	0.907	0.9112	0.8372	0.8443	0.8562
												71	0.8929	0.9057	0.9077	0.8864	0.8824	0.8966	0.8394	0.8491	0.8723	0.8003	0.8113	0.8323		71	0.8929	0.9057	0.9077	0.8864	0.8824	0.8966	0.9211	0.8974	0.9068	0.8966	0.8572	0.9145	0.9102	0.8931	0.949		71	0.8929	0.9057	0.9077	0.834	0.8406	0.8485
												71.5	0.897	0.9042	0.9035	0.8833	0.8815	0.9002	0.8327	0.8538	0.8705	0.7957	0.8108	0.8355		71.5	0.897	0.9042	0.9035	0.8833	0.8815	0.9002	0.9159	0.8947	0.9067	0.8937	0.8583	0.9131	0.9065	0.89	0.9487		71.5	0.897	0.9042	0.9035	0.8392	0.8428	0.8542
[truncated: 25 more columns]

## Sheet: Fig. 4d
	Fig. 4d Met-Trp4 ODi = 1:1
	Time/h	Control			FLO1co			FLO5co				Time/h	Control			AGA1&2co			SAG1co			SAG1-AGA1&2co				Time/h	Control			AGA1&2co			AGA1&2-Acco			AGA1&2-Anco			AGA1&2-Spyco				Time/h	Control			FLO5Nco
	replicate	repl.1	repl.2	repl.3	repl.1	repl.2	repl.3	repl.1	repl.2	repl.3		replicate	repl.1	repl.2	repl.3	repl.1	repl.2	repl.3	repl.1	repl.2	repl.3	repl.1	repl.2	repl.3		replicate	repl.1	repl.2	repl.3	repl.1	repl.2	repl.3	repl.1	repl.2	repl.3	repl.1	repl.2	repl.3	repl.1	repl.2	repl.3		replicate	repl.1	repl.2	repl.3	repl.1	repl.2	repl.3
	0	0.1961	0.1933	0.1923	0.1933	0.2067	0.2053	0.1852	0.1895	0.1887		0	0.1961	0.1933	0.1923	0.1632	0.1694	0.17	0.1777	0.1792	0.1867	0.1826	0.1809	0.1847		0	0.1961	0.1933	0.1923	0.1632	0.1694	0.17	0.1803	0.1721	0.1823	0.1587	0.1547	0.1566	0.1781	0.166	0.1615		0	0.1961	0.1933	0.1923	0.208	0.2062	0.2098
	24	0.8336	0.8429	0.8415	0.3571	0.4493	0.373	0.4105	0.3747	0.4261		0.5	0.171	0.1757	0.1709	0.1658	0.1705	0.1704	0.1609	0.1516	0.1608	0.1763	0.1891	0.1853		0.5	0.171	0.1757	0.1709	0.1658	0.1705	0.1704	0.132	0.17	0.1663	0.1616	0.1565	0.1558	0.179	0.1661	0.1512		0.5	0.171	0.1757	0.1709	0.2051	0.2094	0.2208
	48	0.8806	0.8876	0.8926	1.0619	1.0316	1.0757	1.0311	1.0294	1.0581		1	0.1686	0.1734	0.1729	0.1729	0.1739	0.1741	0.1652	0.1543	0.164	0.1802	0.1973	0.1888		1	0.1686	0.1734	0.1729	0.1729	0.1739	0.1741	0.129	0.1741	0.1679	0.1645	0.1591	0.1581	0.1677	0.169	0.1564		1	0.1686	0.1734	0.1729	0.2184	0.229	0.2375
	72	0.8549	0.8499	0.8529	1.7954	1.55	1.7725	1.1724	1.1383	1.222		1.5	0.1671	0.1728	0.172	0.1731	0.1783	0.1791	0.1708	0.1539	0.1668	0.1856	0.2006	0.1939		1.5	0.1671	0.1728	0.172	0.1731	0.1783	0.1791	0.1308	0.176	0.1688	0.1672	0.1628	0.1607	0.1724	0.1722	0.1502		1.5	0.1671	0.1728	0.172	0.2355	0.2391	0.2359
												2	0.174	0.1678	0.1676	0.1801	0.1828	0.1847	0.1802	0.1562	0.1727	0.19	0.2043	0.2004		2	0.174	0.1678	0.1676	0.1801	0.1828	0.1847	0.138	0.1786	0.1699	0.1709	0.1666	0.1652	0.1811	0.1757	0.1521		2	0.174	0.1678	0.1676	0.2382	0.2381	0.2308
												2.5	0.1778	0.1718	0.1714	0.183	0.1897	0.1928	0.186	0.1678	0.186	0.193	0.2076	0.2052		2.5	0.1778	0.1718	0.1714	0.183	0.1897	0.1928	0.1481	0.1848	0.1737	0.1753	0.1675	0.1704	0.1794	0.1805	0.1546		2.5	0.1778	0.1718	0.1714	0.2321	0.2278	0.2243
												3	0.1818	0.1769	0.1761	0.1857	0.193	0.2008	0.1883	0.1707	0.1867	0.1967	0.2107	0.2099		3	0.1818	0.1769	0.1761	0.1857	0.193	0.2008	0.1506	0.189	0.1766	0.1794	0.1704	0.1734	0.1821	0.1829	0.1546		3	0.1818	0.1769	0.1761	0.2296	0.2264	0.221
												3.5	0.1809	0.1792	0.1764	0.1892	0.196	0.1994	0.1883	0.1696	0.1924	0.1981	0.2134	0.2102		3.5	0.1809	0.1792	0.1764	0.1892	0.196	0.1994	0.1552	0.1897	0.1787	0.1808	0.1723	0.1759	0.1827	0.1857	0.1538		3.5	0.1809	0.1792	0.1764	0.234	0.2315	0.2263
												4	0.183	0.1811	0.1786	0.1906	0.1973	0.2001	0.189	0.1704	0.1887	0.201	0.216	0.2125		4	0.183	0.1811	0.1786	0.1906	0.1973	0.2001	0.1559	0.1926	0.1784	0.1828	0.1741	0.1777	0.1834	0.1873	0.1555		4	0.183	0.1811	0.1786	0.2351	0.2336	0.226
												4.5	0.1813	0.1804	0.1783	0.1929	0.2001	0.2013	0.1907	0.1716	0.1894	0.2039	0.2166	0.2144		4.5	0.1813	0.1804	0.1783	0.1929	0.2001	0.2013	0.1584	0.1962	0.1814	0.1848	0.1748	0.1798	0.1847	0.1895	0.1558		4.5	0.1813	0.1804	0.1783	0.2379	0.2334	0.2272
												5	0.1837	0.1829	0.1821	0.1944	0.2007	0.203	0.1927	0.1721	0.1926	0.2041	0.2174	0.2158		5	0.1837	0.1829	0.1821	0.1944	0.2007	0.203	0.1576	0.196	0.1834	0.1871	0.1769	0.1806	0.1828	0.1902	0.155		5	0.1837	0.1829	0.1821	0.2392	0.2394	0.229
												5.5	0.1863	0.1853	0.1845	0.1964	0.2007	0.2045	0.1944	0.1737	0.194	0.2051	0.2173	0.2179		5.5	0.1863	0.1853	0.1845	0.1964	0.2007	0.2045	0.1607	0.1991	0.1848	0.1873	0.1781	0.1821	0.1838	0.1917	0.1543		5.5	0.1863	0.1853	0.1845	0.2424	0.2397	0.2355
												6	0.1852	0.1869	0.1841	0.1983	0.2027	0.2063	0.2006	0.1751	0.199	0.2066	0.2163	0.2217		6	0.1852	0.1869	0.1841	0.1983	0.2027	0.2063	0.1631	0.1996	0.1826	0.1902	0.1795	0.1834	0.1828	0.1929	0.1546		6	0.1852	0.1869	0.1841	0.244	0.244	0.2396
												6.5	0.1887	0.1868	0.1852	0.1987	0.2036	0.2067	0.2044	0.1775	0.2011	0.2041	0.2184	0.2207		6.5	0.1887	0.1868	0.1852	0.1987	0.2036	0.2067	0.1636	0.2005	0.1836	0.194	0.1809	0.187	0.1816	0.1936	0.1546		6.5	0.1887	0.1868	0.1852	0.2473	0.2463	0.2393
												7	0.1891	0.19	0.187	0.2006	0.2054	0.209	0.2062	0.1808	0.2037	0.2042	0.2197	0.2207		7	0.1891	0.19	0.187	0.2006	0.2054	0.209	0.1635	0.2021	0.1847	0.1983	0.1813	0.1879	0.1791	0.1959	0.1542		7	0.1891	0.19	0.187	0.252	0.2495	0.2444
												7.5	0.193	0.1951	0.1901	0.2018	0.2074	0.2104	0.2142	0.1874	0.2107	0.2064	0.2181	0.223		7.5	0.193	0.1951	0.1901	0.2018	0.2074	0.2104	0.1681	0.2031	0.1873	0.1964	0.1828	0.1892	0.183	0.1975	0.1552		7.5	0.193	0.1951	0.1901	0.2581	0.2574	0.2499
												8	0.1969	0.1965	0.1942	0.2045	0.2084	0.2133	0.2198	0.1925	0.2149	0.2089	0.2182	0.2241		8	0.1969	0.1965	0.1942	0.2045	0.2084	0.2133	0.1727	0.2058	0.191	0.1975	0.1867	0.1906	0.1785	0.1986	0.157		8	0.1969	0.1965	0.1942	0.2681	0.2648	0.2564
												8.5	0.2079	0.2061	0.1991	0.2086	0.213	0.2178	0.227	0.2001	0.2243	0.2113	0.2229	0.2279		8.5	0.2079	0.2061	0.1991	0.2086	0.213	0.2178	0.1809	0.2108	0.1953	0.2	0.186	0.193	0.1805	0.1993	0.1572		8.5	0.2079	0.2061	0.1991	0.2786	0.2742	0.268
												9	0.2144	0.2143	0.2131	0.2153	0.2195	0.2239	0.2395	0.2113	0.2355	0.2157	0.2273	0.2322		9	0.2144	0.2143	0.2131	0.2153	0.2195	0.2239	0.1902	0.2161	0.2004	0.203	0.1872	0.1946	0.1819	0.2005	0.1589		9	0.2144	0.2143	0.2131	0.2909	0.2867	0.282
												9.5	0.2252	0.2272	0.2236	0.221	0.2249	0.2306	0.2529	0.2269	0.2507	0.2242	0.2351	0.2394		9.5	0.2252	0.2272	0.2236	0.221	0.2249	0.2306	0.2009	0.2275	0.211	0.199	0.187	0.1947	0.1805	0.2021	0.1596		9.5	0.2252	0.2272	0.2236	0.3083	0.3026	0.2958
												10	0.2429	0.2444	0.2401	0.2342	0.2353	0.2414	0.2714	0.2437	0.2679	0.2338	0.2419	0.2491		10	0.2429	0.2444	0.2401	0.2342	0.2353	0.2414	0.2153	0.24	0.2225	0.2003	0.1874	0.195	0.1858	0.2035	0.1611		10	0.2429	0.2444	0.2401	0.3281	0.3219	0.3179
												10.5	0.2641	0.2685	0.2616	0.2465	0.2476	0.2544	0.2942	0.2665	0.292	0.2467	0.2561	0.2636		10.5	0.2641	0.2685	0.2616	0.2465	0.2476	0.2544	0.2322	0.256	0.24	0.2018	0.1905	0.197	0.185	0.2092	0.165		10.5	0.2641	0.2685	0.2616	0.346	0.3409	0.3363
												11	0.2838	0.284	0.2801	0.2596	0.2623	0.2716	0.3117	0.2854	0.3124	0.262	0.2696	0.2765		11	0.2838	0.284	0.2801	0.2596	0.2623	0.2716	0.2483	0.2722	0.2561	0.2042	0.1939	0.1992	0.186	0.2131	0.1697		11	0.2838	0.284	0.2801	0.3654	0.3626	0.3561
												11.5	0.3074	0.3047	0.3039	0.277	0.2773	0.2891	0.3402	0.3124	0.3364	0.2789	0.2887	0.2931		11.5	0.3074	0.3047	0.3039	0.277	0.2773	0.2891	0.2725	0.2875	0.2703	0.2056	0.1945	0.201	0.2012	0.2191	0.1739		11.5	0.3074	0.3047	0.3039	0.3888	0.3862	0.3813
												12	0.3273	0.3297	0.3264	0.2968	0.2956	0.3065	0.3709	0.3424	0.3677	0.3004	0.3075	0.3115		12	0.3273	0.3297	0.3264	0.2968	0.2956	0.3065	0.2957	0.3128	0.2914	0.2102	0.2003	0.2046	0.2031	0.2264	0.1818		12	0.3273	0.3297	0.3264	0.4149	0.4106	0.4034
												12.5	0.3511	0.3548	0.352	0.3134	0.317	0.3298	0.3982	0.3724	0.3949	0.3228	0.3324	0.3328		12.5	0.3511	0.3548	0.352	0.3134	0.317	0.3298	0.3213	0.3329	0.3159	0.2161	0.2056	0.2105	0.2101	0.2374	0.1916		12.5	0.3511	0.3548	0.352	0.4428	0.4352	0.4295
												13	0.3719	0.3739	0.3759	0.336	0.3374	0.3526	0.4248	0.3987	0.4265	0.3491	0.3553	0.3555		13	0.3719	0.3739	0.3759	0.336	0.3374	0.3526	0.3477	0.3562	0.3405	0.223	0.2122	0.2165	0.2202	0.2485	0.2021		13	0.3719	0.3739	0.3759	0.4633	0.461	0.4565
												13.5	0.3974	0.3994	0.3984	0.3573	0.3594	0.3751	0.4539	0.432	0.4529	0.3742	0.3775	0.3807		13.5	0.3974	0.3994	0.3984	0.3573	0.3594	0.3751	0.374	0.3837	0.3687	0.2303	0.2208	0.2246	0.2342	0.261	0.2137		13.5	0.3974	0.3994	0.3984	0.4946	0.4887	0.4802
												14	0.4234	0.4244	0.4234	0.3863	0.3855	0.4045	0.4866	0.4609	0.4819	0.3985	0.4056	0.4076		14	0.4234	0.4244	0.4234	0.3863	0.3855	0.4045	0.4058	0.4106	0.3939	0.2385	0.2302	0.2329	0.2523	0.2756	0.229		14	0.4234	0.4244	0.4234	0.5193	0.5177	0.5088
												14.5	0.452	0.4524	0.4498	0.4122	0.4127	0.4321	0.5177	0.4899	0.515	0.4267	0.4304	0.4377		14.5	0.452	0.4524	0.4498	0.4122	0.4127	0.4321	0.4386	0.438	0.4227	0.2504	0.2424	0.2445	0.2661	0.2917	0.2425		14.5	0.452	0.4524	0.4498	0.5483	0.5435	0.5365
												15	0.474	0.4794	0.4813	0.4422	0.4436	0.4614	0.5474	0.5273	0.5475	0.4577	0.4645	0.4624		15	0.474	0.4794	0.4813	0.4422	0.4436	0.4614	0.4701	0.4664	0.4519	0.2615	0.2542	0.2572	0.2803	0.3069	0.2601		15	0.474	0.4794	0.4813	0.5748	0.5708	0.5647
												15.5	0.4991	0.5026	0.5072	0.47	0.4681	0.487	0.5803	0.5566	0.5825	0.4856	0.491	0.4897		15.5	0.4991	0.5026	0.5072	0.47	0.4681	0.487	0.4972	0.4963	0.4839	0.273	0.2682	0.2687	0.3037	0.3235	0.2783		15.5	0.4991	0.5026	0.5072	0.6011	0.596	0.5913
												16	0.5238	0.5283	0.5319	0.5012	0.495	0.5164	0.6087	0.5847	0.6048	0.5138	0.5193	0.5197		16	0.5238	0.5283	0.5319	0.5012	0.495	0.5164	0.5268	0.5253	0.5106	0.287	0.283	0.2827	0.317	0.3429	0.3015		16	0.5238	0.5283	0.5319	0.6271	0.6243	0.6173
												16.5	0.5491	0.5548	0.557	0.5287	0.5268	0.5456	0.6461	0.6209	0.642	0.5442	0.5483	0.5499		16.5	0.5491	0.5548	0.557	0.5287	0.5268	0.5456	0.5574	0.5573	0.5415	0.3017	0.2965	0.2957	0.3363	0.3638	0.3216		16.5	0.5491	0.5548	0.557	0.6549	0.6536	0.6485
												17	0.5744	0.5782	0.5816	0.563	0.5549	0.5814	0.6777	0.6482	0.6672	0.5757	0.5782	0.5764		17	0.5744	0.5782	0.5816	0.563	0.5549	0.5814	0.5921	0.5859	0.5712	0.3171	0.3116	0.3117	0.3575	0.3874	0.3456		17	0.5744	0.5782	0.5816	0.6784	0.6805	0.6706
												17.5	0.5961	0.6029	0.6014	0.5886	0.5839	0.6093	0.6963	0.6703	0.6864	0.604	0.6047	0.6016		17.5	0.5961	0.6029	0.6014	0.5886	0.5839	0.6093	0.6069	0.6139	0.6013	0.3348	0.3319	0.3307	0.3828	0.4092	0.3701		17.5	0.5961	0.6029	0.6014	0.7068	0.7052	0.6994
												18	0.6136	0.6243	0.6247	0.6135	0.6107	0.6383	0.7308	0.7029	0.7208	0.6306	0.6309	0.6343		18	0.6136	0.6243	0.6247	0.6135	0.6107	0.6383	0.6353	0.6391	0.6279	0.3512	0.349	0.3465	0.4048	0.4327	0.3964		18	0.6136	0.6243	0.6247	0.7307	0.7295	0.728
												18.5	0.6359	0.6454	0.6474	0.6399	0.634	0.6624	0.7404	0.7214	0.7432	0.6556	0.6572	0.6599		18.5	0.6359	0.6454	0.6474	0.6399	0.634	0.6624	0.6633	0.6692	0.6604	0.3681	0.368	0.3658	0.4284	0.4608	0.4196		18.5	0.6359	0.6454	0.6474	0.7575	0.7538	0.7521
												19	0.6603	0.6667	0.673	0.6657	0.6616	0.6875	0.7674	0.7475	0.7661	0.6805	0.6814	0.6789		19	0.6603	0.6667	0.673	0.6657	0.6616	0.6875	0.6894	0.6947	0.6839	0.3907	0.3905	0.3898	0.4543	0.4828	0.4464		19	0.6603	0.6667	0.673	0.7822	0.7797	0.7792
												19.5	0.6805	0.6904	0.6935	0.6915	0.6848	0.7109	0.7924	0.7708	0.7901	0.7076	0.7062	0.7034		19.5	0.6805	0.6904	0.6935	0.6915	0.6848	0.7109	0.713	0.7234	0.7076	0.4116	0.4132	0.4109	0.4813	0.5107	0.4708		19.5	0.6805	0.6904	0.6935	0.8045	0.8031	0.7975
												20	0.7005	0.7087	0.71	0.7152	0.708	0.7373	0.8066	0.7882	0.8044	0.7249	0.727	0.7282		20	0.7005	0.7087	0.71	0.7152	0.708	0.7373	0.7371	0.7495	0.7354	0.4344	0.4358	0.4327	0.5028	0.534	0.4983		20	0.7005	0.7087	0.71	0.8269	0.8264	0.8219
												20.5	0.7205	0.7326	0.735	0.7358	0.7333	0.758	0.829	0.8087	0.8272	0.7518	0.7503	0.7515		20.5	0.7205	0.7326	0.735	0.7358	0.7333	0.758	0.7561	0.7732	0.7597	0.4566	0.4597	0.4548	0.5354	0.5586	0.525		20.5	0.7205	0.7326	0.735	0.8503	0.8495	0.8449
												21	0.7448	0.7536	0.7509	0.7627	0.7588	0.7811	0.8466	0.8246	0.8423	0.7721	0.7696	0.7698		21	0.7448	0.7536	0.7509	0.7627	0.7588	0.7811	0.7709	0.791	0.7803	0.4819	0.4845	0.4798	0.5559	0.5799	0.5452		21	0.7448	0.7536	0.7509	0.8681	0.8719	0.8674
												21.5	0.761	0.7721	0.7737	0.7821	0.7764	0.803	0.8627	0.8443	0.8612	0.7903	0.7896	0.7878		21.5	0.761	0.7721	0.7737	0.7821	0.7764	0.803	0.7907	0.8147	0.802	0.5062	0.5064	0.5038	0.5746	0.6045	0.5702		21.5	0.761	0.7721	0.7737	0.8911	0.8935	0.889
												22	0.7837	0.7916	0.7948	0.8004	0.7937	0.8242	0.8786	0.8629	0.8794	0.8099	0.812	0.8092		22	0.7837	0.7916	0.7948	0.8004	0.7937	0.8242	0.8121	0.8371	0.8224	0.5286	0.5312	0.5283	0.6021	0.6274	0.594		22	0.7837	0.7916	0.7948	0.9152	0.9163	0.912
												22.5	0.798	0.807	0.8068	0.823	0.8167	0.8378	0.8946	0.8747	0.8966	0.8304	0.8295	0.8306		22.5	0.798	0.807	0.8068	0.823	0.8167	0.8378	0.8247	0.8548	0.8414	0.5528	0.5565	0.5506	0.627	0.6493	0.6175		22.5	0.798	0.807	0.8068	0.9298	0.9339	0.9295
												23	0.814	0.8228	0.825	0.8362	0.8303	0.8538	0.9103	0.8898	0.9086	0.8431	0.8436	0.84		23	0.814	0.8228	0.825	0.8362	0.8303	0.8538	0.8399	0.8751	0.8599	0.5738	0.5769	0.5738	0.6435	0.669	0.6377		23	0.814	0.8228	0.825	0.9507	0.9538	0.9489
												23.5	0.8336	0.8429	0.8415	0.8517	0.851	0.8699	0.9156	0.8999	0.9217	0.8631	0.8584	0.8546		23.5	0.8336	0.8429	0.8415	0.8517	0.851	0.8699	0.8544	0.8879	0.8797	0.5984	0.6007	0.5992	0.668	0.6918	0.664		23.5	0.8336	0.8429	0.8415	0.9672	0.9708	0.9701
												24	0.8433	0.8537	0.8574	0.8691	0.8678	0.8863	0.9288	0.914	0.9343	0.8778	0.8741	0.8736		24	0.8433	0.8537	0.8574	0.8691	0.8678	0.8863	0.8714	0.9064	0.8967	0.6175	0.6251	0.6196	0.6857	0.7103	0.6802		24	0.8433	0.8537	0.8574	0.9821	0.9849	0.9793
												24.5	0.8613	0.8713	0.8762	0.8843	0.8799	0.9031	0.925	0.9147	0.9419	0.887	0.8851	0.8873		24.5	0.8613	0.8713	0.8762	0.8843	0.8799	0.9031	0.8861	0.919	0.9078	0.6394	0.6456	0.6387	0.7016	0.7276	0.6979		24.5	0.8613	0.8713	0.8762	0.9966	1.0005	0.997
												25	0.876	0.8829	0.8848	0.9011	0.8935	0.9134	0.9222	0.9064	0.9318	0.8984	0.8969	0.8975		25	0.876	0.8829	0.8848	0.9011	0.8935	0.9134	0.8951	0.9322	0.9235	0.6613	0.6689	0.6638	0.7239	0.7484	0.7212		25	0.876	0.8829	0.8848	1.0114	1.0178	1.0083
												25.5	0.8916	0.8996	0.8998	0.9086	0.9038	0.9274	0.9139	0.9031	0.9269	0.9006	0.9008	0.8968		25.5	0.8916	0.8996	0.8998	0.9086	0.9038	0.9274	0.8957	0.9354	0.9302	0.6773	0.6847	0.6798	0.7386	0.7637	0.7359		25.5	0.8916	0.8996	0.8998	1.0087	1.0184	1.0146
												26	0.902	0.91	0.9086	0.9188	0.9092	0.9334	0.9188	0.9029	0.9246	0.8906	0.8944	0.8923		26	0.902	0.91	0.9086	0.9188	0.9092	0.9334	0.8924	0.9304	0.9218	0.6981	0.709	0.7054	0.7592	0.7824	0.7501		26	0.902	0.91	0.9086	1.0041	1.0141	1.0044
												26.5	0.9093	0.9119	0.9101	0.9157	0.9029	0.9304	0.9106	0.8965	0.9226	0.8859	0.8886	0.8871		26.5	0.9093	0.9119	0.9101	0.9157	0.9029	0.9304	0.8861	0.929	0.9199	0.7202	0.7253	0.7229	0.7767	0.8009	0.7727		26.5	0.9093	0.9119	0.9101	1.0018	1.0139	1.0032
												27	0.8993	0.9062	0.9061	0.9094	0.9021	0.9241	0.9088	0.8974	0.9208	0.8821	0.884	0.8803		27	0.8993	0.9062	0.9061	0.9094	0.9021	0.9241	0.8766	0.9223	0.9118	0.733	0.7401	0.7355	0.7895	0.8128	0.785		27	0.8993	0.9062	0.9061	0.9968	1.0017	1.0004
												27.5	0.8951	0.9018	0.9022	0.9002	0.8982	0.9154	0.9071	0.8925	0.9198	0.8787	0.877	0.878		27.5	0.8951	0.9018	0.9022	0.9002	0.8982	0.9154	0.8745	0.9143	0.9062	0.7521	0.7586	0.7551	0.8103	0.8261	0.7992		27.5	0.8951	0.9018	0.9022	0.9912	0.9987	0.9955
												28	0.8903	0.8943	0.8981	0.8971	0.8895	0.9115	0.9092	0.8923	0.9177	0.8745	0.8749	0.8729		28	0.8903	0.8943	0.8981	0.8971	0.8895	0.9115	0.8701	0.9093	0.903	0.7663	0.7765	0.7737	0.8245	0.8455	0.8129		28	0.8903	0.8943	0.8981	0.9928	0.9966	0.9896
												28.5	0.8867	0.8889	0.891	0.8918	0.8822	0.9021	0.9071	0.8927	0.9187	0.8704	0.8743	0.8696		28.5	0.8867	0.8889	0.891	0.8918	0.8822	0.9021	0.8647	0.9086	0.8967	0.7871	0.7931	0.7907	0.8402	0.857	0.8289		28.5	0.8867	0.8889	0.891	0.9887	0.9922	0.9901
												29	0.8835	0.8877	0.8886	0.8912	0.885	0.9014	0.9075	0.8921	0.9189	0.8661	0.8681	0.8665		29	0.8835	0.8877	0.8886	0.8912	0.885	0.9014	0.8635	0.8997	0.8962	0.7994	0.8057	0.8066	0.8559	0.8685	0.8402		29	0.8835	0.8877	0.8886	0.9884	0.9842	0.9866
												29.5	0.8777	0.8853	0.888	0.883	0.8784	0.8963	0.9053	0.8867	0.9093	0.8651	0.8696	0.8649		29.5	0.8777	0.8853	0.888	0.883	0.8784	0.8963	0.8631	0.9025	0.8923	0.8112	0.8195	0.8187	0.8655	0.8804	0.8505		29.5	0.8777	0.8853	0.888	0.9861	0.9872	0.9844
												30	0.8786	0.8791	0.8827	0.8826	0.8789	0.8961	0.9046	0.8876	0.919	0.865	0.8626	0.8601		30	0.8786	0.8791	0.8827	0.8826	0.8789	0.8961	0.8606	0.8993	0.893	0.8284	0.8359	0.833	0.8809	0.8927	0.8634		30	0.8786	0.8791	0.8827	0.9843	0.9875	0.9852
												30.5	0.8786	0.8817	0.8826	0.8796	0.8735	0.8943	0.9019	0.889	0.9138	0.8612	0.8645	0.8644		30.5	0.8786	0.8817	0.8826	0.8796	0.8735	0.8943	0.8568	0.8954	0.8897	0.8446	0.8497	0.85	0.892	0.897	0.8703		30.5	0.8786	0.8817	0.8826	0.981	0.9848	0.9845
												31	0.8705	0.8762	0.8776	0.8771	0.8743	0.8872	0.901	0.8913	0.9132	0.8594	0.8614	0.8597		31	0.8705	0.8762	0.8776	0.8771	0.8743	0.8872	0.8516	0.8905	0.8829	0.8592	0.8647	0.8637	0.8996	0.8922	0.8699		31	0.8705	0.8762	0.8776	0.9821	0.9828	0.9825
												31.5	0.8707	0.8742	0.8772	0.876	0.873	0.8872	0.9018	0.889	0.9135	0.8578	0.86	0.8555		31.5	0.8707	0.8742	0.8772	0.876	0.873	0.8872	0.8512	0.8881	0.8843	0.8734	0.8775	0.877	0.9045	0.8849	0.8605		31.5	0.8707	0.8742	0.8772	0.982	0.9787	0.9807
												32	0.8699	0.875	0.8796	0.8732	0.8724	0.8847	0.9014	0.8868	0.9139	0.8589	0.8607	0.8562		32	0.8699	0.875	0.8796	0.8732	0.8724	0.8847	0.8522	0.8826	0.8816	0.8788	0.8877	0.8882	0.8957	0.8832	0.8571		32	0.8699	0.875	0.8796	0.9809	0.9844	0.976
												32.5	0.8659	0.8744	0.884	0.8742	0.869	0.8816	0.9049	0.8925	0.9181	0.8563	0.8602	0.8571		32.5	0.8659	0.8744	0.884	0.8742	0.869	0.8816	0.8486	0.8852	0.883	0.8944	0.9012	0.8996	0.8908	0.8797	0.8537		32.5	0.8659	0.8744	0.884	0.9773	0.9793	0.9776
												33	0.87	0.8814	0.8891	0.8693	0.8683	0.8858	0.8989	0.8899	0.9127	0.8577	0.8594	0.8578		33	0.87	0.8814	0.8891	0.8693	0.8683	0.8858	0.8462	0.883	0.8797	0.8987	0.9074	0.9068	0.8835	0.8747	0.8475		33	0.87	0.8814	0.8891	0.9771	0.9811	0.9773
												33.5	0.8683	0.8894	0.888	0.8728	0.87	0.8772	0.8954	0.8829	0.9114	0.8563	0.8594	0.8548		33.5	0.8683	0.8894	0.888	0.8728	0.87	0.8772	0.85	0.883	0.8809	0.8946	0.8956	0.899	0.8806	0.87	0.8441		33.5	0.8683	0.8894	0.888	0.9773	0.9804	0.9798
												34	0.8702	0.9001	0.8898	0.8704	0.867	0.8781	0.9018	0.8877	0.9123	0.8579	0.8576	0.8576		34	0.8702	0.9001	0.8898	0.8704	0.867	0.8781	0.8447	0.8822	0.8783	0.888	0.8924	0.8953	0.8844	0.8665	0.8397		34	0.8702	0.9001	0.8898	0.9783	0.9804	0.9789
												34.5	0.8763	0.9016	0.8878	0.8701	0.8687	0.8754	0.9023	0.8905	0.9156	0.8585	0.8594	0.8561		34.5	0.8763	0.9016	0.8878	0.8701	0.8687	0.8754	0.8525	0.8798	0.8812	0.8828	0.8884	0.8892	0.8803	0.8651	0.8373		34.5	0.8763	0.9016	0.8878	0.9777	0.9795	0.9829
												35	0.8832	0.9008	0.8907	0.8672	0.8678	0.8728	0.9009	0.8883	0.9174	0.8575	0.8585	0.8584		35	0.8832	0.9008	0.8907	0.8672	0.8678	0.8728	0.8472	0.8763	0.8803	0.8823	0.8836	0.8861	0.8813	0.8682	0.8405		35	0.8832	0.9008	0.8907	0.9773	0.9775	0.9792
												35.5	0.8948	0.9013	0.8898	0.8717	0.8658	0.8775	0.9027	0.8889	0.9158	0.8584	0.8605	0.8567		35.5	0.8948	0.9013	0.8898	0.8717	0.8658	0.8775	0.8498	0.8778	0.8793	0.8766	0.8819	0.8835	0.8794	0.8593	0.8353		35.5	0.8948	0.9013	0.8898	0.9782	0.9781	0.9762
												36	0.8916	0.8997	0.8867	0.8639	0.8637	0.8771	0.8965	0.8835	0.9113	0.8576	0.8598	0.8534		36	0.8916	0.8997	0.8867	0.8639	0.8637	0.8771	0.8486	0.8798	0.877	0.8721	0.8726	0.877	0.8733	0.8595	0.8343		36	0.8916	0.8997	0.8867	0.9789	0.9808	0.979
												36.5	0.8936	0.9037	0.891	0.8641	0.8653	0.8708	0.8969	0.8833	0.9106	0.8606	0.8612	0.857		36.5	0.8936	0.9037	0.891	0.8641	0.8653	0.8708	0.8492	0.8778	0.876	0.8685	0.8749	0.8776	0.8783	0.8603	0.8357		36.5	0.8936	0.9037	0.891	0.9725	0.9758	0.98
												37	0.8962	0.8967	0.8902	0.8661	0.8645	0.874	0.8959	0.8843	0.9126	0.8599	0.8582	0.8569		37	0.8962	0.8967	0.8902	0.8661	0.8645	0.874	0.8461	0.8676	0.8732	0.8657	0.8674	0.8738	0.8789	0.8611	0.8306		37	0.8962	0.8967	0.8902	0.9729	0.9779	0.9767
												37.5	0.8926	0.8983	0.8901	0.8671	0.8671	0.8738	0.9005	0.8853	0.9112	0.8579	0.861	0.8587		37.5	0.8926	0.8983	0.8901	0.8671	0.8671	0.8738	0.8489	0.868	0.8771	0.8637	0.8619	0.8685	0.875	0.8547	0.8312		37.5	0.8926	0.8983	0.8901	0.9756	0.9771	0.9776
												38	0.8925	0.8955	0.8994	0.8652	0.863	0.8711	0.897	0.8868	0.9134	0.8595	0.8602	0.8582		38	0.8925	0.8955	0.8994	0.8652	0.863	0.8711	0.851	0.8698	0.8753	0.8631	0.8615	0.8699	0.8734	0.8564	0.8333		38	0.8925	0.8955	0.8994	0.9764	0.9771	0.9757
												38.5	0.8902	0.8954	0.9027	0.8686	0.8643	0.8686	0.8987	0.8895	0.9128	0.8572	0.8604	0.8553		38.5	0.8902	0.8954	0.9027	0.8686	0.8643	0.8686	0.8514	0.869	0.8732	0.864	0.859	0.8668	0.8784	0.8516	0.829		38.5	0.8902	0.8954	0.9027	0.9747	0.9756	0.9783
												39	0.8906	0.8949	0.9025	0.8654	0.8641	0.8669	0.8913	0.8812	0.9075	0.8568	0.8564	0.8528		39	0.8906	0.8949	0.9025	0.8654	0.8641	0.8669	0.8475	0.8643	0.876	0.8614	0.8582	0.8655	0.8754	0.8549	0.8306		39	0.8906	0.8949	0.9025	0.9741	0.9736	0.9757
												39.5	0.8894	0.895	0.9021	0.8662	0.8598	0.8662	0.8919	0.8808	0.9138	0.8553	0.8571	0.8509		39.5	0.8894	0.895	0.9021	0.8662	0.8598	0.8662	0.845	0.8654	0.8759	0.8594	0.8598	0.8643	0.8785	0.8543	0.8295		39.5	0.8894	0.895	0.9021	0.9751	0.9748	0.9769
												40	0.8844	0.8915	0.9007	0.8657	0.8594	0.8676	0.8999	0.884	0.9112	0.8587	0.8579	0.8566		40	0.8844	0.8915	0.9007	0.8657	0.8594	0.8676	0.8462	0.8621	0.8691	0.8595	0.8532	0.8667	0.875	0.855	0.827		40	0.8844	0.8915	0.9007	0.9733	0.9735	0.9798
												40.5	0.8883	0.892	0.8993	0.8626	0.8582	0.8692	0.8941	0.8774	0.904	0.86	0.8571	0.8551		40.5	0.8883	0.892	0.8993	0.8626	0.8582	0.8692	0.8486	0.8605	0.872	0.8584	0.8529	0.8651	0.8743	0.8527	0.8294		40.5	0.8883	0.892	0.8993	0.9703	0.9747	0.9738
												41	0.8857	0.8907	0.8994	0.8597	0.8593	0.864	0.8945	0.8802	0.9095	0.8571	0.8606	0.8574		41	0.8857	0.8907	0.8994	0.8597	0.8593	0.864	0.8492	0.8624	0.874	0.8563	0.8523	0.861	0.8723	0.8537	0.8287		41	0.8857	0.8907	0.8994	0.9726	0.9719	0.9762
												41.5	0.8814	0.8877	0.8978	0.86	0.8582	0.8665	0.8959	0.8853	0.9126	0.8552	0.8573	0.854		41.5	0.8814	0.8877	0.8978	0.86	0.8582	0.8665	0.8435	0.8577	0.8669	0.853	0.8494	0.8619	0.8695	0.8494	0.8282		41.5	0.8814	0.8877	0.8978	0.9715	0.9708	0.9722
												42	0.8841	0.8902	0.8987	0.8597	0.8582	0.8637	0.8919	0.881	0.9098	0.8576	0.859	0.8554		42	0.8841	0.8902	0.8987	0.8597	0.8582	0.8637	0.8414	0.857	0.8689	0.8579	0.8549	0.8622	0.8709	0.8555	0.8293		42	0.8841	0.8902	0.8987	0.9719	0.9713	0.9761
												42.5	0.8849	0.8863	0.8965	0.8568	0.8566	0.8606	0.8958	0.8811	0.9089	0.856	0.8572	0.8547		42.5	0.8849	0.8863	0.8965	0.8568	0.8566	0.8606	0.8407	0.86	0.8678	0.8536	0.8516	0.8639	0.8723	0.85	0.8276		42.5	0.8849	0.8863	0.8965	0.9709	0.9692	0.978
												43	0.8812	0.8883	0.8985	0.8585	0.8575	0.8645	0.8924	0.8812	0.9098	0.8567	0.86	0.8546		43	0.8812	0.8883	0.8985	0.8585	0.8575	0.8645	0.8466	0.8607	0.8673	0.8581	0.8511	0.8641	0.8757	0.8475	0.8295		43	0.8812	0.8883	0.8985	0.9728	0.9686	0.9773
												43.5	0.8847	0.8883	0.8988	0.8577	0.853	0.8636	0.8899	0.8776	0.906	0.8594	0.8593	0.8511		43.5	0.8847	0.8883	0.8988	0.8577	0.853	0.8636	0.8451	0.8592	0.8657	0.8578	0.85	0.8611	0.8735	0.8516	0.8312		43.5	0.8847	0.8883	0.8988	0.9707	0.9707	0.978
												44	0.8854	0.8877	0.8965	0.8593	0.8564	0.8679	0.8881	0.8753	0.903	0.8548	0.8585	0.8542		44	0.8854	0.8877	0.8965	0.8593	0.8564	0.8679	0.8448	0.8638	0.8656	0.8591	0.8533	0.8628	0.879	0.8546	0.8244		44	0.8854	0.8877	0.8965	0.9704	0.9709	0.9778
												44.5	0.8823	0.8892	0.8923	0.8614	0.8599	0.8677	0.8955	0.8797	0.911	0.857	0.8559	0.8542		44.5	0.8823	0.8892	0.8923	0.8614	0.8599	0.8677	0.8464	0.8552	0.8657	0.8512	0.8472	0.8568	0.8817	0.8507	0.8283		44.5	0.8823	0.8892	0.8923	0.9682	0.9716	0.9764
												45	0.8809	0.8881	0.8942	0.8594	0.8614	0.8723	0.8969	0.8826	0.911	0.861	0.8585	0.8546		45	0.8809	0.8881	0.8942	0.8594	0.8614	0.8723	0.8528	0.8549	0.8656	0.8545	0.8449	0.8598	0.8645	0.8504	0.8267		45	0.8809	0.8881	0.8942	0.972	0.9717	0.976
												45.5	0.8796	0.8815	0.8902	0.8564	0.8549	0.8758	0.8922	0.8818	0.9101	0.8582	0.8613	0.8565		45.5	0.8796	0.8815	0.8902	0.8564	0.8549	0.8758	0.8498	0.8538	0.8622	0.8585	0.8463	0.8603	0.8682	0.8492	0.8272		45.5	0.8796	0.8815	0.8902	0.9709	0.9675	0.9733
												46	0.8823	0.8847	0.8925	0.864	0.8614	0.8847	0.8922	0.8835	0.9141	0.8601	0.8628	0.856		46	0.8823	0.8847	0.8925	0.864	0.8614	0.8847	0.856	0.8624	0.8645	0.8519	0.8416	0.8617	0.8698	0.8483	0.8271		46	0.8823	0.8847	0.8925	0.9677	0.9689	0.9764
												46.5	0.8836	0.8841	0.8955	0.8689	0.8639	0.8896	0.8931	0.8822	0.9122	0.8617	0.8637	0.8577		46.5	0.8836	0.8841	0.8955	0.8689	0.8639	0.8896	0.853	0.8633	0.8661	0.8535	0.8429	0.8617	0.8762	0.8501	0.8287		46.5	0.8836	0.8841	0.8955	0.9711	0.9691	0.9774
												47	0.8821	0.8892	0.8932	0.8739	0.8697	0.897	0.9002	0.8833	0.9128	0.8697	0.8652	0.8576		47	0.8821	0.8892	0.8932	0.8739	0.8697	0.897	0.8578	0.8617	0.8728	0.8554	0.8445	0.8583	0.8727	0.8485	0.8305		47	0.8821	0.8892	0.8932	0.9694	0.9636	0.9729
												47.5	0.8806	0.8876	0.8926	0.8708	0.8679	0.8943	0.8908	0.8812	0.9095	0.8746	0.8701	0.8701		47.5	0.8806	0.8876	0.8926	0.8708	0.8679	0.8943	0.8534	0.8617	0.8783	0.8492	0.8421	0.8557	0.8679	0.8463	0.8347		47.5	0.8806	0.8876	0.8926	0.967	0.967	0.9733
												48	0.8819	0.8849	0.8898	0.8693	0.8704	0.8979	0.8932	0.8795	0.9099	0.8741	0.8693	0.8741		48	0.8819	0.8849	0.8898	0.8693	0.8704	0.8979	0.8565	0.8625	0.876	0.8526	0.8424	0.855	0.8725	0.8522	0.8444		48	0.8819	0.8849	0.8898	0.9666	0.9662	0.9715
												48.5	0.8809	0.8883	0.8915	0.8697	0.8673	0.8976	0.8943	0.8878	0.9148	0.8748	0.8801	0.8803		48.5	0.8809	0.8883	0.8915	0.8697	0.8673	0.8976	0.8542	0.8627	0.8771	0.8512	0.8458	0.8548	0.8785	0.8524	0.841		48.5	0.8809	0.8883	0.8915	0.9678	0.9648	0.976
												49	0.8819	0.8807	0.8927	0.8723	0.8675	0.8967	0.8937	0.8873	0.9128	0.8812	0.8863	0.8792		49	0.8819	0.8807	0.8927	0.8723	0.8675	0.8967	0.8586	0.8679	0.8779	0.8493	0.8457	0.8551	0.8683	0.8518	0.8382		49	0.8819	0.8807	0.8927	0.9691	0.9642	0.9727
												49.5	0.8823	0.8827	0.8929	0.8687	0.8681	0.8977	0.8989	0.8887	0.9108	0.8836	0.8938	0.8794		49.5	0.8823	0.8827	0.8929	0.8687	0.8681	0.8977	0.8518	0.864	0.8726	0.8489	0.8426	0.8532	0.8654	0.8491	0.8362		49.5	0.8823	0.8827	0.8929	0.9671	0.9642	0.9743
												50	0.8793	0.8825	0.8889	0.8708	0.8646	0.8967	0.8921	0.885	0.906	0.8897	0.9007	0.8816		50	0.8793	0.8825	0.8889	0.8708	0.8646	0.8967	0.854	0.8644	0.8745	0.8473	0.8412	0.8509	0.8773	0.8525	0.8408		50	0.8793	0.8825	0.8889	0.9635	0.9607	0.9709
												50.5	0.8781	0.8816	0.8886	0.8705	0.8671	0.8963	0.89	0.8845	0.9025	0.8875	0.9005	0.8915		50.5	0.8781	0.8816	0.8886	0.8705	0.8671	0.8963	0.8537	0.8607	0.8735	0.8518	0.8462	0.8554	0.8836	0.8568	0.8421		50.5	0.8781	0.8816	0.8886	0.9658	0.9599	0.9673
												51	0.8775	0.8795	0.8822	0.8693	0.8689	0.8992	0.8945	0.8891	0.9121	0.8879	0.9038	0.8977		51	0.8775	0.8795	0.8822	0.8693	0.8689	0.8992	0.8481	0.8605	0.8751	0.8525	0.8472	0.8528	0.8778	0.8561	0.8409		51	0.8775	0.8795	0.8822	0.96	0.9602	0.9724
												51.5	0.8808	0.8819	0.8867	0.8721	0.8667	0.8971	0.8928	0.8875	0.9105	0.8901	0.9046	0.9015		51.5	0.8808	0.8819	0.8867	0.8721	0.8667	0.8971	0.8568	0.861	0.8723	0.8507	0.8432	0.8552	0.8755	0.8568	0.8384		51.5	0.8808	0.8819	0.8867	0.9621	0.9588	0.9657
												52	0.8776	0.8795	0.8878	0.8692	0.8643	0.8968	0.8917	0.8851	0.9071	0.8921	0.905	0.8989		52	0.8776	0.8795	0.8878	0.8692	0.8643	0.8968	0.8556	0.8633	0.8741	0.8491	0.8456	0.8537	0.8644	0.855	0.8401		52	0.8776	0.8795	0.8878	0.9597	0.9558	0.9683
												52.5	0.8784	0.8809	0.8853	0.8704	0.865	0.8961	0.8959	0.8902	0.9148	0.8939	0.9004	0.9011		52.5	0.8784	0.8809	0.8853	0.8704	0.865	0.8961	0.8515	0.8601	0.8703	0.8469	0.8452	0.8556	0.8735	0.8563	0.8386		52.5	0.8784	0.8809	0.8853	0.9574	0.9539	0.9647
												53	0.8767	0.8799	0.8891	0.8685	0.8631	0.9005	0.89	0.8824	0.9074	0.8937	0.9031	0.9029		53	0.8767	0.8799	0.8891	0.8685	0.8631	0.9005	0.8525	0.8626	0.8686	0.8473	0.8451	0.8538	0.8676	0.8541	0.8384		53	0.8767	0.8799	0.8891	0.9568	0.9541	0.9636
												53.5	0.8747	0.8823	0.8875	0.8669	0.8625	0.8966	0.8887	0.8844	0.9039	0.8928	0.904	0.9037		53.5	0.8747	0.8823	0.8875	0.8669	0.8625	0.8966	0.8439	0.8551	0.8702	0.8521	0.8438	0.8587	0.8696	0.858	0.842		53.5	0.8747	0.8823	0.8875	0.9557	0.9522	0.9594
												54	0.8759	0.8783	0.8874	0.8683	0.8631	0.8997	0.8926	0.8876	0.9096	0.8947	0.9033	0.9039		54	0.8759	0.8783	0.8874	0.8683	0.8631	0.8997	0.852	0.8568	0.8685	0.8498	0.8454	0.855	0.8654	0.8542	0.8399		54	0.8759	0.8783	0.8874	0.9532	0.9537	0.9597
												54.5	0.8776	0.8804	0.8867	0.8672	0.8604	0.8955	0.8905	0.8865	0.9073	0.8912	0.9027	0.9031		54.5	0.8776	0.8804	0.8867	0.8672	0.8604	0.8955	0.8501	0.8583	0.8699	0.845	0.8447	0.8531	0.864	0.8533	0.8376		54.5	0.8776	0.8804	0.8867	0.9541	0.9496	0.9635
												55	0.8752	0.8787	0.8858	0.8657	0.8608	0.8957	0.8876	0.8814	0.9037	0.8923	0.9064	0.9006		55	0.8752	0.8787	0.8858	0.8657	0.8608	0.8957	0.8464	0.8562	0.8684	0.8526	0.8464	0.8526	0.8718	0.8575	0.8448		55	0.8752	0.8787	0.8858	0.9485	0.9487	0.9619
												55.5	0.8747	0.8776	0.8882	0.8627	0.8611	0.8957	0.8862	0.8833	0.9044	0.8932	0.9026	0.9039		55.5	0.8747	0.8776	0.8882	0.8627	0.8611	0.8957	0.8494	0.8564	0.865	0.8472	0.8454	0.8541	0.8646	0.8532	0.8385		55.5	0.8747	0.8776	0.8882	0.9491	0.9474	0.9598
												56	0.8745	0.8774	0.8831	0.864	0.8583	0.8924	0.8878	0.8879	0.9073	0.8919	0.9077	0.9063		56	0.8745	0.8774	0.8831	0.864	0.8583	0.8924	0.8452	0.8522	0.8666	0.8475	0.8446	0.8579	0.8687	0.8559	0.8388		56	0.8745	0.8774	0.8831	0.9496	0.9465	0.9579
												56.5	0.8733	0.8762	0.8854	0.8608	0.8567	0.8937	0.8907	0.8877	0.912	0.8911	0.9068	0.9021		56.5	0.8733	0.8762	0.8854	0.8608	0.8567	0.8937	0.845	0.8523	0.8624	0.8496	0.8473	0.8568	0.8654	0.8575	0.842		56.5	0.8733	0.8762	0.8854	0.9464	0.9437	0.9576
												57	0.8734	0.8738	0.8846	0.8666	0.8604	0.8954	0.8864	0.8849	0.9062	0.8926	0.9087	0.9044		57	0.8734	0.8738	0.8846	0.8666	0.8604	0.8954	0.8466	0.8509	0.8622	0.8514	0.8491	0.8618	0.8658	0.8501	0.8412		57	0.8734	0.8738	0.8846	0.9424	0.9427	0.9552
												57.5	0.8758	0.8765	0.884	0.8616	0.8554	0.8932	0.8877	0.8883	0.9033	0.894	0.9097	0.9063		57.5	0.8758	0.8765	0.884	0.8616	0.8554	0.8932	0.8422	0.8505	0.8627	0.8517	0.8443	0.8548	0.8735	0.8546	0.8382		57.5	0.8758	0.8765	0.884	0.9451	0.939	0.9549
												58	0.8707	0.8709	0.8835	0.8614	0.8569	0.8953	0.8872	0.8825	0.9001	0.888	0.9075	0.9024		58	0.8707	0.8709	0.8835	0.8614	0.8569	0.8953	0.8416	0.8488	0.858	0.8537	0.8504	0.8602	0.868	0.8535	0.8359		58	0.8707	0.8709	0.8835	0.9419	0.9357	0.9539
												58.5	0.8702	0.873	0.8808	0.8584	0.8531	0.8942	0.8869	0.883	0.9034	0.889	0.9093	0.9076		58.5	0.8702	0.873	0.8808	0.8584	0.8531	0.8942	0.8386	0.8504	0.8611	0.8461	0.8446	0.8539	0.8618	0.8531	0.8414		58.5	0.8702	0.873	0.8808	0.94	0.9362	0.953
												59	0.8705	0.8725	0.8826	0.8583	0.8507	0.8904	0.8854	0.8828	0.8996	0.8874	0.906	0.9053		59	0.8705	0.8725	0.8826	0.8583	0.8507	0.8904	0.8419	0.853	0.8587	0.8469	0.8485	0.8582	0.8602	0.8534	0.8408		59	0.8705	0.8725	0.8826	0.9421	0.932	0.9512
												59.5	0.8692	0.8722	0.8843	0.8586	0.8553	0.8944	0.8855	0.8863	0.904	0.8867	0.9102	0.9056		59.5	0.8692	0.8722	0.8843	0.8586	0.8553	0.8944	0.841	0.8465	0.8579	0.8503	0.8475	0.8595	0.8645	0.8505	0.836		59.5	0.8692	0.8722	0.8843	0.9362	0.9301	0.9501
												60	0.8655	0.8686	0.8796	0.8595	0.8498	0.8865	0.8844	0.882	0.9037	0.887	0.9059	0.9104		60	0.8655	0.8686	0.8796	0.8595	0.8498	0.8865	0.8364	0.8497	0.8556	0.8532	0.8511	0.8583	0.8622	0.8523	0.8408		60	0.8655	0.8686	0.8796	0.9346	0.9287	0.9485
												60.5	0.8688	0.8736	0.8833	0.8595	0.8511	0.8938	0.8822	0.8818	0.9003	0.8825	0.908	0.9079		60.5	0.8688	0.8736	0.8833	0.8595	0.8511	0.8938	0.8387	0.847	0.8536	0.8458	0.8469	0.8565	0.8653	0.8524	0.8384		60.5	0.8688	0.8736	0.8833	0.9325	0.9275	0.9448
												61	0.8668	0.8681	0.88	0.8552	0.848	0.8897	0.879	0.877	0.8982	0.8771	0.9043	0.9017		61	0.8668	0.8681	0.88	0.8552	0.848	0.8897	0.8357	0.8448	0.8554	0.85	0.8472	0.858	0.8666	0.8517	0.8411		61	0.8668	0.8681	0.88	0.9263	0.9226	0.9425
												61.5	0.8694	0.8686	0.8791	0.8523	0.8456	0.889	0.8816	0.8791	0.9014	0.8759	0.9058	0.9039		61.5	0.8694	0.8686	0.8791	0.8523	0.8456	0.889	0.8321	0.844	0.8508	0.8463	0.8448	0.8557	0.8614	0.8523	0.8391		61.5	0.8694	0.8686	0.8791	0.9245	0.9239	0.9396
												62	0.8685	0.8686	0.876	0.8514	0.8405	0.8879	0.8786	0.8765	0.8992	0.8722	0.899	0.9021		62	0.8685	0.8686	0.876	0.8514	0.8405	0.8879	0.8302	0.8407	0.8504	0.8444	0.8457	0.8545	0.8618	0.8515	0.8386		62	0.8685	0.8686	0.876	0.922	0.9199	0.9391
												62.5	0.8669	0.8688	0.8744	0.851	0.8419	0.8904	0.879	0.88	0.8993	0.8722	0.896	0.8968		62.5	0.8669	0.8688	0.8744	0.851	0.8419	0.8904	0.8254	0.8421	0.848	0.8422	0.8425	0.8534	0.8604	0.846	0.8362		62.5	0.8669	0.8688	0.8744	0.9224	0.9174	0.9351
												63	0.8638	0.8657	0.8743	0.8502	0.8419	0.8832	0.8773	0.8712	0.8951	0.8599	0.8913	0.891		63	0.8638	0.8657	0.8743	0.8502	0.8419	0.8832	0.8311	0.8385	0.8478	0.8413	0.8455	0.8545	0.8574	0.8508	0.8351		63	0.8638	0.8657	0.8743	0.9182	0.916	0.9363
												63.5	0.8643	0.864	0.8779	0.8478	0.8411	0.8877	0.876	0.8747	0.8916	0.8616	0.8947	0.8931		63.5	0.8643	0.864	0.8779	0.8478	0.8411	0.8877	0.831	0.842	0.8505	0.8396	0.8446	0.8531	0.8644	0.8492	0.8402		63.5	0.8643	0.864	0.8779	0.916	0.915	0.9358
												64	0.8663	0.8661	0.8702	0.8507	0.8365	0.8856	0.8799	0.8733	0.8953	0.8562	0.8884	0.8904		64	0.8663	0.8661	0.8702	0.8507	0.8365	0.8856	0.8246	0.8402	0.8467	0.8445	0.8455	0.8529	0.8591	0.8462	0.8366		64	0.8663	0.8661	0.8702	0.9151	0.9103	0.9315
												64.5	0.863	0.8649	0.8727	0.8486	0.8315	0.886	0.8728	0.8726	0.893	0.8542	0.8869	0.8893		64.5	0.863	0.8649	0.8727	0.8486	0.8315	0.886	0.8293	0.8358	0.843	0.8444	0.8434	0.8559	0.8581	0.8454	0.8391		64.5	0.863	0.8649	0.8727	0.9118	0.9077	0.9292
												65	0.8618	0.8616	0.8749	0.8441	0.8368	0.8831	0.875	0.8751	0.8957	0.849	0.8801	0.8861		65	0.8618	0.8616	0.8749	0.8441	0.8368	0.8831	0.8236	0.8369	0.8444	0.8452	0.8428	0.8551	0.86	0.8483	0.8391		65	0.8618	0.8616	0.8749	0.9131	0.909	0.9281
												65.5	0.8615	0.8596	0.8678	0.8412	0.8344	0.8817	0.8756	0.8762	0.8969	0.8518	0.8798	0.8821		65.5	0.8615	0.8596	0.8678	0.8412	0.8344	0.8817	0.8235	0.8338	0.8416	0.8393	0.8425	0.8538	0.8607	0.8505	0.8392		65.5	0.8615	0.8596	0.8678	0.914	0.9023	0.9266
												66	0.8641	0.8605	0.8699	0.8444	0.8309	0.8764	0.8727	0.8728	0.8925	0.8452	0.8794	0.8809		66	0.8641	0.8605	0.8699	0.8444	0.8309	0.8764	0.8215	0.834	0.8438	0.8385	0.8451	0.8553	0.8594	0.8457	0.84		66	0.8641	0.8605	0.8699	0.9081	0.9026	0.9204
												66.5	0.8588	0.8606	0.8706	0.8397	0.8279	0.8771	0.8718	0.8673	0.8845	0.8405	0.8737	0.8793		66.5	0.8588	0.8606	0.8706	0.8397	0.8279	0.8771	0.8195	0.8324	0.8396	0.8321	0.8387	0.8504	0.8642	0.8423	0.8332		66.5	0.8588	0.8606	0.8706	0.9102	0.8973	0.9214
												67	0.8618	0.8562	0.8686	0.8392	0.8223	0.8792	0.8678	0.8665	0.8858	0.8407	0.8735	0.8757		67	0.8618	0.8562	0.8686	0.8392	0.8223	0.8792	0.8161	0.8302	0.8369	0.8325	0.8359	0.8516	0.8595	0.8402	0.8323		67	0.8618	0.8562	0.8686	0.9049	0.8935	0.9159
												67.5	0.8599	0.8594	0.8712	0.8383	0.8237	0.8772	0.8688	0.871	0.8895	0.8352	0.8637	0.8712		67.5	0.8599	0.8594	0.8712	0.8383	0.8237	0.8772	0.8177	0.8325	0.837	0.8367	0.8405	0.848	0.8591	0.8437	0.836		67.5	0.8599	0.8594	0.8712	0.9044	0.8941	0.916
												68	0.8565	0.8566	0.8716	0.8392	0.8175	0.8716	0.8648	0.8652	0.8819	0.8376	0.8639	0.8716		68	0.8565	0.8566	0.8716	0.8392	0.8175	0.8716	0.8156	0.8265	0.8359	0.834	0.8399	0.8499	0.8557	0.8425	0.8339		68	0.8565	0.8566	0.8716	0.9043	0.8883	0.9088
												68.5	0.8595	0.8584	0.8666	0.8381	0.8238	0.8765	0.8677	0.8638	0.8838	0.8325	0.8618	0.8649		68.5	0.8595	0.8584	0.8666	0.8381	0.8238	0.8765	0.8118	0.8288	0.8343	0.835	0.8378	0.8516	0.855	0.8396	0.8295		68.5	0.8595	0.8584	0.8666	0.8994	0.8839	0.9105
												69	0.8628	0.8538	0.8625	0.8324	0.8132	0.875	0.8626	0.8612	0.8794	0.8284	0.8603	0.8628		69	0.8628	0.8538	0.8625	0.8324	0.8132	0.875	0.8081	0.8285	0.8322	0.8318	0.8378	0.8462	0.8541	0.8377	0.8335		69	0.8628	0.8538	0.8625	0.8942	0.8793	0.9104
												69.5	0.8563	0.8565	0.8658	0.8294	0.8123	0.8744	0.859	0.8626	0.8788	0.8234	0.8563	0.8577		69.5	0.8563	0.8565	0.8658	0.8294	0.8123	0.8744	0.8095	0.8288	0.8296	0.8322	0.8326	0.8435	0.849	0.8388	0.8304		69.5	0.8563	0.8565	0.8658	0.896	0.8719	0.9013
												70	0.8578	0.852	0.8612	0.8237	0.8105	0.8715	0.8582	0.8583	0.8734	0.8234	0.8531	0.8572		70	0.8578	0.852	0.8612	0.8237	0.8105	0.8715	0.8062	0.8251	0.8266	0.8271	0.834	0.8413	0.8557	0.8377	0.8314		70	0.8578	0.852	0.8612	0.8989	0.8746	0.9032
												70.5	0.8566	0.8526	0.8578	0.8272	0.8084	0.8661	0.8551	0.8581	0.8747	0.8225	0.8544	0.8556		70.5	0.8566	0.8526	0.8578	0.8272	0.8084	0.8661	0.807	0.824	0.8265	0.8252	0.8303	0.843	0.855	0.834	0.8269		70.5	0.8566	0.8526	0.8578	0.8956	0.8778	0.9094
												71	0.8577	0.8531	0.8603	0.8264	0.8076	0.8733	0.8549	0.8547	0.8718	0.8186	0.8514	0.8556		71	0.8577	0.8531	0.8603	0.8264	0.8076	0.8733	0.8058	0.8234	0.8235	0.8277	0.8337	0.8433	0.8503	0.8393	0.8309		71	0.8577	0.8531	0.8603	0.8851	0.8732	0.9059
												71.5	0.8549	0.8499	0.8529	0.8211	0.8052	0.8717	0.8556	0.8542	0.8659	0.8182	0.8473	0.849		71.5	0.8549	0.8499	0.8529	0.8211	0.8052	0.8717	0.8063	0.8258	0.8203	0.8229	0.8287	0.8388	0.845	0.8338	0.8268		71.5	0.8549	0.8499	0.8529	0.8828	0.8838	0.9084
[truncated: 25 more columns]
