# Supplementary material for: Programmable cell–cell adhesion in synthetic yeast communities for improved bioproduction
Source: Nat Chem Biol. 2026 Jan 5;22(7):1057–66. doi: 10.1038/s41589-025-02081-1 (PMC13303087; doi:10.1038/s41589-025-02081-1)
Supplement: Supplementary file 16 — Statistical source data. [file 41589_2025_2081_MOESM16_ESM.xlsx]

## Sheet: Fig. 5c
	Fig. 5c
	Sample		OD600nm
	replicate		repl.1	repl.2	repl.3
	Mctrl		1.032	0.89	1.154
	Nctrl	A-B	1.034	1.254	1.18
		A-B:FLO1	0.938	0.864	0.862
	Lys-Ade	A-B	0.7	0.592	0.744
		A-B:FLO1	0.168	0.448	0.306
	Nctrl	B-A	1.168	1.118	1.16
		B-A:FLO1	1.014	1.044	1.118
	Lys-Ade	B-A	0.766	0.79	0.84
		B-A:FLO1	0.228	0.284	0.264
	Nctrl	A-B	1.004	0.97	0.708
		A-B:FLO1	0.908	0.99	0.928
	Trp2-Trp4	A-B	0.762	0.864	0.984
		A-B:FLO1	0.938	0.94	0.574
		B-A	1.058	1.03	1.004
		B-A:FLO1	0.974	0.918	0.754
	Met-Trp4	A-B	0.942	1.048	1.004
		A-B:FLO1	0.62	0.568	0.552
		B-A	1.022	0.96	1.082
		B-A:FLO1	1.072	1.036	0.646

## Sheet: Fig. 5d
	Fig. 5d
	Sample		p-coumarate (μM)
	replicate		repl.1	repl.2	repl.3
	Mctrl		0.03335	0.0339	0.0011
	Nctrl	A-B	0.08328	0.12761	0.13665
		A-B:FLO1	0.07552	0.07303	0.0659
	Lys-Ade	A-B	0.58632	0.49723	0.57042
		A-B:FLO1	5.79878	7.33806	5.21291
	Nctrl	B-A	0.06495	0.06634	0.08357
		B-A:FLO1	0.16043	0.13603	0.765
	Lys-Ade	B-A	1.88967	1.8154	1.70817
		B-A:FLO1	4.82422	4.95114	4.59363
	Nctrl	A-B	0.11778	0.33162	0.10301
		A-B:FLO1	0.14965	0.10452	0.1394
	Trp2-Trp4	A-B	4.95504	2.09626	1.70833
		A-B:FLO1	6.75847	6.92694	7.55503
		B-A	1.17981	1.25319	1.21791
		B-A:FLO1	1.9135	1.77008	1.94497
	Met-Trp4	A-B	0.81083	0.70997	0.72962
		A-B:FLO1	4.77101	4.54516	5.08141
		B-A	0.08179	0.18732	0.14112
		B-A:FLO1	0.15184	0.16094	0.15794

## Sheet: Fig. 5e
	Fig. 5e
	Sample		Reveratral (μM)
	replicate		repl.1	repl.2	repl.3
	Mctrl		0.259096	0.283672	0.280712
	Nctrl	A-B	0.066544	0.063256	0.059944
		A-B:FLO1	0.053409	0.051135	0.047167
	Lys-Ade	A-B	0.148432	0.131848	0.14948
		A-B:FLO1	0	0.019744	0.051776
	Nctrl	B-A	0.041376	0.015136	0.036464
		B-A:FLO1	0.141198	0.133857	0.226477
	Lys-Ade	B-A	0.334952	0.329128	0.344752
		B-A:FLO1	0	0	0
	Nctrl	A-B	0.125016	0.089144	0.018728
		A-B:FLO1	0.274522	0.266735	0.284832
	Trp2-Trp4	A-B	0.023376	0	0.011752
		A-B:FLO1	0	0.010576	0.013536
		B-A	0.046696	0.054152	0.045552
		B-A:FLO1	0	0	0
	Met-Trp4	A-B	0.428096	0.401456	0.400536
		A-B:FLO1	0.62308	0.570192	0.82932
		B-A	0.070768	0.068448	0.062104
		B-A:FLO1	0.115472	0.136712	0.160296

## Sheet: Fig. 5f
	Fig. 5f
	Sample		Reveratral/OD (μM/OD600)
	replicate		repl.1	repl.2	repl.3
	Mctrl		0.251062	0.318733	0.243251
	Nctrl	A-B	0.064356	0.050443	0.0508
		A-B:FLO1	0.056939	0.059184	0.054718
	Lys-Ade	A-B	0.212046	0.222716	0.200914
		A-B:FLO1	0	0.044071	0.169203
	Nctrl	B-A	0.035425	0.013538	0.031434
		B-A:FLO1	0.139249	0.128216	0.202573
	Lys-Ade	B-A	0.437274	0.416618	0.410419
		B-A:FLO1	0	0	0
	Nctrl	A-B	0.124518	0.091901	0.026452
		A-B:FLO1	0.302337	0.269429	0.306931
	Trp2-Trp4	A-B	0.030677	0	0.011943
		A-B:FLO1	0	0.011251	0.023582
		B-A	0.044136	0.052575	0.045371
		B-A:FLO1	0	0	0
	Met-Trp4	A-B	0.454454	0.383069	0.39894
		A-B:FLO1	1.00497	1.00386	1.50239
		B-A	0.069245	0.0713	0.057397
		B-A:FLO1	0.107716	0.131961	0.248136
