# Supplementary material for: Programmable cell–cell adhesion in synthetic yeast communities for improved bioproduction
Source: Nat Chem Biol. 2026 Jan 5;22(7):1057–66. doi: 10.1038/s41589-025-02081-1 (PMC13303087; doi:10.1038/s41589-025-02081-1)
Supplement: Supplementary file 17 — Statistical source data. [file 41589_2025_2081_MOESM17_ESM.xlsx]

## Sheet: Extended Data Fig. 3a
	Extended Data Fig. 3a lys2Δ-ade8Δ
	ODi = 1:1											ODi = 1:10											ODi = 10:1
	Time/h	OD700nm			GOD%			ROD%				Time/h	OD700nm			GOD%			ROD%				Time/h	OD700nm			GOD%			ROD%
	replicate	repl.1	repl.2	repl.3	repl.1	repl.2	repl.3	repl.1	repl.2	repl.3		replicate	repl.1	repl.2	repl.3	repl.1	repl.2	repl.3	repl.1	repl.2	repl.3		replicate	repl.1	repl.2	repl.3	repl.1	repl.2	repl.3	repl.1	repl.2	repl.3
	0	0.1699	0.1723	0.1733	57.1557	56.3595	56.0343	42.8443	43.6405	43.9657		0	0.1685	0.1677	0.1629	23.6136	23.7263	23.8046	76.3863	76.2737	76.1954		0	0.1878	0.1974	0.1863	82.8254	81.4017	83.4923	17.1746	18.5983	16.5077
	0.5	0.1552	0.152	0.1505	66.4026	66.4949	65.84	33.5974	33.5051	34.16		0.5	0.1507	0.1481	0.1533	27.7463	27.5496	27.2757	72.2537	72.4504	72.7243		0.5	0.1839	0.1903	0.1879	85.9791	84.4387	82.7813	14.0209	15.5613	17.2187
	1	0.1725	0.1575	0.1569	59.7431	62.9138	63.1544	40.2569	37.0862	36.8456		1	0.1583	0.162	0.1684	26.4142	25.1858	24.83	73.5858	74.8142	75.1701		1	0.191	0.1987	0.1837	82.783	82.1641	86.0727	17.217	17.8359	13.9273
	1.5	0.1663	0.1814	0.1748	59.5846	55.7179	57.8217	40.4154	44.2821	42.1783		1.5	0.171	0.1792	0.1825	24.4524	23.3335	22.9116	75.5476	76.6665	77.0884		1.5	0.1964	0.1857	0.1845	80.5069	86.5304	85.6995	19.4931	13.4696	14.3005
	2	0.1654	0.1752	0.1884	59.9088	57.6897	53.6477	40.0912	42.3103	46.3523		2	0.1733	0.1728	0.1668	24.1279	24.1977	24.461	75.8721	75.8023	75.539		2	0.1758	0.1794	0.1821	87.0184	88.1358	85.418	12.9816	11.8642	14.582
	2.5	0.1738	0.1757	0.1801	58.1544	57.5255	55.019	41.8456	42.4745	44.981		2.5	0.1661	0.1658	0.1648	24.5641	25.2193	24.7579	75.4359	74.7807	75.2421		2.5	0.1765	0.1822	0.1822	86.6733	85.3711	86.7813	13.3267	14.6289	13.2187
	3	0.1794	0.1767	0.1784	55.2337	56.0776	55.5433	44.7663	43.9224	44.4567		3	0.1705	0.1674	0.1685	24.5241	24.3733	24.8152	75.4759	75.6267	75.1848		3	0.1861	0.1947	0.1941	82.2023	81.2099	81.4609	17.7977	18.7901	18.5391
	3.5	0.1865	0.1812	0.1814	53.1309	54.685	54.6247	46.8691	45.315	45.3753		3.5	0.1728	0.1708	0.1736	24.1977	24.481	24.0862	75.8023	75.519	75.9138		3.5	0.1944	0.1992	0.1943	78.6926	79.3753	80.0546	21.3074	20.6247	19.9454
	4	0.1939	0.1843	0.182	52.126	53.7652	54.4446	47.874	46.2348	45.5554		4	0.175	0.1749	0.1799	23.8935	23.3282	23.2427	76.1065	76.6718	76.7573		4	0.195	0.1984	0.1941	79.7672	79.6954	80.1371	20.2328	20.3046	19.8629
	4.5	0.196	0.1878	0.1828	51.5675	52.7632	54.2064	48.4325	47.2368	45.7936		4.5	0.1787	0.1826	0.184	23.3988	22.899	22.7248	76.6012	77.101	77.2752		4.5	0.1886	0.195	0.1906	81.1126	81.0849	81.6087	18.8874	18.9151	18.3913
	5	0.2003	0.1919	0.1909	49.4704	51.6358	51.9063	50.5296	48.3642	48.0937		5	0.1811	0.1814	0.1818	23.0887	23.0505	22.9998	76.9113	76.9495	77.0002		5	0.1945	0.1979	0.1917	77.3329	78.5983	79.8009	22.6671	21.4017	20.1991
	5.5	0.2022	0.1953	0.1928	49.0055	50.7369	50.367	50.9945	49.2631	49.633		5.5	0.1835	0.1837	0.1823	22.7867	22.2107	22.3812	77.2133	77.7893	77.6188		5.5	0.1942	0.2012	0.1975	77.4524	76.033	76.1582	22.5476	23.967	23.8418
	6	0.2059	0.2008	0.1961	48.1249	48.3603	49.5194	51.8751	51.6397	50.4806		6	0.1875	0.1831	0.1858	21.7605	22.8365	22.5047	78.2395	77.1635	77.4954		6	0.1998	0.2018	0.2	75.2815	75.8069	76.4892	24.7185	24.1931	23.5108
	6.5	0.2101	0.2037	0.2006	47.1629	47.6718	48.4085	52.8371	52.3282	51.5915		6.5	0.1874	0.1879	0.1904	21.7721	21.7142	21.961	78.2279	78.2858	78.0391		6.5	0.2036	0.2066	0.2053	72.6171	74.0457	74.5146	27.3829	25.9543	25.4854
	7	0.2102	0.2072	0.2042	46.1977	47.823	47.5551	53.8023	52.177	52.4449		7	0.1909	0.191	0.192	21.3729	21.892	21.2505	78.627	78.108	78.7495		7	0.207	0.2121	0.2163	71.4244	72.1256	69.5388	28.5756	27.8744	30.4612
	7.5	0.2142	0.2097	0.2097	47.1859	46.3078	46.3078	52.8141	53.6922	53.6922		7.5	0.1962	0.195	0.1943	21.3117	20.9236	21.5201	78.6883	79.0764	78.4799		7.5	0.2148	0.2191	0.2159	68.8307	69.8213	69.6677	31.1693	30.1787	30.3323
	8	0.2201	0.2132	0.2113	45.0201	45.5476	45.9572	54.9799	54.4524	54.0428		8	0.1958	0.1918	0.1941	21.3553	21.8007	21.5423	78.6447	78.1993	78.4577		8	0.2237	0.2249	0.2218	66.0923	66.8797	66.6584	33.9077	33.1203	33.3416
	8.5	0.2196	0.219	0.2127	45.1226	45.2462	45.6547	54.8774	54.7538	54.3453		8.5	0.1926	0.1927	0.1941	21.1843	21.6988	21.5423	78.8157	78.3012	78.4577		8.5	0.2295	0.2286	0.2277	64.422	64.6756	64.9312	35.578	35.3244	35.0688
	9	0.222	0.2217	0.2195	44.6348	43.8013	44.2403	55.3652	56.1987	55.7597		9	0.1952	0.1945	0.1956	21.4209	21.498	21.3771	78.5791	78.502	78.6229		9	0.235	0.2367	0.2371	61.8239	61.3798	62.357	38.1761	38.6202	37.643
	9.5	0.2262	0.2249	0.2194	43.806	44.0592	44.2605	56.194	55.9408	55.7395		9.5	0.1946	0.1923	0.1966	21.487	21.2173	21.2684	78.513	78.7827	78.7316		9.5	0.2428	0.244	0.2407	59.8378	58.4941	60.3598	40.1622	41.5059	39.6402
	10	0.2296	0.2306	0.2257	43.1573	42.1108	43.025	56.8427	57.8892	56.975		10	0.1959	0.1928	0.1945	21.3444	21.6876	21.498	78.6556	78.3124	78.502		10	0.2496	0.2486	0.246	58.2076	58.4417	58.0185	41.7924	41.5583	41.9815
	10.5	0.2357	0.2325	0.2286	42.8818	42.619	42.4792	57.1182	57.381	57.5208		10.5	0.1982	0.1955	0.1949	21.0967	21.9064	21.4539	78.9033	78.0936	78.5461		10.5	0.2552	0.2566	0.2526	56.9303	56.6197	57.5163	43.0697	43.3803	42.4837
	11	0.2372	0.2376	0.2333	41.7745	41.7042	41.6234	58.2255	58.2958	58.3766		11	0.1986	0.1939	0.1983	21.0542	21.5645	21.0861	78.9458	78.4355	78.9139		11	0.2625	0.2621	0.2602	54.3717	54.4546	54.8523	45.6283	45.5454	45.1477
	11.5	0.2449	0.242	0.2346	40.4611	40.946	41.3928	59.5389	59.054	58.6072		11.5	0.2003	0.1967	0.1973	21.3815	21.2576	21.7066	78.6185	78.7424	78.2934		11.5	0.2683	0.2714	0.2666	53.1963	51.6459	54.4959	46.8037	48.3541	45.5041
	12	0.2482	0.2444	0.241	40.7221	40.5439	41.1159	59.2779	59.4561	58.8841		12	0.2013	0.1988	0.1991	21.2752	21.5428	21.0013	78.7248	78.4572	78.9987		12	0.2757	0.2762	0.2719	51.7684	51.6747	50.6105	48.2316	48.3253	49.3895
	12.5	0.2494	0.25	0.2449	40.5262	39.6357	40.4611	59.4738	60.3643	59.5389		12.5	0.2084	0.201	0.2005	20.5504	20.8028	21.3601	79.4496	79.1972	78.6399		12.5	0.2803	0.2828	0.2785	50.9189	50.4687	49.4111	49.0811	49.5313	50.5889
	13	0.2624	0.2547	0.249	38.5184	39.6829	39.7949	61.4816	60.3171	60.2051		13	0.2065	0.2034	0.2028	21.2306	21.5542	21.1179	78.7694	78.4458	78.8821		13	0.2886	0.2902	0.2837	50.3417	49.1818	49.4067	49.6583	50.8182	50.5933
	13.5	0.2653	0.2622	0.2558	38.8454	38.5478	38.737	61.1546	61.4522	61.263		13.5	0.2118	0.2055	0.2054	20.2205	21.3339	21.3443	79.7795	78.6661	78.6557		13.5	0.2956	0.2956	0.2904	48.2834	48.2834	48.2668	51.7166	51.7166	51.7332
	14	0.2703	0.2631	0.26	38.1268	38.4159	38.1112	61.8732	61.5841	61.8888		14	0.2133	0.2108	0.2091	20.5538	20.7975	20.4816	79.4462	79.2025	79.5184		14	0.3014	0.3051	0.2989	48.2037	46.7799	46.8942	51.7963	53.2201	53.1058
	14.5	0.2772	0.2704	0.2652	37.1778	38.1127	38.1117	62.8222	61.8873	61.8883		14.5	0.2149	0.2123	0.2126	20.873	21.1286	20.6214	79.127	78.8714	79.3786		14.5	0.3084	0.3097	0.3066	47.1096	46.9119	45.7165	52.8904	53.0881	54.2835
	15	0.285	0.2759	0.271	37.5544	37.3529	38.0283	62.4456	62.6471	61.9717		15	0.224	0.2155	0.2158	20.025	20.8148	20.7859	79.975	79.1851	79.2141		15	0.3174	0.3208	0.315	44.9671	45.2887	45.3097	55.0329	54.7113	54.6903
	15.5	0.2907	0.2792	0.2746	36.818	37.6227	37.5298	63.182	62.3773	62.4702		15.5	0.2243	0.2226	0.2188	20.451	20.6072	20.9651	79.549	79.3928	79.0349		15.5	0.3245	0.3255	0.3228	44.7723	45.4219	44.2149	55.2277	54.5781	55.7851
	16	0.2976	0.2858	0.2848	36.6326	37.4493	36.883	63.3674	62.5507	63.117		16	0.2321	0.2277	0.2265	20.2016	20.5919	20.701	79.7984	79.4081	79.299		16	0.3379	0.3376	0.3331	43.7551	44.5535	43.6164	56.2449	55.4465	56.3836
	16.5	0.3024	0.295	0.2888	36.0512	36.2814	37.0603	63.9488	63.7186	62.9397		16.5	0.2354	0.2336	0.2328	19.9184	20.5072	20.1408	80.0816	79.4928	79.8592		16.5	0.3479	0.3493	0.342	42.4974	43.0611	42.4813	57.5026	56.9389	57.5187
	17	0.3115	0.3015	0.2987	36.2762	36.1588	35.8319	63.7238	63.8412	64.1681		17	0.2459	0.2409	0.2393	19.4814	19.8858	20.0187	80.5186	80.1142	79.9813		17	0.3558	0.3553	0.354	42.2745	42.3339	41.7651	57.7255	57.6661	58.2349
	17.5	0.3239	0.3095	0.3059	35.5027	35.2241	35.6387	64.4973	64.7759	64.3613		17.5	0.2512	0.2467	0.2438	19.4755	19.8308	20.0667	80.5245	80.1692	79.9333		17.5	0.3679	0.3628	0.362	40.8841	41.4588	41.5504	59.1159	58.5412	58.4496
	18	0.331	0.3188	0.316	34.7411	35.4455	35.1294	65.2588	64.5545	64.8706		18	0.2606	0.2579	0.2502	19.5549	19.3645	20.3678	80.4451	80.6355	79.6322		18	0.377	0.3736	0.3716	40.5778	40.9471	41.1675	59.4222	59.0529	58.8325
	18.5	0.3418	0.3257	0.3275	34.8108	35.3065	34.5039	65.1892	64.6935	65.4961		18.5	0.2715	0.2673	0.2671	19.1455	19.4463	19.4609	80.8545	80.5537	80.5391		18.5	0.3873	0.3872	0.3833	40.1617	40.172	40.5808	59.8383	59.828	59.4192
	19	0.3457	0.3342	0.3353	34.4181	34.4085	33.7013	65.582	65.5915	66.2987		19	0.2821	0.2737	0.2763	18.7879	19.3645	18.8129	81.2121	80.6355	81.1871		19	0.3997	0.3965	0.3958	38.9157	39.2298	39.2992	61.0843	60.7702	60.7008
	19.5	0.3579	0.3456	0.3401	33.8028	33.8505	33.8116	66.1972	66.1495	66.1884		19.5	0.2922	0.2866	0.2884	18.8378	19.2059	19.086	81.1622	80.7941	80.914		19.5	0.4063	0.4074	0.4018	38.916	38.8109	39.3518	61.084	61.1891	60.6482
	20	0.3664	0.3557	0.3471	33.5641	33.4504	34.2792	66.4359	66.5496	65.7208		20	0.3054	0.3005	0.2984	18.6936	18.9984	19.1321	81.3064	81.0016	80.8679		20	0.4205	0.4196	0.414	37.6018	38.2953	38.8133	62.3982	61.7047	61.1867
	20.5	0.3755	0.3635	0.3595	33.2833	32.7326	33.0969	66.7167	67.2673	66.9031		20.5	0.3199	0.3122	0.315	18.4868	19.2713	18.7744	81.5132	80.7287	81.2256		20.5	0.431	0.4273	0.4248	37.8794	37.6052	37.8265	62.1206	62.3948	62.1735
	21	0.3847	0.3726	0.368	33.0075	33.0056	32.8751	66.9925	66.9944	67.1249		21	0.3335	0.3268	0.3222	18.3482	18.7244	18.9917	81.6518	81.2756	81.0083		21	0.4385	0.435	0.4369	37.2315	37.531	36.7789	62.7685	62.469	63.2211
	21.5	0.3932	0.3828	0.3757	32.8033	32.1261	32.7332	67.1967	67.8739	67.2668		21.5	0.3461	0.3419	0.3412	18.5711	18.7993	18.5364	81.4288	81.2007	81.4636		21.5	0.4499	0.452	0.4452	36.8604	36.1195	36.6712	63.1396	63.8805	63.3288
	22	0.4072	0.3948	0.3872	32.1677	32.1631	32.2776	67.8323	67.8369	67.7224		22	0.3612	0.3572	0.3532	18.6502	18.8591	18.7809	81.3498	81.1409	81.2191		22	0.4689	0.4674	0.4591	35.9163	35.4803	36.1217	64.0837	64.5197	63.8783
	22.5	0.4145	0.3976	0.3952	32.085	32.4403	32.1306	67.915	67.5597	67.8694		22.5	0.3734	0.3665	0.3674	18.8701	18.9436	18.8972	81.1299	81.0564	81.1028		22.5	0.4844	0.4848	0.475	35.832	35.2702	34.9126	64.168	64.7298	65.0874
	23	0.4251	0.4052	0.4038	31.757	31.8319	31.9422	68.2429	68.1681	68.0578		23	0.3892	0.3845	0.3791	18.9013	18.0567	19.1319	81.0987	81.9433	80.8681		23	0.4969	0.4948	0.4927	34.9306	35.0789	34.7047	65.0694	64.9211	65.2953
	23.5	0.4331	0.4162	0.4105	31.1704	30.5094	31.9091	68.8295	69.4906	68.0909		23.5	0.3995	0.3937	0.3951	19.1923	18.6852	18.619	80.8077	81.3148	81.381		23.5	0.5101	0.5069	0.5098	34.5329	34.7509	34.0468	65.4671	65.2491	65.9532
	24	0.4406	0.4292	0.4212	31.0957	30.0519	31.0985	68.9043	69.9481	68.9015		24	0.4184	0.4081	0.4154	18.5734	18.7878	18.4577	81.4266	81.2122	81.5423		24	0.5238	0.5213	0.5186	33.6297	33.791	33.9669	66.3703	66.209	66.0331
	24.5	0.4441	0.4333	0.4289	30.3984	30.23	31.0078	69.6016	69.7699	68.9922		24.5	0.4321	0.4225	0.4228	18.7061	18.885	18.8716	81.2939	81.115	81.1284		24.5	0.5273	0.5291	0.525	34.3869	34.2699	33.5529	65.6131	65.7301	66.4471
	25	0.4562	0.4425	0.4362	30.0323	29.6015	30.9489	69.9677	70.3985	69.0511		25	0.4459	0.4384	0.4376	18.8279	18.6747	19.185	81.1721	81.3253	80.815		25	0.5384	0.5412	0.5382	33.678	33.5037	33.6905	66.3221	66.4963	66.3095
	25.5	0.4681	0.4532	0.4474	29.6982	29.3452	30.623	70.3018	70.6548	69.377		25.5	0.463	0.455	0.4559	18.8087	18.6805	18.8726	81.1913	81.3195	81.1274		25.5	0.5506	0.5447	0.5486	33.4017	33.2884	33.0518	66.5983	66.7116	66.9482
	26	0.4748	0.4602	0.4529	29.7027	29.3349	30.6949	70.2973	70.6651	69.3051		26	0.4774	0.4701	0.4677	18.8986	18.9694	19.0668	81.1014	81.0306	80.9332		26	0.5619	0.5572	0.5547	32.73	33.006	33.1548	67.27	66.994	66.8452
	26.5	0.4823	0.4769	0.4583	30.0756	28.7288	30.3332	69.9244	71.2712	69.6668		26.5	0.4922	0.4871	0.4836	18.969	18.9524	19.0895	81.031	81.0476	80.9105		26.5	0.5666	0.5639	0.5632	32.4584	33.073	32.6544	67.5416	66.927	67.3456
	27	0.4962	0.482	0.4701	29.2331	28.8417	30.4277	70.7669	71.1583	69.5723		27	0.5068	0.5026	0.4985	19.0442	19.2033	18.9398	80.9558	80.7967	81.0602		27	0.5772	0.572	0.5754	32.7599	32.6047	32.412	67.2401	67.3953	67.588
	27.5	0.5021	0.4914	0.4832	29.6926	28.6993	29.6028	70.3074	71.3007	70.3972		27.5	0.5236	0.5165	0.51	18.835	18.8901	19.1309	81.165	81.1099	80.8691		27.5	0.5909	0.5872	0.5847	32.0003	32.202	31.8965	67.9997	67.798	68.1035
	28	0.5115	0.4955	0.4888	28.7527	28.868	29.6757	71.2473	71.132	70.3243		28	0.5387	0.5337	0.5299	18.8938	19.0708	19.2076	81.1062	80.9292	80.7924		28	0.5963	0.5965	0.5953	31.7106	31.6999	31.7638	68.2895	68.3001	68.2362
	28.5	0.5172	0.5046	0.5016	28.8257	28.3474	29.3202	71.1743	71.6526	70.6798		28.5	0.5552	0.5498	0.549	18.9029	19.0885	18.9239	81.0971	80.9115	81.0761		28.5	0.6013	0.601	0.6023	31.4469	31.4626	31.3946	68.5531	68.5374	68.6054
	29	0.5225	0.5107	0.5059	28.5333	28.4031	29.071	71.4667	71.5969	70.929		29	0.566	0.5626	0.557	19.103	19.2184	19.4116	80.897	80.7816	80.5884		29	0.612	0.61	0.6121	31.3207	31.4234	30.892	68.6793	68.5766	69.108
	29.5	0.5352	0.5182	0.5097	28.2333	27.992	28.8542	71.7667	72.008	71.1458		29.5	0.5824	0.5768	0.5767	19.1111	19.2967	19.3	80.8889	80.7033	80.7		29.5	0.6204	0.6161	0.6227	30.8967	31.1123	30.3662	69.1033	68.8877	69.6338
	30	0.5412	0.5273	0.5221	28.2935	27.8911	28.1689	71.7065	72.1089	71.8311		30	0.5976	0.5938	0.5963	19.3364	19.1019	19.2001	80.6636	80.898	80.7999		30	0.6288	0.6279	0.6302	30.8966	30.9409	30.4162	69.1034	69.0592	69.5838
	30.5	0.5478	0.5312	0.524	27.9526	27.6864	28.8368	72.0474	72.3136	71.1632		30.5	0.6035	0.6032	0.6027	19.5003	19.3333	19.5261	80.4998	80.6667	80.4739		30.5	0.6387	0.6349	0.6395	30.4177	30.5997	29.9739	69.5823	69.4003	70.0261
	31	0.5563	0.5433	0.5362	27.8888	27.0698	28.1807	72.1112	72.9302	71.8193		31	0.6215	0.6176	0.6124	19.6222	19.5732	19.7394	80.3778	80.4268	80.2606		31	0.6439	0.642	0.6472	30.172	30.2613	30.4194	69.828	69.7387	69.5806
	31.5	0.5667	0.5486	0.5432	27.377	27.1759	27.446	72.6231	72.8242	72.554		31.5	0.6381	0.6312	0.6328	19.6146	19.49	19.6098	80.3854	80.51	80.3902		31.5	0.6488	0.6583	0.6589	30.3443	29.512	29.4851	69.6557	70.488	70.5149
	32	0.5661	0.5552	0.5478	28.1207	27.2163	27.2155	71.8793	72.7837	72.7845		32	0.6449	0.6473	0.6465	20.0727	19.6669	19.5254	79.9273	80.3331	80.4746		32	0.6556	0.6609	0.6663	29.2378	29.7888	29.5474	70.7622	70.2112	70.4526
	32.5	0.573	0.5626	0.5583	27.4289	26.8583	27.0652	72.5711	73.1417	72.9348		32.5	0.6618	0.662	0.6597	20.0473	19.5542	19.7852	79.9527	80.4458	80.2148		32.5	0.6653	0.6717	0.6735	29.2015	29.3098	28.846	70.7985	70.6902	71.154
	33	0.5815	0.5689	0.565	27.376	26.9159	27.1016	72.624	73.0841	72.8983		33	0.6757	0.676	0.6728	20.113	19.7854	19.7195	79.887	80.2146	80.2805		33	0.6804	0.6798	0.6789	29.3169	29.3428	28.999	70.6831	70.6572	71.001
	33.5	0.5927	0.5747	0.5727	27.2003	26.6442	26.7373	72.7997	73.3558	73.2627		33.5	0.6875	0.6837	0.6781	20.0815	20.0353	19.8829	79.9185	79.9647	80.1171		33.5	0.689	0.6937	0.6884	28.951	29.1297	28.2216	71.049	70.8703	71.7784
	34	0.5971	0.5779	0.5819	26.9999	26.8464	26.6618	73.0001	73.1536	73.3382		34	0.6952	0.6965	0.6887	20.6366	19.977	20.2033	79.3634	80.023	79.7967		34	0.7021	0.7022	0.6948	28.4108	28.7771	28.3354	71.5892	71.2229	71.6646
	34.5	0.6005	0.593	0.5832	27.1845	26.5038	26.9492	72.8155	73.4962	73.0508		34.5	0.7103	0.705	0.7062	20.503	20.6572	20.3152	79.497	79.3428	79.6848		34.5	0.7136	0.7164	0.7041	28.3173	28.2067	28.3301	71.6827	71.7933	71.6699
	35	0.6057	0.5972	0.5914	26.9511	26.3174	26.5755	73.0489	73.6826	73.4245		35	0.7107	0.7194	0.7115	20.9496	20.5453	20.7734	79.0503	79.4547	79.2266		35	0.714	0.7202	0.7128	28.3015	28.0578	27.9843	71.6985	71.9422	72.0157
	35.5	0.6141	0.6046	0.6039	26.9127	26.33	26.3605	73.0873	73.67	73.6395		35.5	0.7234	0.7277	0.7248	21.3341	20.4602	20.692	78.6659	79.5398	79.308		35.5	0.7231	0.7292	0.7287	28.3051	27.7115	27.7306	71.6949	72.2885	72.2695
	36	0.6171	0.6116	0.6044	26.7818	26.3598	26.6738	73.2182	73.6402	73.3262		36	0.7334	0.7387	0.7334	21.4895	21.4832	21.1918	78.5105	78.5168	78.8081		36	0.7272	0.7317	0.7325	27.7877	27.6168	27.5867	72.2122	72.3832	72.4133
	36.5	0.6241	0.615	0.6129	26.8066	26.214	26.3039	73.1934	73.786	73.6962		36.5	0.7418	0.7377	0.7382	21.3935	21.0683	21.2019	78.6065	78.9317	78.7981		36.5	0.7383	0.7359	0.7345	27.37	27.8128	27.5116	72.63	72.1872	72.4884
	37	0.6349	0.6193	0.6147	26.6704	26.032	26.2268	73.3295	73.968	73.7732		37	0.7489	0.7534	0.7483	21.9215	21.2092	21.4999	78.0785	78.7908	78.5001		37	0.7413	0.7362	0.7477	27.2592	27.8015	27.0259	72.7408	72.1985	72.9741
	37.5	0.6387	0.6268	0.6262	26.5118	25.7205	26.0688	73.4882	74.2795	73.9312		37.5	0.7564	0.7582	0.7547	21.9943	21.6527	22.0439	78.0057	78.3473	77.9561		37.5	0.7388	0.7494	0.7436	27.3514	27.3118	26.8252	72.6486	72.6882	73.1748
	38	0.6368	0.6359	0.634	26.91	25.6711	26.0679	73.09	74.3289	73.9321		38	0.764	0.7647	0.7597	22.0632	21.8992	21.8988	77.9369	78.1008	78.1012		38	0.7313	0.7442	0.7501	27.632	27.5026	26.5928	72.368	72.4974	73.4072
	38.5	0.6387	0.6332	0.6357	26.8299	26.1009	25.9982	73.1701	73.8991	74.0018		38.5	0.7667	0.7707	0.765	22.4161	22.1568	22.0343	77.5839	77.8432	77.9657		38.5	0.7384	0.7428	0.7404	27.3663	27.2042	27.2923	72.6337	72.7958	72.7077
	39	0.6529	0.6495	0.6469	26.8695	25.7583	26.1757	73.1305	74.2417	73.8243		39	0.7678	0.7737	0.7718	22.6711	22.2133	22.2679	77.3289	77.7867	77.7321		39	0.7307	0.7417	0.7448	27.6547	27.2445	27.1311	72.3453	72.7555	72.8689
	39.5	0.6582	0.6479	0.6417	26.6532	26.1353	26.3878	73.3468	73.8647	73.6122		39.5	0.7684	0.7709	0.7701	21.9368	21.8657	21.7457	78.0632	78.1343	78.2543		39.5	0.7319	0.7411	0.75	27.6093	27.2666	26.943	72.3907	72.7334	73.057
	40	0.6543	0.6475	0.646	27.4347	26.1515	26.5267	72.5653	73.8485	73.4732		40	0.7638	0.7717	0.7686	22.2129	21.5583	21.6452	77.7871	78.4417	78.3548		40	0.7298	0.7418	0.7435	27.6887	27.2408	27.1786	72.3113	72.7592	72.8214
	40.5	0.6615	0.6507	0.6496	27.1361	26.6477	26.6928	72.8639	73.3523	73.3072		40.5	0.7649	0.7621	0.7676	22.181	21.8298	21.8165	77.819	78.1702	78.1835		40.5	0.7331	0.7334	0.7424	27.919	27.9076	27.2188	72.081	72.0924	72.7812
	41	0.6684	0.6581	0.6534	26.8559	26.039	26.5375	73.144	73.961	73.4625		41	0.7571	0.7639	0.765	22.2642	21.9222	21.6036	77.7358	78.0778	78.3964		41	0.7291	0.7404	0.7419	27.0023	26.9412	27.2372	72.9976	73.0588	72.7628
	41.5	0.67	0.6687	0.6602	26.7918	26.2347	26.5724	73.2082	73.7653	73.4276		41.5	0.7638	0.7623	0.7591	22.2129	21.9682	21.9161	77.7871	78.0318	78.0839		41.5	0.7282	0.7382	0.7442	27.3925	27.3737	27.153	72.6075	72.6263	72.847
	42	0.6761	0.6704	0.666	26.5501	26.1681	26.0355	73.4499	73.8319	73.9645		42	0.7509	0.7657	0.7593	22.8877	21.7272	22.1997	77.1123	78.2728	77.8003		42	0.7289	0.7376	0.7445	27.3662	27.0434	27.142	72.6338	72.9566	72.858
	42.5	0.677	0.6674	0.6725	26.2138	25.9809	26.0864	73.7862	74.0191	73.9136		42.5	0.7577	0.761	0.7616	22.6823	22.584	22.2771	77.3177	77.416	77.7229		42.5	0.7298	0.7401	0.7481	27.3325	26.9521	26.6639	72.6675	73.0479	73.3361
	43	0.6634	0.6644	0.6695	26.4443	25.7921	26.2033	73.5557	74.2079	73.7967		43	0.7527	0.7592	0.7619	22.9794	22.2026	22.2683	77.0206	77.7974	77.7317		43	0.7356	0.7401	0.746	26.7637	26.9521	26.7389	73.2363	73.0479	73.2611
	43.5	0.6679	0.6718	0.671	26.571	25.8107	25.5384	73.429	74.1893	74.4616		43.5	0.7541	0.7572	0.7565	23.083	22.4065	22.2819	76.917	77.5935	77.7181		43.5	0.7313	0.7428	0.7452	26.5661	26.8541	26.7676	73.4339	73.1459	73.2324
	44	0.6682	0.6626	0.6588	26.559	25.8622	26.32	73.441	74.1378	73.68		44	0.7475	0.759	0.7608	23.5821	22.6435	22.3005	76.4179	77.3565	77.6995		44	0.7359	0.7404	0.7499	26.7528	26.5902	26.5999	73.2472	73.4098	73.4001
	44.5	0.666	0.6637	0.6634	26.6468	26.1257	26.4443	73.3532	73.8743	73.5557		44.5	0.7437	0.7541	0.7558	23.7026	22.6446	22.5936	76.2974	77.3554	77.4064		44.5	0.7277	0.7399	0.7511	27.0543	26.9594	26.2114	72.9457	73.0406	73.7886
	45	0.6689	0.6595	0.6566	26.8359	26.2921	26.4082	73.1641	73.7079	73.5918		45	0.7549	0.7567	0.752	23.4973	23.0037	23.0008	76.5027	76.9964	76.9992		45	0.7305	0.7422	0.7483	26.9506	26.5257	26.3095	73.0494	73.4742	73.6905
	45.5	0.6678	0.6542	0.6629	26.8801	26.5051	26.1572	73.1199	73.4949	73.8428		45.5	0.751	0.7613	0.7566	23.6193	22.5751	23.0067	76.3807	77.4249	76.9933		45.5	0.7328	0.7464	0.747	26.866	26.3765	26.3553	73.134	73.6235	73.6447
	46	0.6646	0.6586	0.6577	27.0095	26.328	26.364	72.9905	73.672	73.636		46	0.7476	0.758	0.7524	23.5789	22.8187	22.9886	76.4211	77.1813	77.0114		46	0.7288	0.7441	0.7497	26.6572	26.8072	26.2604	73.3428	73.1928	73.7396
	46.5	0.6659	0.6596	0.6559	26.9568	26.2881	26.7466	73.0432	73.7119	73.2534		46.5	0.7506	0.7533	0.7603	23.9266	22.6686	22.6048	76.0734	77.3314	77.3952		46.5	0.7338	0.7423	0.7535	26.8294	26.5222	26.4728	73.1706	73.4778	73.5272
	47	0.6666	0.6565	0.6573	26.9285	26.4122	26.6897	73.0715	73.5878	73.3103		47	0.7473	0.7566	0.7564	23.8842	22.5697	22.5757	76.1158	77.4303	77.4243		47	0.7336	0.7505	0.7518	26.8367	26.5786	26.187	73.1633	73.4214	73.813
	47.5	0.6578	0.6512	0.6511	27.5987	26.9397	27.2566	72.4013	73.0603	72.7434		47.5	0.7492	0.7604	0.7587	24.119	23.0368	22.7977	75.881	76.9632	77.2023		47.5	0.7337	0.7493	0.7547	27.1872	26.6212	26.4307	72.8128	73.3788	73.5693
	48	0.6583	0.6492	0.6477	27.5778	27.0227	27.0853	72.4223	72.9773	72.9147		48	0.7435	0.7488	0.7544	24.602	23.2463	22.7815	75.398	76.7536	77.2185		48	0.7257	0.7443	0.7489	27.1288	26.8	26.6354	72.8712	73.2	73.3646
	48.5	0.6588	0.655	0.6579	27.2473	26.7834	26.6653	72.7527	73.2166	73.3347		48.5	0.747	0.7605	0.7556	24.4868	22.8887	22.7454	75.5132	77.1113	77.2546		48.5	0.7322	0.7502	0.7547	26.888	26.5892	26.4307	73.112	73.4108	73.5693
	49	0.6623	0.654	0.6529	27.1033	26.8243	26.8695	72.8967	73.1757	73.1305		49	0.7454	0.7551	0.7544	24.837	22.6146	22.7815	75.163	77.3854	77.2185		49	0.7319	0.7444	0.7546	26.899	26.7964	26.0899	73.101	73.2036	73.9101
	49.5	0.6569	0.6569	0.6539	27.6365	26.3961	26.8284	72.3635	73.6038	73.1716		49.5	0.7425	0.7541	0.7541	24.4859	22.9367	22.9367	75.5141	77.0633	77.0633		49.5	0.7269	0.745	0.7528	27.0841	26.7748	26.4974	72.9159	73.2252	73.5026
	50	0.6529	0.6578	0.6504	27.4935	26.6694	26.6599	72.5065	73.3306	73.3401		50	0.7472	0.7545	0.7511	24.9258	22.9246	23.1752	75.0742	77.0754	76.8248		50	0.7322	0.7436	0.7533	27.2429	26.8252	26.825	72.7571	73.1748	73.175
	50.5	0.6574	0.6566	0.6532	27.6155	26.7181	27.1689	72.3845	73.2819	72.8311		50.5	0.7452	0.7557	0.7543	24.8437	23.0341	23.2231	75.1563	76.9659	76.7769		50.5	0.7302	0.7454	0.7455	27.3175	27.1093	26.7569	72.6825	72.8907	73.2431
	51	0.6589	0.651	0.6542	27.8623	26.948	27.1274	72.1377	73.052	72.8726		51	0.7399	0.7562	0.7567	25.4722	23.0189	23.2954	74.5278	76.9811	76.7046		51	0.7362	0.747	0.7531	27.0949	27.0512	26.8321	72.9051	72.9488	73.1679
	51.5	0.6528	0.6434	0.6458	27.4977	27.2663	27.4803	72.5023	72.7337	72.5197		51.5	0.7423	0.7554	0.7497	24.7912	22.7514	23.0714	75.2088	77.2486	76.9286		51.5	0.7265	0.7469	0.7475	27.4566	26.7067	26.3377	72.5434	73.2933	73.6623
	52	0.655	0.6475	0.645	28.0282	27.4081	27.5143	71.9718	72.5919	72.4857		52	0.743	0.7527	0.7534	25.0667	23.566	23.3974	74.9333	76.434	76.6026		52	0.7279	0.7461	0.7473	27.4038	26.7353	27.0404	72.5962	73.2647	72.9596
	52.5	0.6541	0.6501	0.6485	28.0668	27.2985	27.6801	71.9332	72.7015	72.3199		52.5	0.7392	0.7507	0.7594	25.6469	23.6288	23.358	74.3531	76.3713	76.6419		52.5	0.7301	0.7461	0.7547	27.6774	27.0838	27.12	72.3226	72.9162	72.88
	53	0.6541	0.6515	0.6473	28.0668	27.5526	27.7314	71.9332	72.4474	72.2686		53	0.7411	0.7502	0.7499	25.7314	23.4972	23.8014	74.2686	76.5028	76.1986		53	0.7282	0.7467	0.7503	27.7496	27.4105	27.279	72.2504	72.5895	72.721
	53.5	0.6548	0.6474	0.6507	28.0368	27.7271	27.5865	71.9632	72.2729	72.4135		53.5	0.7422	0.7569	0.7541	25.2435	23.7274	23.5222	74.7565	76.2726	76.4778		53.5	0.7303	0.7484	0.7505	28.0261	27.0006	27.2717	71.9739	72.9994	72.7283
	54	0.6514	0.6489	0.6484	28.4966	27.663	27.9988	71.5034	72.337	72.0012		54	0.7332	0.7512	0.7541	25.5533	24.0548	23.6688	74.4467	75.9452	76.3312		54	0.7267	0.7453	0.7462	27.8069	27.462	27.4289	72.1931	72.538	72.5711
	54.5	0.6527	0.6426	0.6467	28.4398	28.5691	27.7571	71.5602	71.4309	72.2429		54.5	0.7363	0.7463	0.7536	25.4457	24.0644	23.8313	74.5543	75.9356	76.1687		54.5	0.7279	0.7438	0.7499	27.4038	27.5174	26.9466	72.5962	72.4826	73.0534
	55	0.6536	0.6503	0.6466	28.4007	27.917	28.0768	71.5993	72.083	71.9232		55	0.7312	0.7505	0.7504	25.6232	24.2249	24.0805	74.3768	75.7751	75.9195		55	0.7307	0.7442	0.748	28.0107	27.5026	27.3629	71.9893	72.4974	72.6371
	55.5	0.6482	0.6459	0.6435	28.6373	28.1072	28.212	71.3627	71.8928	71.788		55.5	0.7297	0.7459	0.7461	25.2193	23.929	23.7744	74.7807	76.071	76.2256		55.5	0.7261	0.7432	0.748	27.8298	27.5396	27.3629	72.1702	72.4604	72.6371
	56	0.6453	0.6466	0.6481	29.0826	28.0768	28.3266	70.9174	71.9232	71.6734		56	0.7279	0.7435	0.7477	25.2816	24.4529	24.0194	74.7184	75.5471	75.9806		56	0.7268	0.7427	0.7445	28.161	27.5582	27.8412	71.839	72.4419	72.1587
	56.5	0.6508	0.6466	0.6433	29.4654	28.3923	29.173	70.5346	71.6077	70.827		56.5	0.7217	0.744	0.7452	25.4988	24.5855	24.2485	74.5012	75.4145	75.7515		56.5	0.723	0.7423	0.7441	28.309	28.2748	27.8562	71.691	71.7252	72.1438
	57	0.6473	0.6483	0.6472	29.6247	28.6328	28.6815	70.3753	71.3672	71.3185		57	0.7308	0.7367	0.7429	25.0296	24.5283	24.1746	74.9704	75.4717	75.8254		57	0.7214	0.742	0.741	28.7328	27.9351	27.9728	71.2672	72.0649	72.0272
	57.5	0.647	0.646	0.6372	29.6384	28.7348	29.1316	70.3615	71.2652	70.8684		57.5	0.7223	0.7436	0.7371	25.3241	24.003	24.0647	74.6759	75.997	75.9353		57.5	0.7231	0.7413	0.7385	28.3051	27.9614	27.7149	71.6949	72.0386	72.2851
	58	0.6454	0.6392	0.643	29.7119	29.0405	28.8688	70.2881	70.9595	71.1312		58	0.7206	0.7398	0.7388	25.0763	23.9769	24.159	74.9237	76.0231	75.841		58	0.7199	0.7355	0.7361	28.0695	27.8279	28.159	71.9305	72.1721	71.841
	58.5	0.6508	0.6449	0.6384	29.4654	29.1006	29.0769	70.5346	70.8994	70.9231		58.5	0.7223	0.7387	0.7343	24.864	23.7136	23.8557	75.136	76.2864	76.1444		58.5	0.7261	0.7414	0.7425	28.5468	27.9577	27.9162	71.4532	72.0423	72.0838
	59	0.644	0.6433	0.6397	30.0945	29.4909	29.6568	69.9055	70.5091	70.3432		59	0.7146	0.7361	0.7386	24.6678	23.7973	23.5674	75.3322	76.2027	76.4326		59	0.7179	0.7367	0.7365	28.8728	28.136	28.1437	71.1272	71.864	71.8563
	59.5	0.6474	0.6388	0.6383	30.2529	29.3785	29.7219	69.7471	70.6215	70.2781		59.5	0.7128	0.7335	0.7335	24.7301	23.7312	23.7312	75.2699	76.2688	76.2688		59.5	0.7209	0.7358	0.7403	28.3915	28.1704	27.9992	71.6085	71.8296	72.0008
	60	0.6421	0.635	0.6357	30.5026	29.8763	30.1653	69.4974	70.1237	69.8347		60	0.7115	0.7274	0.7353	24.9306	24.0819	23.6731	75.0694	75.9181	76.3268		60	0.7144	0.7312	0.7343	28.6498	28.3477	28.228	71.3502	71.6523	71.772
	60.5	0.6406	0.6389	0.6347	30.2542	29.3739	29.8905	69.7458	70.6261	70.1095		60.5	0.7034	0.7263	0.7248	24.7467	23.8147	23.7119	75.2532	76.1853	76.2881		60.5	0.7162	0.7324	0.7316	28.5778	28.657	28.3322	71.4222	71.343	71.6678
	61	0.6409	0.6395	0.6324	30.5597	29.6661	30.3227	69.4403	70.3339	69.6773		61	0.7054	0.7278	0.7218	24.6766	23.6142	23.6579	75.3234	76.3858	76.3421		61	0.7189	0.7277	0.7352	28.8327	28.8421	28.5478	71.1673	71.1579	71.4522
	61.5	0.6419	0.6351	0.6304	30.5121	29.8716	30.7437	69.4879	70.1284	69.2563		61.5	0.7044	0.7225	0.7284	24.8683	23.7874	23.4435	75.1317	76.2126	76.5565		61.5	0.7136	0.7355	0.7342	29.0468	28.8907	28.5867	70.9532	71.1093	71.4133
	62	0.6359	0.6299	0.6292	31.1224	30.7681	30.8023	68.8776	69.2319	69.1977		62	0.6983	0.7202	0.7243	24.7696	24.0164	23.5763	75.2304	75.9836	76.4237		62	0.7104	0.7318	0.732	29.5444	28.6805	28.6726	70.4556	71.3195	71.3274
	62.5	0.6323	0.6333	0.6357	31.2996	30.6029	30.8097	68.7004	69.3971	69.1903		62.5	0.6956	0.7173	0.7187	24.549	23.8063	23.4538	75.451	76.1937	76.5462		62.5	0.7083	0.733	0.7326	29.632	28.6335	28.6491	70.368	71.3665	71.3509
	63	0.6388	0.6374	0.6279	31.6237	30.7275	31.1924	68.3763	69.2725	68.8076		63	0.6958	0.711	0.7153	24.5419	24.0173	23.4116	75.4581	75.9827	76.5884		63	0.7164	0.7287	0.7323	29.297	29.1603	28.6609	70.703	70.8397	71.3391
	63.5	0.6402	0.6357	0.6291	31.5546	31.1322	31.4588	68.4454	68.8678	68.5412		63.5	0.6932	0.7092	0.7143	24.634	24.2335	23.7522	75.366	75.7665	76.2478		63.5	0.7106	0.7332	0.7311	29.903	29.3372	29.0646	70.097	70.6629	70.9355
	64	0.6386	0.6386	0.6278	31.6336	30.9908	31.524	68.3664	69.0092	68.476		64	0.6913	0.7096	0.7146	24.5425	24.0647	23.5884	75.4575	75.9353	76.4116		64	0.7078	0.7287	0.7253	29.653	29.1603	29.297	70.347	70.8397	70.703
	64.5	0.6368	0.6283	0.6293	31.723	31.4989	31.123	68.277	68.5011	68.877		64.5	0.6908	0.711	0.7066	23.9241	23.7078	23.8554	76.076	76.2922	76.1446		64.5	0.703	0.7249	0.724	30.2263	29.6731	29.3496	69.7737	70.3269	70.6504
	65	0.6334	0.6328	0.6238	31.8933	30.9509	31.7261	68.1067	69.0491	68.2739		65	0.6799	0.6999	0.7057	24.469	24.0838	23.5745	75.531	75.9162	76.4255		65	0.7	0.7211	0.7226	29.9834	29.106	29.4064	70.0166	70.894	70.5936
	65.5	0.6304	0.6249	0.6281	32.0451	31.3422	31.5089	67.9549	68.6578	68.4911		65.5	0.6788	0.7026	0.7005	24.347	23.6785	23.7495	75.653	76.3215	76.2505		65.5	0.7011	0.7198	0.7195	29.9363	29.5208	29.5331	70.0637	70.4792	70.4669
	66	0.6303	0.6298	0.6289	32.0502	31.0983	31.1428	67.9498	68.9017	68.8572		66	0.6801	0.7019	0.6998	24.3005	24.0152	23.7732	75.6996	75.9848	76.2268		66	0.7013	0.7207	0.7227	29.9278	29.846	29.4024	70.0722	70.154	70.5976
	66.5	0.6325	0.6302	0.6199	31.9387	31.0786	31.9257	68.0613	68.9214	68.0743		66.5	0.6808	0.7001	0.6997	23.6316	23.4496	23.3063	76.3684	76.5504	76.6937		66.5	0.6991	0.7188	0.7188	30.022	29.1992	29.5619	69.978	70.8008	70.4381
	67	0.6341	0.6293	0.6188	31.5343	31.123	31.6511	68.4657	68.877	68.3489		67	0.6749	0.6961	0.6941	23.8382	23.7419	23.8103	76.1618	76.2581	76.1897		67	0.6957	0.7176	0.7184	30.1687	29.6113	29.2154	69.8313	70.3887	70.7846
	67.5	0.6263	0.6237	0.6218	32.5829	31.074	31.4984	67.4171	68.926	68.5016		67.5	0.6753	0.694	0.6903	23.1767	23.6557	23.465	76.8233	76.3443	76.535		67.5	0.6909	0.7149	0.7155	30.3783	29.7232	28.9697	69.6217	70.2768	71.0303
	68	0.6294	0.6274	0.6193	31.7698	31.2173	31.2947	68.2302	68.7827	68.7053		68	0.6715	0.6899	0.6881	22.8207	23.7963	23.3809	77.1793	76.2037	76.6191		68	0.6825	0.7125	0.7102	30.7522	29.8233	29.1859	69.2478	70.1767	70.8141
	68.5	0.6095	0.619	0.6144	32.4705	31.6409	31.2111	67.5295	68.3591	68.7889		68.5	0.6698	0.6889	0.6854	23.0413	23.6717	23.6327	76.9587	76.3283	76.3673		68.5	0.6864	0.7114	0.7147	30.5774	30.2361	29.7315	69.4226	69.7639	70.2685
	69	0.6296	0.6289	0.6181	31.7597	30.817	31.3555	68.2403	69.183	68.6445		69	0.6704	0.6877	0.6867	22.8581	23.713	23.11	77.1419	76.287	76.89		69	0.6864	0.7123	0.7127	30.1979	29.8317	29.0835	69.8021	70.1683	70.9165
	69.5	0.6293	0.6229	0.6199	32.1011	31.4428	31.2645	67.8989	68.5572	68.7356		69.5	0.6652	0.6896	0.681	23.0368	23.6477	23.3035	76.9632	76.3523	76.6965		69.5	0.6831	0.7103	0.708	30.7252	29.5486	29.6446	69.2748	70.4514	70.3554
	70	0.6198	0.6243	0.6185	31.2695	30.7161	30.6733	68.7305	69.2839	69.3267		70	0.6644	0.6796	0.6853	22.4096	23.3515	22.5202	77.5904	76.6485	77.4798		70	0.68	0.7075	0.7057	30.4821	29.2973	29.372	69.5179	70.7027	70.628
	70.5	0.6323	0.6268	0.6173	31.2996	30.5936	30.733	68.7004	69.4064	69.267		70.5	0.6564	0.682	0.6803	22.5172	23.4296	22.8459	77.4828	76.5704	77.154		70.5	0.6813	0.7055	0.7037	30.0417	29.7496	29.4555	69.9583	70.2504	70.5445
	71	0.6224	0.6209	0.613	31.1389	30.8843	30.9486	68.8611	69.1157	69.0514		71	0.6553	0.6792	0.6762	22.2239	22.883	22.8232	77.7761	77.1171	77.1768		71	0.6777	0.7039	0.7042	30.2013	29.4471	29.4346	69.7987	70.5529	70.5654
	71.5	0.6222	0.623	0.6126	31.1489	30.7802	30.9688	68.8511	69.2198	69.0312		71.5	0.6558	0.6732	0.6725	22.5378	23.0869	22.7867	77.4622	76.9131	77.2133		71.5	0.6715	0.6942	0.6982	30.0927	30.2339	29.6875	69.9073	69.7661	70.3125

## Sheet: Extended Data Fig. 3b
	Extended Data Fig. 3b trp2Δ-trp4Δ
	ODi = 1:1											ODi = 1:10											ODi = 10:1
	Time/h	OD700nm			GOD%			ROD%				Time/h	OD700nm			GOD%			ROD%				Time/h	OD700nm			GOD%			ROD%
	replicate	repl.1	repl.2	repl.3	repl.1	repl.2	repl.3	repl.1	repl.2	repl.3		replicate	repl.1	repl.2	repl.3	repl.1	repl.2	repl.3	repl.1	repl.2	repl.3		replicate	repl.1	repl.2	repl.3	repl.1	repl.2	repl.3	repl.1	repl.2	repl.3
	0	0.2052	0.2232	0.2162	45.8299	45.2282	43.2291	54.1701	54.7718	56.7709		0	0.2342	0.2306	0.2172	12.755	12.5861	12.3321	87.245	87.4139	87.6679		0	0.2185	0.2131	0.2159	82.4742	82.4663	81.9144	17.5258	17.5338	18.0856
	0.5	0.1869	0.1892	0.1855	40.0409	42.1152	40.6227	59.9591	57.8848	59.3773		0.5	0.1896	0.1863	0.1836	13.5506	12.9478	12.8934	86.4494	87.0522	87.1066		0.5	0.1938	0.1935	0.191	75.7427	75.7118	75.9513	24.2573	24.2882	24.0487
	1	0.1839	0.1897	0.1847	39.3537	39.4558	38.5146	60.6463	60.5442	61.4854		1	0.1875	0.1861	0.1843	13.0261	12.6434	12.4902	86.9739	87.3565	87.5098		1	0.1927	0.1946	0.1903	76.013	76.3696	75.3235	23.987	23.6304	24.6765
	1.5	0.1821	0.187	0.1855	38.1159	38.3164	37.0759	61.8841	61.6836	62.9241		1.5	0.1879	0.1837	0.1843	12.8429	12.6318	12.396	87.1572	87.3682	87.604		1.5	0.1923	0.1917	0.19	75.5912	75.6868	75.4445	24.4088	24.3132	24.5556
	2	0.1844	0.1882	0.1862	39.5324	38.7407	39.0328	60.4676	61.2593	60.9672		2	0.1873	0.1825	0.1808	12.8627	12.8513	12.5124	87.1373	87.1487	87.4876		2	0.192	0.1923	0.1898	75.2995	75.9394	75.8516	24.7005	24.0606	24.1484
	2.5	0.1855	0.1915	0.1884	40.4928	41.5663	40.2299	59.5072	58.4337	59.7701		2.5	0.1854	0.187	0.1831	13.2803	12.7258	12.6546	86.7197	87.2742	87.3454		2.5	0.1902	0.1917	0.1892	76.1493	75.4657	76.0606	23.8507	24.5343	23.9394
	3	0.1931	0.1955	0.1949	44.6264	43.8448	41.9609	55.3736	56.1552	58.0391		3	0.1906	0.1919	0.1892	13.5238	13.42	13.1109	86.4762	86.58	86.8891		3	0.1898	0.1938	0.1919	76.1892	76.2069	75.8941	23.8108	23.7932	24.1059
	3.5	0.1994	0.2041	0.2025	47.1752	45.6975	48.8385	52.8248	54.3025	51.1615		3.5	0.1882	0.1878	0.1865	14.4965	14.4155	14.0686	85.5035	85.5845	85.9314		3.5	0.1961	0.1974	0.1971	75.327	76.3922	75.421	24.673	23.6078	24.5789
	4	0.2083	0.2128	0.2128	50.424	50.1779	49.5824	49.576	49.8221	50.4176		4	0.1915	0.1909	0.1938	15.3793	15.2571	14.9028	84.6207	84.7429	85.0972		4	0.2002	0.2038	0.2	76.6552	76.519	76.091	23.3448	23.481	23.909
	4.5	0.221	0.228	0.2266	53.8757	53.9045	53.278	46.1243	46.0955	46.722		4.5	0.1964	0.1953	0.1948	16.7533	16.5222	16.1914	83.2467	83.4778	83.8086		4.5	0.2049	0.206	0.2028	77.4571	77.7952	77.1774	22.5429	22.2048	22.8226
	5	0.2365	0.2421	0.2437	56.6712	55.7062	57.634	43.3288	44.2938	42.366		5	0.2007	0.2024	0.1984	17.925	17.6195	17.296	82.075	82.3805	82.704		5	0.212	0.2126	0.2104	77.9428	78.7344	78.2777	22.0572	21.2656	21.7223
	5.5	0.2571	0.2645	0.2684	60.3803	59.2346	60.6695	39.6197	40.7654	39.3305		5.5	0.203	0.206	0.2071	19.2666	19.2198	18.7275	80.7334	80.7802	81.2725		5.5	0.2159	0.2172	0.2169	79.2116	79.2849	79.7036	20.7884	20.7151	20.2964
	6	0.2826	0.2908	0.2896	64.3839	64.3902	66.5872	35.6161	35.6098	33.4128		6	0.2127	0.2161	0.2154	20.8591	20.8416	20.2916	79.1409	79.1584	79.7084		6	0.2233	0.2246	0.2207	80.5867	80.5125	80.0447	19.4133	19.4875	19.9553
	6.5	0.3112	0.3136	0.3158	69.297	68.8689	70.6979	30.703	31.1311	29.3021		6.5	0.2164	0.2228	0.2217	22.7979	22.7551	22.1626	77.2021	77.2449	77.8374		6.5	0.2295	0.2325	0.2317	80.7752	80.783	80.7221	19.2248	19.217	19.2779
	7	0.3389	0.3463	0.3492	72.5571	72.2422	73.7548	27.4429	27.7578	26.2452		7	0.227	0.2331	0.232	24.8436	24.7532	24.1338	75.1564	75.2468	75.8662		7	0.2398	0.2417	0.2395	81.5964	81.5806	81.7482	18.4036	18.4194	18.2518
	7.5	0.373	0.3786	0.3877	76.0322	77.3581	77.1414	23.9678	22.6419	22.8586		7.5	0.2311	0.2386	0.2375	27.0687	26.7649	26.1954	72.9313	73.2351	73.8046		7.5	0.2464	0.2492	0.2459	82.1208	82.2085	81.7676	17.8792	17.7915	18.2324
	8	0.4066	0.4125	0.4183	80.223	81.0783	82.9015	19.777	18.9217	17.0985		8	0.2405	0.2454	0.246	29.578	29.3545	28.6766	70.422	70.6454	71.3234		8	0.2596	0.2566	0.256	82.9653	83.272	82.604	17.0347	16.728	17.396
	8.5	0.4407	0.4448	0.454	83.601	82.6906	84.2076	16.399	17.3094	15.7924		8.5	0.2506	0.2592	0.2533	32.2892	31.6329	31.1045	67.7108	68.3671	68.8955		8.5	0.2692	0.269	0.2644	83.5636	83.7919	83.4291	16.4364	16.2081	16.5709
	9	0.4741	0.4812	0.4901	84.6582	85.5037	87.2167	15.3417	14.4963	12.7833		9	0.2609	0.2666	0.2664	35.1917	34.4136	33.8696	64.8084	65.5864	66.1304		9	0.2762	0.277	0.2744	84.0649	84.4273	84.4931	15.9351	15.5727	15.5069
	9.5	0.5128	0.5199	0.5284	87.4681	88.0028	89.2968	12.5319	11.9972	10.7032		9.5	0.2723	0.2845	0.2782	38.4671	37.2365	36.8374	61.5329	62.7635	63.1626		9.5	0.2879	0.2856	0.2839	84.8859	84.9652	84.7198	15.1142	15.0348	15.2802
	10	0.5462	0.5562	0.5646	88.8141	89.6695	91.1773	11.1859	10.3305	8.82271		10	0.2906	0.297	0.2932	41.3041	40.8376	39.971	58.6959	59.1624	60.029		10	0.296	0.2927	0.2912	85.4831	86.0914	85.5745	14.5169	13.9086	14.4255
	10.5	0.5847	0.5915	0.6002	89.5931	90.4181	91.3632	10.4069	9.58192	8.63678		10.5	0.3087	0.3144	0.3143	45.789	44.3008	43.8377	54.211	55.6992	56.1623		10.5	0.306	0.3019	0.2993	86.7377	86.4163	86.3213	13.2623	13.5837	13.6787
	11	0.6223	0.6207	0.6346	91.3953	91.889	93.4398	8.60464	8.11102	6.56024		11	0.3323	0.3397	0.3335	50.1099	48.8755	48.1667	49.8901	51.1245	51.8333		11	0.3134	0.3135	0.3093	86.9373	87.2071	87.1282	13.0627	12.7929	12.8718
	11.5	0.6544	0.6554	0.6695	93.3502	93.0838	95.3408	6.64983	6.91617	4.6592		11.5	0.3562	0.3633	0.3631	55.5212	54.708	53.6375	44.4788	45.292	46.3625		11.5	0.3228	0.3191	0.317	87.4626	87.787	87.5374	12.5373	12.213	12.4626
	12	0.686	0.692	0.6986	93.7031	93.2071	95.3748	6.29686	6.79289	4.62525		12	0.3854	0.3925	0.3862	59.4161	57.4638	56.8738	40.5839	42.5362	43.1262		12	0.3317	0.3305	0.3268	88.0627	88.2251	87.9214	11.9373	11.7749	12.0786
	12.5	0.7127	0.7228	0.7332	95.266	94.4717	96.1087	4.73405	5.52833	3.8913		12.5	0.4142	0.4214	0.4201	62.991	61.568	60.6104	37.009	38.432	39.3896		12.5	0.3424	0.341	0.3348	88.7009	88.8657	88.4487	11.2991	11.1343	11.5513
	13	0.7407	0.7525	0.7641	95.3672	95.3217	96.6772	4.63278	4.6783	3.32282		13	0.4473	0.4572	0.4511	67.9022	64.8403	64.5925	32.0978	35.1597	35.4075		13	0.3478	0.3445	0.3461	88.7073	89.0042	89.0747	11.2927	10.9958	10.9253
	13.5	0.7663	0.7757	0.7843	96.9144	95.9539	96.8957	3.08564	4.04608	3.10431		13.5	0.4857	0.4926	0.4877	70.1846	68.7693	67.6144	29.8154	31.2307	32.3856		13.5	0.3602	0.3529	0.3518	89.2274	89.5702	89.4286	10.7727	10.4298	10.5714
	14	0.7955	0.7987	0.8146	96.6386	95.9286	97.4403	3.36143	4.07136	2.55965		14	0.5193	0.5268	0.5221	72.3395	70.9668	69.7328	27.6605	29.0332	30.2672		14	0.3646	0.363	0.3609	89.5172	89.7587	89.5643	10.4828	10.2413	10.4357
	14.5	0.818	0.8231	0.8345	96.638	97.3623	97.2488	3.36198	2.63766	2.75124		14.5	0.5579	0.5675	0.557	75.6398	74.0635	72.8456	24.3602	25.9366	27.1544		14.5	0.3714	0.3707	0.3657	89.9637	89.8616	90.0926	10.0363	10.1384	9.90744
	15	0.8437	0.8493	0.8542	97.8487	95.9963	96.3923	2.15132	4.00368	3.60772		15	0.5918	0.5997	0.5951	78.0611	74.2144	74.0973	21.9389	25.7856	25.9027		15	0.3825	0.3795	0.3773	90.4196	90.4217	90.1975	9.58041	9.5783	9.8025
	15.5	0.8586	0.8658	0.8775	97.6992	94.7304	97.1127	2.30085	5.26957	2.88726		15.5	0.6299	0.6397	0.6294	80.3393	78.3067	77.1971	19.6607	21.6933	22.8029		15.5	0.387	0.3887	0.3807	90.4918	90.5264	90.6326	9.50823	9.4736	9.36742
	16	0.8831	0.8846	0.9014	96.9148	95.4899	98.0604	3.08517	4.51013	1.93958		16	0.6665	0.6754	0.6645	82.0621	79.322	78.5295	17.9379	20.678	21.4705		16	0.3955	0.3918	0.3905	90.5778	90.9592	90.5321	9.4222	9.04076	9.46788
	16.5	0.8998	0.9047	0.915	97.748	95.6205	97.4399	2.25196	4.37952	2.56007		16.5	0.698	0.7038	0.6987	82.9854	80.8915	79.7425	17.0146	19.1085	20.2575		16.5	0.408	0.3983	0.3965	91.0803	91.1894	91.1275	8.91975	8.8106	8.87253
	17	0.9181	0.9236	0.9346	96.9818	96.9594	97.8653	3.01824	3.0406	2.13469		17	0.727	0.7429	0.7304	83.1406	84.1839	81.4202	16.8593	15.8161	18.5799		17	0.4149	0.4061	0.4078	91.3025	91.2878	91.2564	8.69745	8.71218	8.74363
	17.5	0.9342	0.9394	0.951	96.2875	97.6868	97.751	3.71249	2.31318	2.24899		17.5	0.7593	0.7732	0.7599	82.4654	83.9416	80.9733	17.5346	16.0584	19.0267		17.5	0.4217	0.4147	0.4082	91.6141	91.6499	91.5286	8.38595	8.35013	8.47136
	18	0.9514	0.9567	0.9652	97.3832	97.6584	100.318	2.61677	2.34156	-0.31843		18	0.7911	0.8013	0.7936	83.7701	85.1043	82.1743	16.2299	14.8956	17.8257		18	0.4269	0.4246	0.4223	91.7845	91.7162	91.6782	8.21548	8.28376	8.32185
	18.5	0.9652	0.9739	0.9793	97.5674	98.4616	100.096	2.43255	1.53838	-0.09558		18.5	0.8189	0.8293	0.8222	85.8899	86.766	84.0143	14.1101	13.234	15.9857		18.5	0.4397	0.4309	0.424	91.84	91.932	91.9854	8.15996	8.06805	8.01461
	19	0.979	0.9875	0.9946	97.8556	97.9587	100.166	2.14438	2.04126	-0.16641		19	0.8463	0.8551	0.8476	86.5377	88.1277	84.9922	13.4623	11.8723	15.0078		19	0.4436	0.439	0.4344	92.2433	92.2427	92.0736	7.75675	7.75727	7.92641
	19.5	0.9888	0.9929	1	98.1426	97.6388	100.426	1.8574	2.36117	-0.42575		19.5	0.8711	0.8825	0.8701	88.0618	90.8653	87.0659	11.9382	9.13468	12.9341		19.5	0.4508	0.4443	0.4387	92.334	92.41	92.2314	7.66596	7.58998	7.76854
	20	0.984	0.9897	0.9911	96.5845	96.6961	99.0395	3.4155	3.30386	0.960543		20	0.8945	0.9046	0.8957	90.2016	92.0778	88.6917	9.79837	7.9222	11.3083		20	0.4603	0.4531	0.4443	92.6578	92.4094	92.4094	7.34222	7.59065	7.5906
	20.5	0.9739	0.9826	0.986	94.9808	94.5919	96.5779	5.01917	5.40809	3.42212		20.5	0.9188	0.9254	0.9198	90.8084	91.8032	88.8588	9.19163	8.1968	11.1412		20.5	0.4681	0.4565	0.453	92.5685	92.698	92.3386	7.43152	7.30204	7.66144
	21	0.9698	0.9753	0.9761	92.6234	92.5919	93.8755	7.37663	7.40808	6.12449		21	0.9363	0.9488	0.9428	91.4397	92.3113	89.4135	8.56035	7.68872	10.5865		21	0.4725	0.4656	0.4591	92.8049	92.7391	92.8551	7.19508	7.26091	7.14492
	21.5	0.9616	0.9727	0.9717	91.2307	91.2215	92.6311	8.76928	8.77847	7.36886		21.5	0.959	0.9708	0.9614	92.0528	93.0279	90.0602	7.94723	6.97214	9.93976		21.5	0.481	0.4696	0.4645	93.1291	93.0373	92.8951	6.87095	6.96268	7.10491
	22	0.9622	0.9672	0.969	89.4631	89.7694	90.3128	10.5369	10.2306	9.68716		22	0.973	0.9852	0.9794	92.7859	94.4778	91.1225	7.21407	5.52221	8.87747		22	0.4848	0.4715	0.472	93.1558	93.1554	93.0159	6.84419	6.8446	6.98408
	22.5	0.9613	0.9705	0.9663	87.6119	87.5602	89.0061	12.3881	12.4398	10.9939		22.5	0.9874	0.9867	0.987	91.6323	94.9644	90.798	8.36767	5.0356	9.20203		22.5	0.4931	0.4802	0.4785	93.2736	93.3179	93.1667	6.7264	6.68214	6.83331
	23	0.9579	0.9607	0.9641	86.5163	86.7916	87.3448	13.4837	13.2084	12.6552		23	0.9774	0.9812	0.9804	88.6489	92.0041	87.9053	11.3511	7.99593	12.0947		23	0.495	0.4892	0.4826	93.4307	93.3506	93.1517	6.5693	6.64944	6.84832
	23.5	0.954	0.9617	0.9627	84.5351	85.6012	86.0819	15.4649	14.3988	13.9181		23.5	0.9724	0.9787	0.976	84.8552	88.1469	84.1828	15.1448	11.8531	15.8172		23.5	0.4991	0.4905	0.49	93.5049	93.5373	93.594	6.49515	6.46272	6.40599
	24	0.9516	0.9584	0.9605	84.5168	84.3624	84.6122	15.4832	15.6376	15.3878		24	0.9663	0.974	0.9708	81.2354	83.9554	80.3818	18.7646	16.0446	19.6182		24	0.5102	0.5005	0.4941	93.5953	93.5885	93.6009	6.40471	6.41145	6.39906
	24.5	0.9537	0.9578	0.9611	83.143	83.9735	83.9793	16.857	16.0265	16.0207		24.5	0.9642	0.968	0.9654	79.189	81.118	78.0054	20.811	18.882	21.9946		24.5	0.5101	0.5048	0.4972	93.9052	93.7471	93.7057	6.09482	6.25295	6.29427
	25	0.9511	0.9545	0.9563	81.9882	83.8504	83.129	18.0118	16.1496	16.871		25	0.9617	0.9644	0.9619	74.817	77.3593	74.0419	25.1831	22.6407	25.9581		25	0.5176	0.5073	0.5031	93.9373	93.7638	93.6916	6.06273	6.23625	6.30839
	25.5	0.9531	0.9578	0.9553	82.4034	82.3759	83.0675	17.5967	17.6241	16.9325		25.5	0.9558	0.9612	0.96	72.6918	74.534	71.6401	27.3082	25.466	28.3599		25.5	0.5205	0.5129	0.5103	94.0143	93.9456	93.8092	5.98573	6.05444	6.19083
	26	0.9482	0.9543	0.9533	81.5022	83.0297	83.0502	18.4978	16.9703	16.9498		26	0.9526	0.9582	0.9552	70.643	72.3046	69.5583	29.357	27.6954	30.4417		26	0.5228	0.5173	0.5122	94.1021	94.0047	94.0291	5.89788	5.99529	5.97086
	26.5	0.9453	0.9554	0.9524	81.7412	82.2138	82.4479	18.2588	17.7862	17.5521		26.5	0.9542	0.9548	0.9546	69.2991	71.4893	68.5018	30.7008	28.5107	31.4982		26.5	0.5302	0.5215	0.5162	94.1408	94.0336	93.9766	5.85917	5.96638	6.0234
	27	0.9436	0.9487	0.9517	80.9285	81.7367	82.404	19.0715	18.2633	17.596		27	0.9491	0.9542	0.9536	67.7289	69.8249	66.9337	32.2711	30.1751	33.0663		27	0.5325	0.524	0.5208	94.2987	94.0404	94.1675	5.70133	5.95956	5.83249
	27.5	0.9461	0.9525	0.9544	81.3992	82.6963	82.6572	18.6008	17.3037	17.3428		27.5	0.9548	0.9533	0.9492	66.8901	68.9698	66.1094	33.1099	31.0302	33.8905		27.5	0.5384	0.5245	0.5217	94.1997	94.2211	94.0955	5.80028	5.7789	5.9045
	28	0.9463	0.9491	0.9502	81.0494	81.3432	82.5035	18.9506	18.6567	17.4965		28	0.9479	0.9524	0.949	66.0153	68.1566	65.288	33.9847	31.8434	34.712		28	0.54	0.5335	0.5237	94.3284	94.3012	94.2138	5.67164	5.69885	5.78619
	28.5	0.9419	0.9508	0.9491	81.396	81.551	81.9453	18.604	18.449	18.0547		28.5	0.9452	0.9498	0.9479	65.6494	67.3215	64.7035	34.3506	32.6785	35.2965		28.5	0.5437	0.5381	0.5333	94.3766	94.3323	94.4006	5.62345	5.66768	5.59935
	29	0.9423	0.9526	0.9519	81.3278	81.7649	82.5448	18.6722	18.2351	17.4551		29	0.9479	0.9489	0.9485	65.3921	67.4525	64.6422	34.6079	32.5475	35.3578		29	0.5482	0.5399	0.5378	94.4182	94.5311	94.4812	5.58183	5.46893	5.51883
	29.5	0.9424	0.9515	0.9488	81.2583	81.8371	82.066	18.7417	18.1629	17.934		29.5	0.9449	0.9488	0.9474	65.3095	67.0682	64.415	34.6905	32.9318	35.5851		29.5	0.5513	0.54	0.5312	94.4693	94.4644	94.4952	5.53069	5.53555	5.50479
	30	0.9477	0.9503	0.9486	81.2845	81.6885	82.1655	18.7155	18.3115	17.8345		30	0.9477	0.9456	0.9447	65.0961	67.1059	64.3295	34.9039	32.8941	35.6705		30	0.553	0.5409	0.5415	94.6167	94.5579	94.4463	5.38334	5.44208	5.55365
	30.5	0.943	0.9487	0.9487	81.5268	81.6067	81.9184	18.4732	18.3933	18.0816		30.5	0.9457	0.947	0.9456	64.8278	66.779	64.0399	35.1722	33.221	35.9601		30.5	0.5604	0.5458	0.5422	94.6245	94.6137	94.5551	5.37552	5.38631	5.44485
	31	0.9438	0.9488	0.951	81.0598	81.389	82.0452	18.9402	18.611	17.9548		31	0.946	0.9492	0.9467	64.8033	66.4112	63.849	35.1967	33.5888	36.151		31	0.5581	0.548	0.5464	94.7219	94.6472	94.5728	5.27813	5.35279	5.42718
	31.5	0.9417	0.9478	0.9468	80.7053	81.7249	82.299	19.2947	18.2751	17.701		31.5	0.9458	0.9457	0.9457	64.6138	66.4245	63.7632	35.3862	33.5755	36.2368		31.5	0.5638	0.553	0.5474	94.6626	94.7868	94.6595	5.3374	5.2132	5.34045
	32	0.9419	0.946	0.9496	80.0845	80.8844	81.8393	19.9154	19.1156	18.1607		32	0.9437	0.9466	0.9407	64.6564	66.3683	63.7566	35.3436	33.6317	36.2434		32	0.5642	0.5558	0.5525	94.9363	94.6702	94.6563	5.0637	5.3298	5.34373
	32.5	0.9403	0.9472	0.949	80.1093	81.695	81.3875	19.8907	18.305	18.6125		32.5	0.9425	0.9485	0.9439	64.4966	66.2346	63.6138	35.5034	33.7654	36.3862		32.5	0.5698	0.5577	0.5535	94.8618	94.7173	94.6901	5.13821	5.28275	5.30989
	33	0.944	0.9483	0.9487	80.0559	81.055	80.7065	19.9441	18.945	19.2935		33	0.9454	0.9461	0.9451	64.4751	66.3443	63.6567	35.5249	33.6557	36.3433		33	0.5714	0.5605	0.5507	94.9017	94.9235	94.7287	5.09834	5.07646	5.2713
	33.5	0.9402	0.9456	0.9463	80.8882	81.0868	81.0375	19.1118	18.9132	18.9625		33.5	0.9476	0.9462	0.9422	64.273	66.2706	63.5225	35.727	33.7294	36.4775		33.5	0.5733	0.5636	0.5563	94.9157	94.8503	94.6946	5.08432	5.14972	5.30543
	34	0.9423	0.9475	0.9468	79.8259	80.0746	80.7581	20.1741	19.9254	19.2419		34	0.9469	0.9469	0.9446	64.326	66.2911	63.5518	35.674	33.7089	36.4482		34	0.5774	0.5657	0.5559	94.973	94.8674	94.7573	5.02701	5.13262	5.2427
	34.5	0.942	0.9489	0.9447	79.312	80.0485	80.8821	20.688	19.9515	19.1179		34.5	0.9483	0.9481	0.9452	64.3407	66.1829	63.5128	35.6593	33.8171	36.4872		34.5	0.5742	0.5675	0.5642	95.0489	94.7657	94.8045	4.9511	5.23427	5.19555
	35	0.942	0.9454	0.9442	79.4791	79.9257	80.7231	20.5209	20.0743	19.2769		35	0.9418	0.948	0.9433	64.1957	66.1635	63.4328	35.8043	33.8365	36.5672		35	0.5734	0.5703	0.5628	95.0671	94.9494	94.8549	4.93293	5.05062	5.14509
	35.5	0.9408	0.9478	0.9475	79.6448	79.8169	80.1888	20.3553	20.1831	19.8112		35.5	0.9507	0.956	0.9503	63.8965	66.2807	63.3442	36.1035	33.7193	36.6558		35.5	0.5814	0.5683	0.5624	95.0337	94.9444	94.9353	4.96625	5.05565	5.0647
	36	0.9404	0.9477	0.945	79.5203	79.6744	79.7665	20.4797	20.3256	20.2335		36	0.9457	0.9493	0.9457	63.6374	66.3621	63.2577	36.3626	33.6379	36.7423		36	0.5817	0.5688	0.5708	95.1472	95.0165	94.9269	4.85275	4.98355	5.07308
	36.5	0.9435	0.9487	0.9502	79.0387	79.616	79.9641	20.9613	20.384	20.0359		36.5	0.9531	0.9528	0.9519	63.2814	66.4557	63.132	36.7186	33.5444	36.868		36.5	0.5811	0.57	0.5703	95.0992	95.0022	94.892	4.90077	4.99784	5.108
	37	0.943	0.9466	0.9493	79.0426	79.2962	80.1284	20.9574	20.7038	19.8716		37	0.9477	0.953	0.95	63.1459	66.5723	63.1209	36.8541	33.4277	36.8791		37	0.5859	0.5742	0.5699	95.1408	95.1005	94.8484	4.85923	4.89952	5.15157
	37.5	0.9423	0.9443	0.9459	78.9663	79.5464	79.8736	21.0337	20.4536	20.1263		37.5	0.9495	0.9529	0.9491	63.6135	66.5218	63.3239	36.3865	33.4782	36.6761		37.5	0.5857	0.5797	0.5712	95.1017	95.0191	94.891	4.89835	4.98085	5.10896
	38	0.9403	0.9448	0.946	79.0164	78.5352	79.5778	20.9836	21.4648	20.4222		38	0.9469	0.9517	0.9511	63.6767	66.5258	63.3565	36.3233	33.4742	36.6435		38	0.587	0.5768	0.5751	95.2456	95.0906	95.1143	4.75442	4.90942	4.88566
	38.5	0.9427	0.9481	0.9456	78.5939	79.2996	79.2051	21.4061	20.7004	20.7949		38.5	0.9492	0.9535	0.9472	63.9395	66.485	63.4646	36.0605	33.515	36.5354		38.5	0.584	0.5768	0.5754	95.1612	95.0694	95.048	4.83875	4.93063	4.95204
	39	0.9415	0.9465	0.9483	78.7592	78.7453	78.8606	21.2408	21.2547	21.1394		39	0.9498	0.9537	0.9507	64.0673	66.4104	63.4904	35.9327	33.5896	36.5096		39	0.5911	0.5786	0.5744	95.2366	95.1098	95.0462	4.7634	4.89017	4.95382
	39.5	0.9425	0.9448	0.9468	78.3578	78.816	79.2452	21.6422	21.184	20.7548		39.5	0.9495	0.9506	0.9508	63.9389	66.406	63.4256	36.0611	33.594	36.5744		39.5	0.591	0.583	0.5782	95.1693	95.2482	95.1522	4.83071	4.75178	4.84776
	40	0.9404	0.947	0.9499	78.2908	78.4287	78.8872	21.7092	21.5713	21.1128		40	0.9446	0.9502	0.9497	63.929	66.4544	63.4445	36.071	33.5456	36.5555		40	0.5926	0.5846	0.575	95.2143	95.0155	95.1264	4.78573	4.98451	4.87358
	40.5	0.9447	0.9457	0.9466	78.2847	78.5622	78.6491	21.7153	21.4378	21.3509		40.5	0.9459	0.9518	0.9451	63.9995	66.7015	63.5991	36.0005	33.2985	36.4009		40.5	0.5938	0.5834	0.5776	95.2568	95.1497	95.1062	4.74323	4.85031	4.89381
	41	0.9427	0.9481	0.9464	78.0257	77.7299	78.5367	21.9743	22.2701	21.4633		41	0.9471	0.952	0.9507	63.765	66.2832	63.2814	36.235	33.7168	36.7186		41	0.5939	0.5825	0.5795	95.1586	95.2053	95.0833	4.84139	4.79467	4.91669
	41.5	0.9404	0.9446	0.9481	77.6615	78.6193	77.9602	22.3385	21.3807	22.0398		41.5	0.947	0.9499	0.9508	63.8319	66.2688	63.3071	36.1681	33.7312	36.6929		41.5	0.5936	0.5873	0.5836	95.3427	95.1231	95.1899	4.65725	4.8769	4.81013
	42	0.9369	0.9461	0.9447	77.5945	77.5255	78.2999	22.4055	22.4745	21.7001		42	0.9446	0.9519	0.9515	63.6634	66.2621	63.2218	36.3366	33.7379	36.7782		42	0.5962	0.5879	0.5802	95.2919	95.1354	95.2127	4.70812	4.86461	4.78727
	42.5	0.9393	0.9429	0.9429	77.9668	77.1191	78.261	22.0332	22.8809	21.739		42.5	0.9455	0.9538	0.9506	63.7319	66.4895	63.3657	36.2681	33.5105	36.6343		42.5	0.6022	0.5868	0.5827	95.3085	95.127	95.1178	4.69145	4.87297	4.88216
	43	0.9431	0.9449	0.9498	77.2512	77.7428	77.3602	22.7488	22.2572	22.6398		43	0.948	0.9526	0.9515	64.0321	66.4413	63.4883	35.9679	33.5587	36.5117		43	0.6	0.591	0.5872	95.2951	95.2287	95.1496	4.70494	4.77133	4.85037
	43.5	0.9431	0.947	0.9519	76.9966	77.5451	78.4488	23.0034	22.4549	21.5512		43.5	0.9484	0.9553	0.9519	64.0363	66.2979	63.4221	35.9637	33.7021	36.5779		43.5	0.6034	0.5866	0.5863	95.3681	95.1969	95.1013	4.63193	4.80313	4.89865
	44	0.9404	0.9482	0.9475	76.8165	77.205	78.0951	23.1835	22.795	21.9049		44	0.947	0.9533	0.9545	63.6134	66.1891	63.1619	36.3866	33.8109	36.8381		44	0.5997	0.5913	0.5841	95.3452	95.3398	95.2133	4.65481	4.66022	4.78671
	44.5	0.9396	0.9459	0.9516	76.8375	77.0937	77.9027	23.1625	22.9063	22.0973		44.5	0.9464	0.9535	0.9501	64.1479	65.9745	63.3175	35.8521	34.0255	36.6825		44.5	0.6067	0.5903	0.5881	95.2618	95.3017	95.2357	4.73817	4.69831	4.76428
	45	0.9403	0.9437	0.9521	76.6869	77.3232	77.3267	23.3131	22.6768	22.6733		45	0.9522	0.955	0.9536	63.5531	66.0135	63.0472	36.4469	33.9864	36.9528		45	0.6068	0.5916	0.5923	95.2967	95.3287	95.298	4.70331	4.67132	4.702
	45.5	0.9377	0.9421	0.949	76.9192	77.5335	77.4345	23.0808	22.4665	22.5655		45.5	0.9467	0.9525	0.9529	63.3983	66.108	63.0178	36.6017	33.892	36.9822		45.5	0.6059	0.5934	0.59	95.2714	95.3154	95.1738	4.72858	4.68456	4.82619
	46	0.9392	0.9458	0.9492	76.6842	77.0002	77.1387	23.3158	22.9998	22.8613		46	0.9494	0.9539	0.9512	63.5611	65.8378	62.9655	36.4389	34.1622	37.0345		46	0.6074	0.5958	0.5956	95.3143	95.3411	95.2002	4.68574	4.65891	4.79979
	46.5	0.9375	0.9405	0.9472	76.5876	76.8703	77.0044	23.4123	23.1297	22.9956		46.5	0.9464	0.9505	0.9475	63.7036	66.1909	63.2067	36.2964	33.8091	36.7933		46.5	0.6051	0.5979	0.5936	95.2648	95.3381	95.2257	4.73522	4.66186	4.77426
	47	0.9426	0.9459	0.9508	76.5559	76.7171	76.8073	23.4441	23.2829	23.1927		47	0.947	0.9538	0.9519	63.5878	65.8834	63.0007	36.4122	34.1166	36.9993		47	0.609	0.603	0.5971	95.0679	95.1573	95.155	4.93208	4.8427	4.84503
	47.5	0.9414	0.9452	0.9488	76.082	76.3701	77.0205	23.9181	23.6299	22.9795		47.5	0.947	0.956	0.9529	63.3535	66.0048	62.9458	36.6465	33.9952	37.0542		47.5	0.6084	0.5974	0.593	95.249	95.2562	95.2243	4.751	4.74382	4.77573
	48	0.9364	0.9415	0.9497	75.89	76.3156	76.7921	24.11	23.6844	23.208		48	0.943	0.9492	0.9538	63.7167	65.8716	63.0577	36.2833	34.1284	36.9423		48	0.6154	0.6028	0.596	95.0617	95.2508	95.293	4.93833	4.7492	4.70705
	48.5	0.9367	0.941	0.9469	76.14	76.2292	76.7497	23.86	23.7708	23.2503		48.5	0.9468	0.95	0.9515	63.4618	65.7525	62.8716	36.5382	34.2475	37.1284		48.5	0.614	0.6003	0.5965	95.1269	95.2556	95.2723	4.87313	4.74438	4.72773
	49	0.9374	0.9401	0.9477	75.736	76.1556	76.2509	24.264	23.8444	23.7491		49	0.9456	0.9509	0.9507	63.5735	65.85	62.9775	36.4265	34.1501	37.0225		49	0.611	0.5979	0.5972	95.2287	95.1867	95.2534	4.77127	4.81329	4.74663
	49.5	0.9375	0.9401	0.9478	75.9836	76.6696	76.3992	24.0164	23.3304	23.6008		49.5	0.9457	0.9506	0.9525	63.5096	65.5401	62.7956	36.4904	34.4599	37.2044		49.5	0.6158	0.604	0.5987	94.9757	95.1606	95.2617	5.02432	4.83936	4.73831
	50	0.9341	0.943	0.9424	75.8399	75.557	76.2195	24.1601	24.443	23.7805		50	0.9449	0.9531	0.9523	63.5776	65.5918	62.8538	36.4224	34.4082	37.1462		50	0.6152	0.6077	0.5985	95.1385	95.2678	95.2891	4.86148	4.73217	4.71088
	50.5	0.9337	0.9427	0.9404	75.8211	76.5045	77.1572	24.1789	23.4955	22.8428		50.5	0.942	0.9495	0.9488	63.3468	65.4902	62.6921	36.6532	34.5098	37.3079		50.5	0.6178	0.6081	0.6015	95.0534	95.2458	95.3203	4.94656	4.75419	4.67976
	51	0.9354	0.9443	0.9468	75.7626	75.8966	76.4819	24.2374	24.1034	23.5181		51	0.9461	0.9507	0.9483	63.411	65.3201	62.6407	36.589	34.6799	37.3593		51	0.6146	0.6117	0.6043	95.0196	95.1749	95.2951	4.98036	4.82509	4.70494
	51.5	0.9341	0.9451	0.9448	75.7052	75.8955	76.2758	24.2948	24.1045	23.7242		51.5	0.9446	0.9515	0.9449	63.4862	65.3033	62.669	36.5138	34.6967	37.331		51.5	0.6151	0.6068	0.6027	94.9741	95.2336	95.2274	5.02586	4.76641	4.77256
	52	0.935	0.9432	0.9454	75.6286	75.6941	76.112	24.3714	24.3059	23.888		52	0.9458	0.9509	0.9488	63.4907	65.2717	62.6558	36.5093	34.7283	37.3442		52	0.6142	0.6067	0.6046	94.9954	95.1335	95.19	5.00457	4.86654	4.80998
	52.5	0.9341	0.9425	0.9433	75.1073	75.2021	76.071	24.8927	24.7979	23.929		52.5	0.9441	0.9529	0.949	63.4969	65.0861	62.5685	36.5031	34.9139	37.4315		52.5	0.6166	0.6115	0.6081	94.8131	95.1183	95.2544	5.18685	4.88173	4.74557
	53	0.9333	0.9438	0.9408	75.2184	76.1825	75.8002	24.7816	23.8175	24.1998		53	0.942	0.9518	0.9492	63.2944	64.9443	62.4003	36.7056	35.0557	37.5997		53	0.6223	0.6117	0.6097	94.7968	95.1658	95.1875	5.20319	4.83422	4.8125
	53.5	0.9284	0.9398	0.9454	75.5821	75.2289	75.8796	24.4179	24.7711	24.1204		53.5	0.9406	0.9497	0.9468	63.3805	64.972	62.4563	36.6195	35.028	37.5437		53.5	0.6261	0.6139	0.6122	94.6617	95.0049	95.367	5.33834	4.99513	4.63299
	54	0.9308	0.9384	0.9458	75.2923	75.3185	76.0186	24.7077	24.6815	23.9814		54	0.9415	0.9492	0.9477	63.3408	64.569	62.2409	36.6592	35.431	37.7591		54	0.6258	0.6165	0.6149	94.7795	95.0685	95.2363	5.22047	4.93146	4.76371
	54.5	0.9318	0.9375	0.9444	74.8572	75.3536	75.8868	25.1428	24.6464	24.1132		54.5	0.9393	0.9469	0.9453	63.3161	64.5593	62.2242	36.6839	35.4407	37.7758		54.5	0.624	0.6138	0.6112	94.5522	95.0368	95.2259	5.44782	4.96324	4.77411
	55	0.9354	0.9414	0.9422	74.9708	75.7643	75.7306	25.0292	24.2357	24.2694		55	0.9402	0.9491	0.9444	63.4284	64.3621	62.1828	36.5716	35.6379	37.8172		55	0.6291	0.6164	0.614	94.5258	94.9681	95.2377	5.47421	5.03195	4.76229
	55.5	0.9281	0.9383	0.9422	74.6937	75.6083	75.896	25.3062	24.3917	24.104		55.5	0.9393	0.9478	0.9491	63.2996	64.3027	62.0911	36.7004	35.6973	37.9089		55.5	0.6287	0.617	0.6143	94.6183	94.8565	95.1919	5.3817	5.1435	4.80811
	56	0.9313	0.9373	0.9452	74.7006	75.5913	76.0796	25.2994	24.4088	23.9204		56	0.938	0.9484	0.9449	63.2912	63.9748	61.9276	36.7088	36.0252	38.0724		56	0.6267	0.6165	0.6157	94.4658	94.7823	95.1793	5.53422	5.21769	4.82066
	56.5	0.9285	0.9355	0.9418	74.6526	75.423	75.9026	25.3474	24.577	24.0973		56.5	0.9425	0.9508	0.9485	63.2385	63.8337	61.8333	36.7615	36.1663	38.1667		56.5	0.6327	0.6253	0.6159	94.4196	94.7059	95.1035	5.58038	5.29408	4.89651
	57	0.928	0.9381	0.9416	75.2538	75.788	75.6911	24.7462	24.212	24.3089		57	0.9396	0.9507	0.9481	63.2551	62.746	61.3128	36.7449	37.254	38.6872		57	0.628	0.6202	0.619	94.4027	94.7528	95.1061	5.5973	5.24723	4.89386
	57.5	0.9294	0.9345	0.9419	74.8477	75.8719	75.6155	25.1523	24.1281	24.3845		57.5	0.9356	0.9514	0.9492	63.1657	61.9788	60.8953	36.8343	38.0212	39.1047		57.5	0.6307	0.6244	0.618	94.3849	94.6118	95.2279	5.61515	5.38821	4.7721
	58	0.9293	0.9326	0.937	75.0085	75.407	75.661	24.9915	24.593	24.339		58	0.9378	0.9448	0.9478	63.1158	61.5712	60.6727	36.8842	38.4288	39.3273		58	0.6322	0.6233	0.6217	94.2229	94.5714	95.1003	5.77708	5.42859	4.89973
	58.5	0.9274	0.9331	0.936	74.932	75.7929	75.957	25.068	24.2071	24.043		58.5	0.9361	0.9465	0.9489	63.0401	60.95	60.3336	36.9599	39.05	39.6664		58.5	0.634	0.6267	0.6187	94.254	94.545	95.0882	5.74601	5.455	4.91179
	59	0.9248	0.9307	0.9356	74.4487	75.5568	75.8081	25.5513	24.4432	24.1919		59	0.9394	0.945	0.943	63.105	60.5232	60.1567	36.895	39.4768	39.8433		59	0.6346	0.625	0.6214	94.1098	94.5704	94.783	5.89022	5.42956	5.21696
	59.5	0.9276	0.9322	0.937	74.729	75.9166	75.9023	25.271	24.0834	24.0977		59.5	0.9396	0.947	0.9466	63.0919	60.0165	59.9046	36.9081	39.9835	40.0954		59.5	0.634	0.6216	0.6289	94.0736	94.4843	94.8636	5.9264	5.51571	5.13638
	60	0.9269	0.9294	0.9364	75.1676	75.3791	75.6357	24.8324	24.6209	24.3643		60	0.9361	0.9449	0.9458	63.1062	59.5657	59.6922	36.8938	40.4343	40.3078		60	0.6371	0.6258	0.6243	94.1113	94.5706	95.0138	5.88871	5.42944	4.98618
	60.5	0.9245	0.9257	0.9326	74.961	75.964	75.8906	25.039	24.036	24.1093		60.5	0.9343	0.9489	0.9475	63.1171	59.2346	59.5363	36.8829	40.7654	40.4637		60.5	0.6397	0.6272	0.628	93.9716	94.4923	94.9522	6.0284	5.5077	5.04784
	61	0.9262	0.9283	0.9335	74.947	75.8522	75.7546	25.053	24.1478	24.2454		61	0.9371	0.9459	0.9477	63.1797	58.8533	59.3813	36.8203	41.1467	40.6187		61	0.6433	0.623	0.6302	93.9328	94.5123	94.9811	6.06719	5.48772	5.01891
	61.5	0.9247	0.926	0.9289	74.7439	75.9043	76.2938	25.2561	24.0957	23.7062		61.5	0.9341	0.9478	0.9464	63.1257	58.5921	59.2279	36.8743	41.4079	40.7721		61.5	0.6376	0.6269	0.63	93.7646	94.3778	94.835	6.23541	5.62216	5.16503
	62	0.9242	0.9291	0.9335	74.5949	76.0201	75.9886	25.4051	23.9799	24.0114		62	0.9384	0.9483	0.9485	63.1701	58.2286	59.0733	36.8299	41.7714	40.9267		62	0.6414	0.6309	0.6289	93.8255	94.3265	94.8368	6.17446	5.67349	5.16316
	62.5	0.921	0.9254	0.9294	75.0649	75.6448	75.6607	24.9351	24.3552	24.3393		62.5	0.9356	0.946	0.945	63.0763	57.9519	58.8923	36.9237	42.0481	41.1077		62.5	0.6393	0.6351	0.6316	93.8011	94.2625	94.8101	6.19891	5.7375	5.18994
	63	0.9177	0.924	0.9264	75.2116	75.6882	76.166	24.7884	24.3118	23.834		63	0.9333	0.9456	0.9428	63.133	57.813	58.8524	36.867	42.187	41.1476		63	0.6417	0.6324	0.6332	93.7266	94.2415	94.6607	6.27344	5.75852	5.33934
	63.5	0.917	0.9219	0.927	75.0047	76.1605	75.9723	24.9953	23.8395	24.0277		63.5	0.9338	0.9453	0.948	63.0863	57.7154	58.7821	36.9137	42.2846	41.2179		63.5	0.6404	0.638	0.6332	93.6797	94.2577	94.75	6.32033	5.74226	5.24997
	64	0.9182	0.9221	0.9243	75.2474	76.6528	76.4883	24.7526	23.3472	23.5117		64	0.9343	0.9459	0.9474	63.3752	57.3092	58.7249	36.6248	42.6908	41.2751		64	0.6483	0.6356	0.6329	93.5731	93.9684	94.6173	6.4269	6.03159	5.38272
	64.5	0.9155	0.9179	0.9222	75.3139	76.3318	75.763	24.6861	23.6682	24.237		64.5	0.9345	0.9478	0.9463	63.2826	56.9032	58.4824	36.7174	43.0968	41.5176		64.5	0.6436	0.6351	0.6328	93.4861	93.8582	94.6785	6.51395	6.14178	5.3215
	65	0.9155	0.9195	0.9244	75.0576	76.6472	75.948	24.9424	23.3528	24.052		65	0.9355	0.9468	0.9435	63.1521	56.9969	58.4645	36.8479	43.0031	41.5355		65	0.6408	0.6355	0.6374	93.4226	94.0747	94.6386	6.5774	5.9253	5.36144
	65.5	0.9117	0.917	0.9207	75.5008	76.215	76.5992	24.4992	23.785	23.4008		65.5	0.9298	0.9448	0.9439	63.3555	57.2661	58.6945	36.6445	42.7339	41.3055		65.5	0.6471	0.6353	0.6351	93.3592	93.877	94.5959	6.64081	6.12295	5.4041
	66	0.911	0.9171	0.9203	75.3941	76.894	76.252	24.6059	23.106	23.748		66	0.9359	0.9425	0.9438	63.3771	57.6917	58.9123	36.6229	42.3083	41.0877		66	0.6435	0.6358	0.6363	93.1402	93.9572	94.6202	6.8598	6.04283	5.37983
	66.5	0.9093	0.9158	0.9175	75.2122	77.0107	76.3657	24.7878	22.9893	23.6343		66.5	0.9334	0.9444	0.9417	63.5968	56.9876	58.6764	36.4032	43.0124	41.3236		66.5	0.6442	0.6354	0.6342	93.2821	93.7317	94.2737	6.71792	6.26827	5.72628
	67	0.9096	0.9137	0.9184	75.0953	76.4362	76.1418	24.9047	23.5638	23.8582		67	0.9332	0.947	0.9406	64.0641	57.5996	59.2016	35.9359	42.4004	40.7984		67	0.6442	0.6334	0.6386	93.0977	93.7546	94.5734	6.90231	6.24542	5.42655
	67.5	0.9063	0.9083	0.9148	75.7455	76.4969	76.3407	24.2545	23.5031	23.6593		67.5	0.9297	0.9442	0.9402	63.3178	57.7777	58.9251	36.6822	42.2223	41.0749		67.5	0.6393	0.6311	0.6373	93.0594	93.5987	94.3946	6.9406	6.40125	5.60536
	68	0.9067	0.9118	0.9149	75.5917	76.8487	76.5729	24.4083	23.1513	23.4271		68	0.9327	0.9453	0.9427	63.627	57.8473	59.1094	36.373	42.1527	40.8906		68	0.6453	0.637	0.6398	93.0181	93.7227	94.3156	6.98194	6.27726	5.68438
	68.5	0.9081	0.9128	0.9158	76.2405	76.8437	76.7047	23.7595	23.1563	23.2953		68.5	0.9331	0.9449	0.9457	64.4183	58.0065	59.5719	35.5817	41.9935	40.4281		68.5	0.6479	0.6397	0.6405	93.0004	93.4791	94.3576	6.99962	6.52086	5.64237
	69	0.9027	0.9086	0.9135	75.8505	76.993	76.7479	24.1495	23.007	23.2521		69	0.9305	0.946	0.9435	64.4356	58.7655	59.9496	35.5644	41.2345	40.0504		69	0.6491	0.6359	0.6398	92.7716	93.5749	94.2394	7.22837	6.4251	5.76065
	69.5	0.9008	0.9047	0.9098	75.9626	76.9126	77.031	24.0374	23.0874	22.969		69.5	0.9307	0.9425	0.937	64.4041	58.3729	59.7433	35.5959	41.6271	40.2567		69.5	0.6547	0.6404	0.6435	92.7774	93.3736	94.0997	7.22258	6.62641	5.9003
	70	0.9003	0.9057	0.9068	76.3085	77.487	77.1581	23.6915	22.513	22.8419		70	0.9306	0.9414	0.9366	65.0239	60.6477	61.1518	34.9761	39.3523	38.8482		70	0.6489	0.6382	0.6414	92.545	93.3945	94.1404	7.45496	6.60552	5.85958
	70.5	0.8979	0.907	0.9112	75.9477	77.2011	76.7289	24.0523	22.7989	23.2711		70.5	0.93	0.9394	0.9398	65.2115	61.3797	61.5991	34.7885	38.6203	38.4009		70.5	0.6518	0.6373	0.6425	92.4343	93.2568	94.1107	7.56572	6.74322	5.8893
	71	0.8929	0.9057	0.9077	76.2377	76.9865	77.0459	23.7623	23.0135	22.9541		71	0.9295	0.9401	0.9367	66.2749	61.5002	62.1753	33.7251	38.4998	37.8247		71	0.6475	0.646	0.6428	92.5137	93.0437	94.0079	7.48626	6.95632	5.99205
	71.5	0.897	0.9042	0.9035	76.7592	77.0498	77.3712	23.2408	22.9502	22.6288		71.5	0.9269	0.9367	0.9348	66.2717	63.4236	63.1096	33.7283	36.5764	36.8904		71.5	0.6505	0.6407	0.6424	92.5084	93.0145	94.082	7.4916	6.98551	5.918

## Sheet: Extended Data Fig. 3c
	Extended Data Fig. 3c met14Δ-trp4Δ
	ODi = 1:1											ODi = 1:10											ODi = 10:1
	Time/h	OD700nm			GOD%			ROD%				Time/h	OD700nm			GOD%			ROD%				Time/h	OD700nm			GOD%			ROD%
	replicate	repl.1	repl.2	repl.3	repl.1	repl.2	repl.3	repl.1	repl.2	repl.3		replicate	repl.1	repl.2	repl.3	repl.1	repl.2	repl.3	repl.1	repl.2	repl.3		replicate	repl.1	repl.2	repl.3	repl.1	repl.2	repl.3	repl.1	repl.2	repl.3
	0	0.1961	0.1933	0.1923	48.5214	48.3417	48.5931	51.4786	51.6583	51.4069		0	0.2022	0.2053	0.2132	20.1049	19.3218	19.0676	79.8951	80.6782	80.9324		0	0.2131	0.2249	0.2144	81.1076	81.838	83.2662	18.8924	18.162	16.7338
	0.5	0.171	0.1757	0.1709	58.6403	56.0988	56.6749	41.3597	43.9012	43.3251		0.5	0.2201	0.2238	0.2297	22.0599	21.2527	20.7068	77.9401	78.7473	79.2932		0.5	0.2353	0.2332	0.2292	84.8627	85.631	86.2343	15.1373	14.369	13.7657
	1	0.1686	0.1734	0.1729	60.4897	59.8024	58.9853	39.5103	40.1976	41.0147		1	0.2291	0.2312	0.2362	21.6258	21.4293	20.9757	78.3743	78.5707	79.0243		1	0.2452	0.243	0.2413	84.5831	85.1474	87.0299	15.4169	14.8526	12.9701
	1.5	0.1671	0.1728	0.172	63.0822	61.0014	60.2892	36.9178	38.9986	39.7108		1.5	0.2346	0.2325	0.232	21.5414	21.736	21.3554	78.4586	78.264	78.6446		1.5	0.2577	0.2589	0.2533	83.4298	82.7792	86.8943	16.5702	17.2208	13.1057
	2	0.174	0.1678	0.1676	61.5659	62.8191	62.894	38.4341	37.1809	37.106		2	0.2288	0.2244	0.2213	22.0875	22.9627	22.836	77.9125	77.0373	77.164		2	0.2672	0.2693	0.2594	80.8869	81.2999	85.2511	19.1131	18.7001	14.7489
	2.5	0.1778	0.1718	0.1714	61.2148	62.3543	61.4997	38.7852	37.6457	38.5003		2.5	0.2176	0.2185	0.2245	23.6803	23.1287	22.5105	76.3197	76.8713	77.4895		2.5	0.2756	0.2742	0.2644	81.0114	81.7777	83.3827	18.9886	18.2223	16.6173
	3	0.1818	0.1769	0.1761	59.868	61.5263	60.8317	40.132	38.4737	39.1683		3	0.2129	0.2108	0.2201	24.2031	24.4442	23.4114	75.7969	75.5558	76.5886		3	0.2813	0.2817	0.2733	80.7175	79.7917	83.2254	19.2825	20.2083	16.7746
	3.5	0.1809	0.1792	0.1764	61.1148	60.7366	61.7007	38.8852	39.2634	38.2993		3.5	0.2094	0.2113	0.2235	24.6076	24.8563	23.0552	75.3924	75.1437	76.9448		3.5	0.2854	0.2856	0.2768	81.531	82.6039	85.2731	18.469	17.396	14.7269
	4	0.183	0.1811	0.1786	60.4134	61.0473	60.9406	39.5866	38.9527	39.0594		4	0.2086	0.2085	0.222	25.178	25.1901	23.6583	74.822	74.8099	76.3417		4	0.2856	0.2849	0.2789	80.9002	82.9821	83.8008	19.0998	17.0179	16.1992
	4.5	0.1813	0.1804	0.1783	61.9274	62.2364	62.0059	38.0726	37.7636	37.9941		4.5	0.2046	0.2102	0.2282	26.1559	25.4591	23.0155	73.8441	74.5409	76.9845		4.5	0.2909	0.2896	0.2838	82.6966	82.0192	85.7095	17.3034	17.9808	14.2905
	5	0.1837	0.1829	0.1821	62.0541	63.266	61.6553	37.9459	36.734	38.3447		5	0.2076	0.2106	0.2358	25.7779	25.4107	22.6951	74.2221	74.5893	77.3049		5	0.2906	0.293	0.2862	81.3804	80.9359	84.8324	18.6196	19.0641	15.1676
	5.5	0.1863	0.1853	0.1845	62.1114	62.4466	63.6504	37.8886	37.5534	36.3496		5.5	0.209	0.2128	0.2437	26.081	25.6153	22.3674	73.919	74.3847	77.6326		5.5	0.2953	0.3	0.2921	82.7042	82.516	84.0554	17.2958	17.484	15.9446
	6	0.1852	0.1869	0.1841	63.4098	62.8331	63.7887	36.5902	37.1669	36.2113		6	0.2075	0.2138	0.2409	26.2696	25.4955	23.4538	73.7304	74.5045	76.5462		6	0.2966	0.3003	0.2948	83.1807	82.6591	85.1718	16.8193	17.3409	14.8282
	6.5	0.1887	0.1868	0.1852	63.1466	63.7889	63.4098	36.8534	36.2111	36.5902		6.5	0.2094	0.2124	0.2519	26.5064	26.132	22.4296	73.4936	73.868	77.5704		6.5	0.2979	0.3028	0.2968	83.1811	82.8594	85.3614	16.8189	17.1406	14.6386
	7	0.1891	0.19	0.187	63.9246	64.5297	63.7206	36.0754	35.4703	36.2794		7	0.209	0.2136	0.2415	26.5571	25.9852	23.3955	73.4429	74.0148	76.6045		7	0.3009	0.3081	0.302	82.8548	82.705	83.4826	17.1452	17.295	16.5174
	7.5	0.193	0.1951	0.1901	64.421	63.7276	65.4038	35.579	36.2724	34.5962		7.5	0.2098	0.2112	0.2519	26.9305	26.2805	22.8252	73.0695	73.7195	77.1748		7.5	0.3051	0.3117	0.3058	82.6536	82.2985	84.5495	17.3464	17.7015	15.4505
	8	0.1969	0.1965	0.1942	64.9002	65.0324	64.9125	35.0998	34.9676	35.0875		8	0.2096	0.2128	0.2391	26.9562	26.5508	24.0471	73.0438	73.4492	75.9529		8	0.2998	0.3102	0.3049	84.0046	82.9712	85.6583	15.9954	17.0288	14.3417
	8.5	0.2079	0.2061	0.1991	63.9642	64.5229	65.9214	36.0358	35.4772	34.0787		8.5	0.2124	0.2117	0.2434	27.07	27.1595	23.6223	72.93	72.8405	76.3777		8.5	0.3039	0.3107	0.3068	82.1814	82.5546	84.6376	17.8186	17.4454	15.3625
	9	0.2144	0.2143	0.2131	65.2623	65.2928	64.8453	34.7377	34.7072	35.1547		9	0.2111	0.2139	0.2388	27.2367	26.8801	24.4949	72.7633	73.1199	75.5051		9	0.3076	0.3153	0.3105	85.418	85.3246	85.9103	14.582	14.6754	14.0897
	9.5	0.2252	0.2272	0.2236	65.2231	63.8823	64.9108	34.7769	36.1177	35.0892		9.5	0.2113	0.2148	0.2265	27.6828	27.2317	25.8251	72.3172	72.7683	74.1749		9.5	0.3018	0.308	0.3059	83.6442	83.0593	84.9524	16.3558	16.9407	15.0476
	10	0.2429	0.2444	0.2401	64.0631	63.67	64.0823	35.9368	36.33	35.9177		10	0.2122	0.2132	0.2445	27.5654	27.4361	24.3319	72.4346	72.5639	75.6681		10	0.3082	0.3164	0.3123	85.3145	84.2242	85.2527	14.6855	15.7758	14.7474
	10.5	0.2641	0.2685	0.2616	62.901	61.8702	62.8312	37.099	38.1298	37.1688		10.5	0.2143	0.214	0.2365	27.2953	27.3335	25.5772	72.7047	72.6665	74.4228		10.5	0.3051	0.315	0.3112	83.1834	82.8173	84.1708	16.8166	17.1827	15.8292
	11	0.2838	0.284	0.2801	62.2539	62.831	63.0763	37.7461	37.169	36.9237		11	0.2133	0.2158	0.2356	27.891	27.5679	25.6749	72.1089	72.4321	74.3251		11	0.3069	0.3143	0.3152	84.1017	83.351	85.1016	15.8983	16.649	14.8984
	11.5	0.3074	0.3047	0.3039	61.4982	62.6247	61.6239	38.5018	37.3753	38.3761		11.5	0.215	0.2149	0.2377	27.6705	27.6834	25.4481	72.3295	72.3166	74.5519		11.5	0.3095	0.3183	0.3147	84.7467	83.7706	85.3728	15.2533	16.2294	14.6272
	12	0.3273	0.3297	0.3264	61.5562	61.1081	61.7259	38.4438	38.8919	38.2741		12	0.2171	0.2151	0.2391	27.8628	28.1219	25.717	72.1372	71.8781	74.283		12	0.3101	0.3197	0.3137	85.6656	84.3511	86.3133	14.3344	15.6489	13.6867
	12.5	0.3511	0.3548	0.352	60.4308	60.8085	60.7841	39.5692	39.1915	39.2159		12.5	0.2195	0.218	0.2393	27.5582	27.7478	25.6955	72.4419	72.2522	74.3045		12.5	0.3097	0.3175	0.3161	84.8562	84.3973	86.1226	15.1438	15.6027	13.8774
	13	0.3719	0.3739	0.3759	61.3881	61.5407	60.7349	38.6119	38.4593	39.2651		13	0.2187	0.2189	0.2337	28.1159	28.547	26.7391	71.8841	71.453	73.2609		13	0.3097	0.3203	0.3168	85.5827	84.6086	86.2315	14.4173	15.3913	13.7685
	13.5	0.3974	0.3994	0.3984	60.1685	61.2242	61.3779	39.8315	38.7758	38.6221		13.5	0.2219	0.221	0.2338	28.161	28.7285	27.1557	71.839	71.2715	72.8443		13.5	0.31	0.3195	0.3164	87.1225	85.9057	87.0809	12.8775	14.0943	12.9191
	14	0.4234	0.4244	0.4234	59.8929	61.4641	61.1797	40.1071	38.5359	38.8203		14	0.2209	0.2228	0.2326	29.6484	29.3956	28.1571	70.3516	70.6044	71.8429		14	0.3074	0.3176	0.3162	87.757	86.8871	87.7376	12.243	13.1129	12.2624
	14.5	0.452	0.4524	0.4498	59.323	60.4813	60.8309	40.677	39.5187	39.1691		14.5	0.2237	0.2239	0.2366	30.1742	30.5957	28.9534	69.8258	69.4043	71.0466		14.5	0.3109	0.3198	0.3167	89.2309	88.5849	90.4316	10.7691	11.4151	9.56841
	15	0.474	0.4794	0.4813	59.6562	59.7497	59.8954	40.3438	40.2503	40.1046		15	0.2256	0.2262	0.2375	29.92	30.2846	28.8437	70.08	69.7154	71.1563		15	0.3114	0.3222	0.3212	89.3169	89.194	90.9982	10.6831	10.8061	9.0018
	15.5	0.4991	0.5026	0.5072	59.6028	60.289	59.0145	40.3972	39.711	40.9855		15.5	0.2273	0.2277	0.2368	30.138	30.0851	29.3533	69.862	69.9149	70.6467		15.5	0.3111	0.32	0.3192	90.2682	88.3382	90.4034	9.73184	11.6618	9.59656
	16	0.5238	0.5283	0.5319	59.261	60.16	59.7529	40.739	39.84	40.2471		16	0.2308	0.2288	0.2434	29.681	29.9404	28.1445	70.319	70.0596	71.8555		16	0.3134	0.3231	0.3213	89.095	88.3382	88.8331	10.905	11.6618	11.1669
	16.5	0.5491	0.5548	0.557	59.2352	59.634	60.0685	40.7648	40.366	39.9315		16.5	0.2333	0.2329	0.2433	29.3629	29.4134	28.5691	70.6371	70.5866	71.4309		16.5	0.3147	0.3231	0.3213	88.9254	87.93	89.451	11.0746	12.07	10.549
	17	0.5744	0.5782	0.5816	59.5508	60.1317	59.7802	40.4492	39.8683	40.2198		17	0.2356	0.237	0.248	29.0763	28.9045	28.0277	70.9237	71.0955	71.9723		17	0.3153	0.3246	0.3219	88.8972	87.4719	89.1187	11.1028	12.5282	10.8813
	17.5	0.5961	0.6029	0.6014	58.9557	59.8507	59.3739	41.0443	40.1493	40.6261		17.5	0.2375	0.2365	0.2497	29.6902	29.8157	28.2396	70.3098	70.1843	71.7605		17.5	0.3154	0.3263	0.3231	90.0097	87.8488	89.9276	9.99033	12.1512	10.0724
	18	0.6136	0.6243	0.6247	60.6528	60.5229	60.4842	39.3472	39.4771	39.5158		18	0.2411	0.2398	0.2526	29.2468	29.4054	28.3137	70.7532	70.5946	71.6863		18	0.3143	0.3249	0.323	90.2373	88.9909	90.4295	9.76268	11.0091	9.57049
	18.5	0.6359	0.6454	0.6474	60.9111	60.3091	60.7107	39.0889	39.6909	39.2893		18.5	0.2431	0.2461	0.2574	29.8344	29.4707	28.1769	70.1656	70.5293	71.8231		18.5	0.3163	0.3264	0.324	92.0654	90.9568	92.1891	7.93463	9.0432	7.81089
	19	0.6603	0.6667	0.673	61.2584	61.2442	59.5347	38.7416	38.7558	40.4653		19	0.246	0.2476	0.26	29.4827	29.6991	28.6705	70.5173	70.3009	71.3295		19	0.3155	0.3249	0.3233	91.7745	88.9909	92.4286	8.22551	11.0091	7.57139
	19.5	0.6805	0.6904	0.6935	61.4107	61.0867	60.2595	38.5893	38.9133	39.7405		19.5	0.2494	0.2524	0.2646	29.4848	29.1343	28.1721	70.5152	70.8657	71.8279		19.5	0.3165	0.3264	0.3252	91.9488	89.7646	92.0042	8.0512	10.2354	7.99576
	20	0.7005	0.7087	0.71	61.8556	60.8677	61.2998	38.1444	39.1323	38.7002		20	0.2528	0.2578	0.2693	29.0882	28.524	27.6804	70.9118	71.4759	72.3196		20	0.3159	0.3264	0.3267	90.1803	91.0346	91.4256	9.8197	8.96536	8.57442
	20.5	0.7205	0.7326	0.735	61.7484	61.2577	60.5303	38.2516	38.7423	39.4697		20.5	0.2575	0.2601	0.2737	28.9489	28.6595	27.6041	71.0511	71.3405	72.3959		20.5	0.3165	0.3274	0.326	92.4847	90.0148	90.4003	7.51528	9.98518	9.59968
	21	0.7448	0.7536	0.7509	61.8193	61.873	61.3171	38.1807	38.127	38.6829		21	0.2623	0.2656	0.2791	29.1888	28.4459	27.4318	70.8112	71.5541	72.5682		21	0.3168	0.3283	0.3269	91.2268	90.1262	91.0015	8.77316	9.87378	8.99853
	21.5	0.761	0.7721	0.7737	61.7841	60.8959	61.275	38.2159	39.1041	38.725		21.5	0.2685	0.2705	0.2866	28.5148	28.6775	26.7139	71.4852	71.3225	73.2861		21.5	0.3184	0.3307	0.3303	91.5599	89.4969	91.1671	8.44013	10.5031	8.83292
	22	0.7837	0.7916	0.7948	62.2429	61.6217	60.3868	37.7571	38.3783	39.6132		22	0.2714	0.2732	0.2945	28.5824	28.3941	26.6838	71.4176	71.6059	73.3162		22	0.32	0.3302	0.3297	90.4316	90.1535	92.2429	9.56841	9.84652	7.75715
	22.5	0.798	0.807	0.8068	63.5952	62.3967	63.1464	36.4048	37.6033	36.8536		22.5	0.2787	0.2819	0.3011	27.8337	27.5178	26.4349	72.1663	72.4822	73.5651		22.5	0.3212	0.3306	0.3286	92.2343	91.3257	91.3532	7.76572	8.6743	8.64677
	23	0.814	0.8228	0.825	63.3169	63.1213	61.993	36.6831	36.8787	38.007		23	0.2822	0.2856	0.3026	28.2054	27.8696	26.6385	71.7946	72.1304	73.3615		23	0.3204	0.3319	0.3318	91.8045	90.1013	91.4827	8.19551	9.89873	8.51726
	23.5	0.8336	0.8429	0.8415	63.4944	63.0298	62.6621	36.5056	36.9702	37.3379		23.5	0.2908	0.2921	0.3094	28.4166	28.2901	27.0362	71.5834	71.7099	72.9638		23.5	0.3219	0.3336	0.3341	92.0183	91.7747	92.9733	7.98166	8.22531	7.02674
	24	0.8433	0.8537	0.8574	64.1814	63.3995	61.9639	35.8186	36.6005	38.0361		24	0.3008	0.3011	0.3153	27.8092	27.4445	26.5303	72.1908	72.5555	73.4697		24	0.3239	0.3358	0.3342	92.0042	90.8573	92.844	7.99576	9.14273	7.15602
	24.5	0.8613	0.8713	0.8762	64.0003	64.4161	62.6836	35.9997	35.5839	37.3164		24.5	0.3098	0.3083	0.3225	27.657	27.7916	26.8832	72.343	72.2084	73.1168		24.5	0.3267	0.3364	0.3374	92.3116	91.3335	92.433	7.68836	8.66648	7.56695
	25	0.876	0.8829	0.8848	63.6124	64.4804	63.4333	36.3876	35.5196	36.5667		25	0.3176	0.3172	0.33	27.2979	27.3323	26.889	72.7021	72.6677	73.111		25	0.3311	0.3402	0.3389	92.006	91.1157	91.7746	7.99402	8.88435	8.22544
	25.5	0.8916	0.8996	0.8998	64.3029	64.628	63.493	35.6971	35.372	36.507		25.5	0.3252	0.3313	0.3402	27.5992	26.7835	26.3823	72.4008	73.2165	73.6177		25.5	0.3322	0.3438	0.3441	93.3083	92.2872	92.9825	6.6917	7.71278	7.01749
	26	0.902	0.91	0.9086	64.456	64.1114	62.8781	35.544	35.8886	37.1219		26	0.3373	0.3392	0.3514	27.2139	27.0614	26.4124	72.7861	72.9386	73.5875		26	0.333	0.3477	0.3451	92.9359	92.5668	91.9353	7.06408	7.4332	8.0647
	26.5	0.9093	0.9119	0.9101	62.166	61.328	57.9389	37.834	38.672	42.0611		26.5	0.3499	0.3529	0.3611	26.8177	26.5897	26.5523	73.1823	73.4103	73.4477		26.5	0.3398	0.3494	0.3518	93.7431	90.9785	93.1403	6.2569	9.02153	6.85974
	27	0.8993	0.9062	0.9061	55.1162	54.0456	53.4018	44.8838	45.9544	46.5982		27	0.3665	0.3692	0.3686	26.4404	25.9698	26.2898	73.5596	74.0302	73.7102		27	0.3423	0.3583	0.3582	91.3192	91.1051	91.3565	8.68084	8.89492	8.64353
	27.5	0.8951	0.9018	0.9022	53.1829	51.7049	52.1145	46.8171	48.2951	47.8855		27.5	0.374	0.3824	0.3851	27.007	26.1453	25.962	72.993	73.8547	74.038		27.5	0.3486	0.3634	0.3624	91.6693	90.4878	91.2548	8.33075	9.51223	8.74521
	28	0.8903	0.8943	0.8981	51.935	52.1385	51.7009	48.065	47.8615	48.2991		28	0.3879	0.3926	0.3966	26.5691	25.9891	25.9862	73.4309	74.0109	74.0138		28	0.3556	0.3687	0.3684	90.3534	90.3062	90.1231	9.64659	9.69379	9.87688
	28.5	0.8867	0.8889	0.891	52.3656	52.236	52.5506	47.6344	47.764	47.4494		28.5	0.397	0.4062	0.4152	26.7379	25.8787	25.5659	73.2621	74.1213	74.4342		28.5	0.3636	0.3751	0.3787	90.6886	89.0183	88.9895	9.3114	10.9817	11.0105
	29	0.8835	0.8877	0.8886	52.7759	52.3066	52.2536	47.2241	47.6934	47.7464		29	0.4131	0.4189	0.4255	26.4449	25.8323	25.9169	73.5551	74.1677	74.0831		29	0.3707	0.3834	0.3864	88.0054	87.4728	87.6959	11.9946	12.5272	12.3041
	29.5	0.8777	0.8853	0.888	52.2371	52.0084	52.0695	47.7629	47.9916	47.9305		29.5	0.4228	0.429	0.4388	26.8163	25.7055	25.6026	73.1837	74.2945	74.3974		29.5	0.3791	0.3931	0.3921	89.5596	88.6597	88.5276	10.4404	11.3403	11.4724
	30	0.8786	0.8791	0.8827	53.0702	51.9327	53.0447	46.9298	48.0673	46.9553		30	0.438	0.4463	0.4546	26.5955	25.6363	25.6244	73.4045	74.3637	74.3756		30	0.3868	0.4023	0.4029	88.7737	88.0386	88.0598	11.2263	11.9614	11.9402
	30.5	0.8786	0.8817	0.8826	52.6266	52.8836	53.0507	47.3734	47.1164	46.9493		30.5	0.4548	0.4585	0.4683	26.5267	25.8592	25.54	73.4733	74.1408	74.46		30.5	0.396	0.4139	0.4138	88.3757	85.82	86.7675	11.6243	14.18	13.2325
	31	0.8705	0.8762	0.8776	53.3401	52.1045	53.1307	46.6599	47.8955	46.8693		31	0.47	0.4734	0.4848	25.8902	25.9243	25.7446	74.1098	74.0757	74.2554		31	0.4065	0.4246	0.4259	87.489	85.325	86.1571	12.511	14.675	13.8429
	31.5	0.8707	0.8742	0.8772	52.8805	52.4462	53.1549	47.1195	47.5538	46.8451		31.5	0.4835	0.4907	0.4986	26.6779	26.0734	25.6603	73.3221	73.9266	74.3397		31.5	0.4165	0.4331	0.4379	86.7212	85.1524	85.7542	13.2788	14.8476	14.2458
	32	0.8699	0.875	0.8796	53.3769	52.3982	53.0099	46.6231	47.6018	46.9901		32	0.5003	0.5039	0.5119	26.6193	26.2211	26.0161	73.3807	73.7789	73.9839		32	0.4291	0.4461	0.449	87.7876	86.5965	85.9156	12.2124	13.4035	14.0844
	32.5	0.8659	0.8744	0.884	53.3985	53.3251	53.4084	46.6015	46.6749	46.5916		32.5	0.513	0.5175	0.5324	26.779	26.1401	26.0008	73.221	73.8599	73.9992		32.5	0.4386	0.4566	0.4572	85.5306	85.2866	85.4759	14.4694	14.7134	14.5241
	33	0.87	0.8814	0.8891	53.819	53.566	52.8824	46.181	46.434	47.1176		33	0.5313	0.5367	0.5457	26.8478	25.9886	26.1393	73.1522	74.0114	73.8607		33	0.4532	0.4697	0.4717	84.5836	84.6408	85.49	15.4164	15.3592	14.51
	33.5	0.8683	0.8894	0.888	54.1492	53.0842	51.6311	45.8508	46.9158	48.3689		33.5	0.5492	0.5543	0.564	26.742	26.496	26.4156	73.2579	73.504	73.5844		33.5	0.4644	0.4825	0.4838	84.7215	84.1503	85.7683	15.2784	15.8497	14.2317
	34	0.8702	0.9001	0.8898	53.3585	52.6702	49.9997	46.6415	47.3298	50.0003		34	0.5647	0.5731	0.5786	26.9461	26.366	26.4822	73.0539	73.634	73.5178		34	0.4759	0.4946	0.4944	84.1698	84.0346	84.6015	15.8302	15.9654	15.3985
	34.5	0.8763	0.9016	0.8878	51.4337	50.4211	48.8059	48.5663	49.5789	51.1941		34.5	0.5838	0.5871	0.5998	26.7926	26.642	26.4329	73.2074	73.358	73.5671		34.5	0.4852	0.5046	0.5074	83.7465	83.8002	85.4988	16.2535	16.1998	14.5012
	35	0.8832	0.9008	0.8907	50.5927	50.0348	47.3496	49.4073	49.9652	52.6504		35	0.5989	0.6033	0.6147	27.1851	26.633	26.4864	72.8149	73.3671	73.5136		35	0.5001	0.5185	0.5174	85.0335	83.6714	85.0645	14.9665	16.3286	14.9355
	35.5	0.8948	0.9013	0.8898	48.4241	48.0748	46.7499	51.5759	51.9252	53.2501		35.5	0.6167	0.6223	0.6306	27.2679	26.6783	26.497	72.7321	73.3217	73.503		35.5	0.5079	0.5287	0.5324	84.3396	83.6659	83.827	15.6604	16.3341	16.173
	36	0.8916	0.8997	0.8867	47.3017	47.5175	46.9133	52.6983	52.4825	53.0867		36	0.6293	0.6374	0.646	27.5749	26.8873	26.862	72.4251	73.1127	73.138		36	0.5214	0.5413	0.5434	84.6684	83.7714	84.3295	15.3316	16.2286	15.6705
	36.5	0.8936	0.9037	0.891	47.4111	47.0941	47.5494	52.5889	52.9059	52.4506		36.5	0.6425	0.6504	0.6609	27.3433	26.8457	26.7449	72.6568	73.1543	73.255		36.5	0.538	0.5532	0.5558	83.7184	82.9124	83.5325	16.2816	17.0876	16.4675
	37	0.8962	0.8967	0.8902	48.5638	47.8913	47.8083	51.4362	52.1087	52.1917		37	0.6623	0.6696	0.6754	27.3399	26.7194	26.6498	72.6601	73.2806	73.3503		37	0.5504	0.5653	0.5706	83.0955	82.778	83.4628	16.9045	17.222	16.5372
	37.5	0.8926	0.8983	0.8901	47.6798	47.3772	47.3815	52.3202	52.6228	52.6185		37.5	0.6707	0.6802	0.682	27.3198	27.0973	27.1845	72.6802	72.9027	72.8155		37.5	0.5577	0.579	0.5806	83.7969	82.7088	85.037	16.2031	17.2911	14.963
	38	0.8925	0.8955	0.8994	47.9008	47.0958	47.9619	52.0992	52.9042	52.0381		38	0.6854	0.6897	0.7024	27.3658	27.1952	27.0124	72.6342	72.8048	72.9876		38	0.5688	0.5891	0.5886	83.1637	82.7845	82.7592	16.8363	17.2155	17.2408
	38.5	0.8902	0.8954	0.9027	48.241	47.3158	47.573	51.759	52.6842	52.427		38.5	0.6982	0.7073	0.7117	27.7977	27.4401	27.4234	72.2023	72.5599	72.5766		38.5	0.5795	0.6014	0.6048	84.3918	83.1474	83.2286	15.6082	16.8526	16.7714
	39	0.8906	0.8949	0.9025	48.6524	48.4186	48.8672	51.3476	51.5814	51.1328		39	0.7131	0.7183	0.7281	27.6753	27.3231	27.1051	72.3247	72.6769	72.8949		39	0.5931	0.6148	0.6142	84.2621	84.6419	84.4755	15.7379	15.3581	15.5245
	39.5	0.8894	0.895	0.9021	48.5012	48.4132	48.4603	51.4988	51.5868	51.5397		39.5	0.7219	0.7312	0.7378	27.943	27.4381	27.1927	72.057	72.5619	72.8073		39.5	0.6035	0.6229	0.6273	83.2015	83.0683	84.0182	16.7985	16.9317	15.9818
	40	0.8844	0.8915	0.9007	49.2117	49.0365	48.7501	50.7883	50.9635	51.2499		40	0.7361	0.7448	0.7504	27.85	27.6718	27.1733	72.15	72.3282	72.8267		40	0.6144	0.6347	0.6371	83.8083	82.9553	83.6938	16.1917	17.0447	16.3062
	40.5	0.8883	0.892	0.8993	48.7784	48.3598	49.2562	51.2216	51.6402	50.7438		40.5	0.7459	0.7563	0.7607	27.9251	27.8316	27.5261	72.0749	72.1685	72.4739		40.5	0.6259	0.6485	0.6492	84.19	83.1272	84.3266	15.81	16.8728	15.6734
	41	0.8857	0.8907	0.8994	49.1395	49.5146	49.897	50.8605	50.4854	50.103		41	0.7552	0.768	0.7699	28.0177	27.5507	27.7686	71.9823	72.4493	72.2314		41	0.6358	0.6601	0.6603	83.4339	82.387	84.0119	16.5661	17.613	15.9881
	41.5	0.8814	0.8877	0.8978	49.5984	49.8999	50.202	50.4016	50.1001	49.798		41.5	0.7672	0.7758	0.7796	28.2973	27.9836	27.8472	71.7027	72.0164	72.1528		41.5	0.648	0.6693	0.6692	83.662	83.7189	83.2278	16.338	16.2811	16.7722
	42	0.8841	0.8902	0.8987	49.6655	49.7598	50.5838	50.3345	50.2402	49.4162		42	0.776	0.7876	0.794	28.5458	27.9849	27.7594	71.4543	72.0151	72.2406		42	0.6591	0.678	0.682	84.3401	83.3554	83.8008	15.6599	16.6446	16.1992
	42.5	0.8849	0.8863	0.8965	50.2766	50.6345	50.2748	49.7234	49.3655	49.7252		42.5	0.788	0.8005	0.8038	28.8139	28.5026	27.9717	71.1861	71.4974	72.0284		42.5	0.6698	0.6907	0.6935	84.292	84.3821	85.1823	15.708	15.6179	14.8177
	43	0.8812	0.8883	0.8985	50.0484	50.5205	50.3789	49.9516	49.4795	49.6211		43	0.7957	0.8087	0.81	28.3957	28.0764	27.7575	71.6043	71.9236	72.2425		43	0.6766	0.7016	0.7014	84.2357	82.6414	83.8852	15.7643	17.3586	16.1148
	43.5	0.8847	0.8883	0.8988	49.8504	50.0842	50.5782	50.1496	49.9158	49.4218		43.5	0.8105	0.8191	0.8233	28.6996	28.2624	28.1182	71.3004	71.7376	71.8818		43.5	0.6867	0.7098	0.709	83.7624	82.3515	82.5803	16.2376	17.6485	17.4197
	44	0.8854	0.8877	0.8965	50.9051	50.3363	50.9247	49.0949	49.6637	49.0753		44	0.818	0.8265	0.8312	28.5725	28.0094	27.851	71.4275	71.9906	72.149		44	0.7003	0.7189	0.7235	84.412	82.8737	83.4503	15.588	17.1263	16.5497
	44.5	0.8823	0.8892	0.8923	50.6443	50.6875	51.3823	49.3557	49.3125	48.6177		44.5	0.8263	0.8359	0.8403	28.5553	28.094	27.9469	71.4447	71.906	72.0532		44.5	0.7078	0.7341	0.7323	83.4064	82.3816	83.2421	16.5936	17.6184	16.758
	45	0.8809	0.8881	0.8942	51.1651	50.5319	51.2732	48.8349	49.4681	48.7268		45	0.838	0.8469	0.852	28.6895	27.8607	27.8248	71.3105	72.1393	72.1752		45	0.7196	0.7418	0.7407	83.5302	81.4111	82.6548	16.4698	18.5889	17.3452
	45.5	0.8796	0.8815	0.8902	51.4614	50.9102	51.9408	48.5386	49.0898	48.0592		45.5	0.8485	0.8549	0.8578	28.4663	28.1224	28.2881	71.5337	71.8776	71.7119		45.5	0.7316	0.754	0.7559	83.9697	82.6261	83.2369	16.0303	17.3739	16.763
	46	0.8823	0.8847	0.8925	52.1852	51.3843	51.807	47.8148	48.6157	48.193		46	0.8482	0.8583	0.8617	28.2128	28.011	28.1601	71.7872	71.989	71.8399		46	0.7408	0.7628	0.7671	81.8714	81.2415	81.6479	18.1286	18.7585	18.3521
	46.5	0.8836	0.8841	0.8955	51.8882	51.4191	51.851	48.1118	48.5809	48.149		46.5	0.8603	0.8679	0.8745	28.4663	28.4754	28.5173	71.5337	71.5246	71.4827		46.5	0.7531	0.7758	0.7753	84.0809	83.2291	83.5503	15.9191	16.7709	16.4497
	47	0.8821	0.8892	0.8932	52.1971	51.1242	52.6397	47.8029	48.8758	47.3603		47	0.8642	0.8731	0.8755	28.4675	28.3058	28.6131	71.5325	71.6942	71.3869		47	0.7594	0.7804	0.784	83.4757	82.5562	83.5626	16.5243	17.4438	16.4374
	47.5	0.8806	0.8876	0.8926	52.5071	52.093	52.8938	47.4929	47.907	47.1062		47.5	0.867	0.8764	0.8763	28.2463	28.4555	27.8187	71.7537	71.5445	72.1813		47.5	0.7682	0.7901	0.7938	83.8725	83.0529	83.7335	16.1275	16.9471	16.2664
	48	0.8819	0.8849	0.8898	51.7678	51.812	53.4997	48.2322	48.188	46.5003		48	0.869	0.8813	0.8757	26.5115	27.0264	25.8016	73.4885	72.9736	74.1984		48	0.7777	0.802	0.8054	84.4856	82.9263	83.1144	15.5144	17.0737	16.8856
	48.5	0.8809	0.8883	0.8915	52.0473	51.8328	53.6171	47.9527	48.1672	46.3829		48.5	0.8611	0.8748	0.8685	24.3167	24.9429	23.9831	75.6833	75.0571	76.0169		48.5	0.7884	0.8099	0.8114	83.932	82.8583	82.3297	16.068	17.1417	17.6703
	49	0.8819	0.8807	0.8927	53.3141	53.6085	53.9838	46.6859	46.3915	46.0162		49	0.8621	0.8751	0.8676	23.3987	23.8022	23.2504	76.6013	76.1978	76.7496		49	0.7936	0.8206	0.8225	84.5901	83.7048	85.0801	15.4099	16.2952	14.9199
	49.5	0.8823	0.8827	0.8929	53.0688	53.0447	53.9717	46.9312	46.9553	46.0283		49.5	0.8585	0.8706	0.8674	22.9881	23.0447	23.0038	77.0119	76.9553	76.9962		49.5	0.8038	0.8289	0.8286	85.4739	83.4048	83.4544	14.5261	16.5952	16.5456
	50	0.8793	0.8825	0.8889	53.2498	53.2779	53.9942	46.7502	46.7221	46.0058		50	0.8588	0.8718	0.8741	22.7262	22.8877	22.5778	77.2738	77.1123	77.4222		50	0.815	0.8419	0.8414	85.0642	83.2664	84.1337	14.9358	16.7336	15.8663
	50.5	0.8781	0.8816	0.8886	53.5449	53.3323	54.0124	46.4551	46.6677	45.9876		50.5	0.8586	0.8714	0.8674	22.8584	22.7729	22.7522	77.1416	77.2271	77.2478		50.5	0.8222	0.85	0.8512	85.3419	84.0251	85.9336	14.6581	15.9749	14.0664
	51	0.8775	0.8795	0.8822	53.5815	53.9039	55.2933	46.4185	46.0961	44.7067		51	0.8509	0.8642	0.8642	22.9372	23.089	22.9627	77.0628	76.911	77.0373		51	0.8326	0.8523	0.8562	86.3065	85.2762	85.1773	13.6935	14.7238	14.8227
	51.5	0.8808	0.8819	0.8867	53.3807	53.9789	55.2342	46.6193	46.0211	44.7658		51.5	0.8506	0.8642	0.862	23.3298	23.089	22.8947	76.6702	76.911	77.1053		51.5	0.8395	0.8628	0.8704	86.6544	85.2263	85.4801	13.3456	14.7737	14.5199
	52	0.8776	0.8795	0.8878	54.0206	54.1262	55.8301	45.9794	45.8738	44.1699		52	0.851	0.8617	0.8617	22.8066	22.7762	22.9027	77.1934	77.2238	77.0973		52	0.8426	0.8732	0.8739	87.5232	85.16	86.1566	12.4768	14.84	13.8433
	52.5	0.8784	0.8809	0.8853	54.6396	53.8182	55.5435	45.3604	46.1818	44.4565		52.5	0.85	0.8643	0.8655	23.2179	22.8338	22.9282	76.7821	77.1662	77.0718		52.5	0.8535	0.8838	0.8834	86.0542	85.6043	85.8921	13.9459	14.3957	14.1079
	53	0.8767	0.8799	0.8891	54.5222	55.4378	55.5272	45.4778	44.5622	44.4728		53	0.8485	0.8643	0.8609	23.1305	22.96	23.1775	76.8695	77.04	76.8225		53	0.8648	0.8924	0.8927	88.2553	87.2969	87.0974	11.7447	12.7031	12.9026
	53.5	0.8747	0.8823	0.8875	54.1997	53.9544	55.6273	45.8003	46.0456	44.3727		53.5	0.8483	0.8617	0.8571	22.8791	22.6497	23.0256	77.1209	77.3503	76.9744		53.5	0.872	0.8978	0.8966	89.0338	87.4955	87.2973	10.9662	12.5045	12.7027
	54	0.8759	0.8783	0.8874	54.7956	55.0921	56.0772	45.2044	44.9079	43.9228		54	0.8456	0.8652	0.8596	23.081	22.9361	23.0856	76.919	77.0639	76.9145		54	0.8771	0.9055	0.9043	88.9908	88.0621	89.0679	11.0092	11.9379	10.9321
	54.5	0.8776	0.8804	0.8867	55.136	55.4064	56.3436	44.864	44.5936	43.6564		54.5	0.8474	0.8603	0.8568	23.0319	22.9399	22.9064	76.9681	77.0601	77.0936		54.5	0.8839	0.9126	0.9119	89.1884	88.8161	88.0848	10.8116	11.1839	11.9152
	55	0.8752	0.8787	0.8858	55.9599	55.737	56.6233	44.0401	44.263	43.3767		55	0.8409	0.8581	0.856	23.4692	23.1259	22.6733	76.5308	76.8741	77.3267		55	0.8915	0.9177	0.9156	90.8758	88.8868	89.7194	9.12421	11.1132	10.2806
	55.5	0.8747	0.8776	0.8882	56.2166	56.7034	57.1369	43.7834	43.2966	42.8631		55.5	0.8449	0.8613	0.8618	22.9712	23.04	22.9	77.0288	76.96	77.1		55.5	0.8969	0.9234	0.9244	90.3219	89.2739	89.2545	9.67808	10.7261	10.7455
	56	0.8745	0.8774	0.8831	56.4543	56.4919	57.4668	43.5457	43.5081	42.5332		56	0.8364	0.8603	0.8506	23.3348	23.0668	23.2016	76.6652	76.9332	76.7985		56	0.9024	0.9226	0.9228	90.704	88.5798	86.8271	9.29601	11.4202	13.1729
	56.5	0.8733	0.8762	0.8854	56.0817	57.0188	57.9874	43.9183	42.9812	42.0126		56.5	0.8404	0.8589	0.8572	23.3534	23.2315	22.8957	76.6466	76.7685	77.1043		56.5	0.9049	0.9266	0.9223	90.5539	81.747	81.1821	9.44612	18.253	18.8179
	57	0.8734	0.8738	0.8846	56.5254	56.7246	57.8162	43.4746	43.2754	42.1838		57	0.841	0.8608	0.8569	23.2072	22.9266	22.7766	76.7928	77.0734	77.2234		57	0.9064	0.9207	0.9167	86.3112	77.7414	75.5986	13.6888	22.2586	24.4014
	57.5	0.8758	0.8765	0.884	56.3705	56.9993	58.7514	43.6295	43.0007	41.2486		57.5	0.8394	0.8649	0.8518	23.2514	22.8179	23.0409	76.7486	77.1821	76.9591		57.5	0.8982	0.914	0.9141	79.2236	74.7848	74.3235	20.7764	25.2152	25.6764
	58	0.8707	0.8709	0.8835	57.3789	58.0451	58.7846	42.6211	41.9549	41.2154		58	0.8391	0.8554	0.8567	23.3896	23.0714	23.4186	76.6104	76.9286	76.5814		58	0.8969	0.9129	0.9111	77.3848	75.7669	75.8337	22.6152	24.2331	24.1664
	58.5	0.8702	0.873	0.8808	57.4119	58.358	59.6407	42.5881	41.642	40.3593		58.5	0.8375	0.8629	0.8577	23.0443	22.8708	23.0095	76.9557	77.1292	76.9905		58.5	0.893	0.9084	0.9076	76.7421	74.7502	76.933	23.2579	25.2498	23.067
	59	0.8705	0.8725	0.8826	58.2986	58.165	59.519	41.7014	41.835	40.481		59	0.8384	0.8583	0.8584	23.4091	22.9934	23.1178	76.5909	77.0066	76.8822		59	0.886	0.9059	0.9091	76.2827	75.8483	77.0418	23.7173	24.1517	22.9581
	59.5	0.8692	0.8722	0.8843	57.9316	58.6382	59.8541	42.0684	41.3618	40.1459		59.5	0.8331	0.8571	0.8535	23.2966	23.0256	22.995	76.7034	76.9744	77.005		59.5	0.8877	0.9001	0.9042	78.2346	78.5183	77.3499	21.7654	21.4816	22.6501
	60	0.8655	0.8686	0.8796	59.0921	59.109	61.0792	40.9079	40.891	38.9208		60	0.8322	0.8605	0.8609	23.3218	23.0614	22.7973	76.6782	76.9386	77.2027		60	0.8833	0.9014	0.9042	79.6851	78.8595	78.5968	20.3149	21.1405	21.4032
	60.5	0.8688	0.8736	0.8833	59.3232	58.9973	60.5978	40.6768	41.0027	39.4022		60.5	0.8327	0.8571	0.8548	23.3078	23.5352	23.3429	76.6922	76.4648	76.6571		60.5	0.8812	0.8975	0.9005	79.7489	78.9916	78.116	20.2511	21.0084	21.884
	61	0.8668	0.8681	0.88	59.9172	60.5132	61.9585	40.0828	39.4868	38.0415		61	0.8323	0.8598	0.8568	23.4498	23.0802	23.2884	76.5502	76.9198	76.7116		61	0.877	0.896	0.8989	80.6477	79.2855	80.1051	19.3523	20.7145	19.8949
	61.5	0.8694	0.8686	0.8791	59.738	60.0213	62.9322	40.262	39.9787	37.0678		61.5	0.832	0.8633	0.8598	23.3274	22.9866	23.0802	76.6726	77.0134	76.9198		61.5	0.8776	0.8962	0.8975	82.3155	80.7138	81.512	17.6845	19.2862	18.488
	62	0.8685	0.8686	0.876	60.9429	61.394	63.1549	39.0571	38.606	36.8451		62	0.8319	0.8613	0.8611	23.9855	23.8017	23.4259	76.0145	76.1983	76.5741		62	0.8768	0.8942	0.8992	83.5794	82.9484	82.1699	16.4206	17.0516	17.8301
	62.5	0.8669	0.8688	0.8744	62.204	62.068	63.9582	37.796	37.932	36.0418		62.5	0.8276	0.8579	0.8561	24.1101	23.6408	23.6905	75.8899	76.3592	76.3095		62.5	0.8736	0.8904	0.892	84.016	82.763	83.3273	15.984	17.237	16.6727
	63	0.8638	0.8657	0.8743	61.9657	62.0599	64.8846	38.0343	37.9401	35.1155		63	0.8259	0.8618	0.8551	23.6315	23.4069	23.7182	76.3685	76.5931	76.2818		63	0.8724	0.889	0.8931	84.6581	83.051	83.1148	15.3419	16.949	16.8852
	63.5	0.8643	0.864	0.8779	61.9299	62.182	64.8476	38.0701	37.818	35.1524		63.5	0.8222	0.8549	0.8534	23.8704	23.4679	23.7654	76.1296	76.5321	76.2346		63.5	0.8691	0.8893	0.892	83.4727	82.5401	82.1331	16.5273	17.4599	17.8669
	64	0.8663	0.8661	0.8702	62.4774	62.0312	65.6528	37.5226	37.9688	34.3472		64	0.8223	0.8611	0.8501	23.8675	23.299	23.6004	76.1325	76.701	76.3996		64	0.868	0.888	0.8924	84.9023	82.959	81.1995	15.0977	17.041	18.8005
	64.5	0.863	0.8649	0.8727	63.8742	63.7339	66.1575	36.1258	36.2661	33.8425		64.5	0.8188	0.857	0.8525	23.9695	23.283	23.4059	76.0305	76.717	76.5941		64.5	0.8666	0.8869	0.8923	84.7238	82.3818	80.4659	15.2762	17.6182	19.5341
	65	0.8618	0.8616	0.8749	64.1955	64.2104	66.2218	35.8045	35.7896	33.7782		65	0.8201	0.8572	0.8533	23.7986	23.405	23.64	76.2014	76.595	76.36		65	0.8618	0.8863	0.89	83.0285	79.6941	79.5162	16.9715	20.3059	20.4838
	65.5	0.8615	0.8596	0.8678	65.1489	63.6614	66.9962	34.8511	36.3386	33.0038		65.5	0.8153	0.8541	0.8509	23.8052	22.9788	23.5783	76.1948	77.0212	76.4218		65.5	0.8659	0.8846	0.8936	83.1858	79.3418	78.9504	16.8142	20.6582	21.0496
	66	0.8641	0.8605	0.8699	64.9528	64.9913	67.5316	35.0472	35.0087	32.4684		66	0.8151	0.8544	0.8503	23.811	23.0984	23.2097	76.189	76.9016	76.7903		66	0.8609	0.8815	0.8894	80.8366	79.0369	77.7922	19.1635	20.9631	22.2078
	66.5	0.8588	0.8606	0.8706	65.12	64.5178	67.4773	34.88	35.4822	32.5227		66.5	0.8127	0.8544	0.8517	23.8814	23.6096	23.6844	76.1187	76.3904	76.3156		66.5	0.8652	0.8849	0.8919	81.323	78.2701	76.5521	18.6771	21.7299	23.4479
	67	0.8618	0.8562	0.8686	65.3592	65.5521	69.0327	34.6408	34.4479	30.9673		67	0.8121	0.8532	0.8426	24.0331	23.5147	24.1999	75.9669	76.4853	75.8001		67	0.8566	0.8829	0.8882	79.875	78.2565	77.4203	20.125	21.7435	22.5797
	67.5	0.8599	0.8594	0.8712	68.317	67.8862	71.3987	31.683	32.1138	28.6013		67.5	0.8106	0.8551	0.8483	24.3465	23.7182	23.7794	75.6535	76.2818	76.2206		67.5	0.8582	0.8795	0.889	80.1895	77.5631	77.7351	19.8105	22.4369	22.2649
	68	0.8565	0.8566	0.8716	68.116	68.1081	70.4292	31.884	31.8919	29.5708		68	0.8082	0.8514	0.8421	24.2839	23.4361	23.8246	75.7161	76.5639	76.1753		68	0.8583	0.8802	0.8854	78.4603	78.0649	77.9171	21.5397	21.9351	22.0829
	68.5	0.8595	0.8584	0.8666	68.8198	69.1441	72.7221	31.1802	30.8559	27.2779		68.5	0.8063	0.8501	0.8428	24.6116	24.1152	24.7144	75.3884	75.8847	75.2856		68.5	0.8535	0.8757	0.8838	77.7493	77.3328	76.2385	22.2507	22.6672	23.7615
	69	0.8628	0.8538	0.8625	69.0264	69.0421	72.593	30.9736	30.9579	27.407		69	0.8002	0.8434	0.8424	24.7535	24.4633	24.7273	75.2465	75.5367	75.2727		69	0.851	0.8705	0.881	76.8397	75.5557	75.9895	23.1603	24.4443	24.0105
	69.5	0.8563	0.8565	0.8658	69.5504	69.771	72.7893	30.4496	30.229	27.2107		69.5	0.8058	0.8476	0.839	24.8111	24.5923	25.0474	75.1889	75.4077	74.9526		69.5	0.8574	0.8761	0.8811	75.949	77.5213	76.3859	24.051	22.4787	23.6141
	70	0.8578	0.852	0.8612	70.6126	71.3321	73.8922	29.3874	28.6679	26.1078		70	0.8041	0.8475	0.8405	24.7884	24.4211	24.7642	75.2116	75.5789	75.2358		70	0.8558	0.8706	0.8834	78.0999	76.6358	75.6886	21.9002	23.3642	24.3114
	70.5	0.8566	0.8526	0.8578	72.8543	71.9987	73.4681	27.1457	28.0013	26.5319		70.5	0.8027	0.8417	0.8405	24.9273	24.4084	24.8255	75.0727	75.5916	75.1745		70.5	0.858	0.8752	0.8831	76.1823	76.8671	75.9185	23.8177	23.1329	24.0815
	71	0.8577	0.8531	0.8603	70.6209	72.1955	73.2546	29.3791	27.8045	26.7454		71	0.8045	0.8432	0.8387	25.0834	24.5883	25.1312	74.9166	75.4117	74.8688		71	0.8456	0.8797	0.8788	75.0121	76.7664	76.4936	24.9879	23.2336	23.5064
	71.5	0.8549	0.8499	0.8529	72.2822	72.7074	75.3337	27.7178	27.2925	24.6663		71.5	0.8063	0.846	0.8407	24.9163	24.1809	24.9284	75.0837	75.8191	75.0716		71.5	0.8557	0.8702	0.8832	75.3663	76.5273	76.1365	24.6337	23.4727	23.8635

## Sheet: Extended Data Fig. 3d
	Extended Data Fig. 3d
	Sample	Lys-Ade			Trp2-Trp4			Met-Trp4
		1:1	10:1	1:10	1:1	10:1	1:10	1:1	10:1	1:10
	Control	0.6723	0.7711	0.7459	0.9939	0.987033	0.6462	0.910433	0.875333	0.917933
	FLO1co	0.967233	0.908433	1.1635	1.38527	1.1869	0.692833	1.70597	1.55413	1.40613
	FLO5co	1.092	1.21247	1.22903	1.12993	1.3388	0.6592	1.17757	1.3278	1.23983
	AGA1&2co	0.678233	0.69	0.734033	0.994533	0.996967	0.659833	0.920467	0.782467	0.809067
	SAG1co	0.613967	0.3488	0.7291	1.01363	1.024	0.586233	0.9272	0.821667	0.876
	SAG1-AGA1&2co	0.7052	0.723733	0.761933	0.936367	0.959333	0.4999	0.903333	0.799567	0.773633
	AGA1&2-Acco	0.694167	0.704333	0.737	1.0042	0.986267	0.697967	0.920433	0.756867	0.809033
	AGA1&2-Anco	0.651267	0.623367	0.721533	0.9723	0.962233	0.626633	0.9043	0.801233	0.8832
	AGA1&2-Spyco	0.6296	0.636533	0.730467	1.00253	0.9916	0.626633	0.887233	0.787467	0.863
	FLO5Nco	0.788567	0.809967	0.793833	0.976367	0.968967	0.527033	1.0139	0.834033	0.868633
	FLO5N-Acco	0.789633	0.7856	0.7833	0.981967	0.971067	0.526667	1.01313	0.850833	0.884867
	FLO5N-Anco	0.775667	0.8296	0.834633	0.978033	1.01907	0.5406	1.01547	0.851567	0.863567
	FLO5N-Spyco	0.6196	0.565367	0.780833	0.9915	1.02457	0.5365	1.01867	0.863067	0.871767
	FLO5Cco	0.784167	0.794667	0.766467	0.9758	0.976067	0.502333	1.01473	0.820733	0.851133
	FLO5C-Acco	0.787233	0.839367	0.755633	0.968767	0.9376	0.539533	0.996067	0.784533	0.8804
	FLO5C-Anco	0.790733	0.791667	0.719567	0.974633	0.986467	0.589967	0.9629	0.764433	0.8887
	FLO5C-Spyco	0.8139	0.864133	0.8269	1.01403	1.0142	0.616933	1.01467	0.8408	0.890533
